# Supplementary material for: Proteomic Characterization of Cytoplasmic Lipid Droplets in Human Metastatic Breast Cancer Cells
Source: Front Oncol. 2021 Jun 1;11:576326. doi: 10.3389/fonc.2021.576326 (PMC8204105; doi:10.3389/fonc.2021.576326)
Supplement: Supplementary Table 1 — LC-MS/MS results of all proteins identified. [file Table_1.xlsx]

## Sheet: id 3 out of 4
Protein IDs	Majority protein IDs	Protein names	Gene names	Fasta headers	Mol. weight [kDa]	Score	LFQ FF1	LFQ FF2	LFQ FF3	LFQ FF4	MS/MS count FF1	MS/MS count FF2	MS/MS count FF3	MS/MS count FF4
A0A024RBV2;Q86V21;E7EW25;B4E296;Q9H7A6	A0A024RBV2;Q86V21;E7EW25;B4E296	Acetoacetyl-CoA synthetase	AACS	tr|A0A024RBV2|A0A024RBV2_HUMAN Acetoacetyl-CoA synthetase, isoform CRA_b OS=Homo sapiens OX=9606 GN=AACS PE=4 SV=1;sp|Q86V21|AACS_HUMAN Acetoacetyl-CoA synthetase OS=Homo sapiens OX=9606 GN=AACS PE=1 SV=1;tr|E7EW25|E7EW25_HUMAN Acetoacetyl-CoA synthetase O	75.143	6.7229	21.9468	0	21.8403	21.8816	1	0	4	2
Q6PD74;H0YL49	Q6PD74;H0YL49	Alpha- and gamma-adaptin-binding protein p34	AAGAB	sp|Q6PD74|AAGAB_HUMAN Alpha- and gamma-adaptin-binding protein p34 OS=Homo sapiens OX=9606 GN=AAGAB PE=1 SV=1;tr|H0YL49|H0YL49_HUMAN Alpha- and gamma-adaptin-binding protein p34 (Fragment) OS=Homo sapiens OX=9606 GN=AAGAB PE=1 SV=1	34.593	5.9263	22.426	0	21.6977	21.8549	0	0	3	3
P49588;H3BPK7	P49588	Alanine--tRNA ligase, cytoplasmic	AARS	sp|P49588|SYAC_HUMAN Alanine--tRNA ligase, cytoplasmic OS=Homo sapiens OX=9606 GN=AARS PE=1 SV=2	106.81	225.64	27.5652	27.2202	27.5603	27.5491	39	20	39	50
Q9NRN7;E9PLW6	Q9NRN7;E9PLW6	L-aminoadipate-semialdehyde dehydrogenase-phosphopantetheinyl transferase	AASDHPPT	sp|Q9NRN7|ADPPT_HUMAN L-aminoadipate-semialdehyde dehydrogenase-phosphopantetheinyl transferase OS=Homo sapiens OX=9606 GN=AASDHPPT PE=1 SV=2;tr|E9PLW6|E9PLW6_HUMAN L-aminoadipate-semialdehyde dehydrogenase-phosphopantetheinyl transferase (Fragment) OS=Hom	35.776	4.7968	22.1585	21.909	21.8924	21.9254	2	0	1	1
P61221;D6R9I9;H0Y990;D6RGF4	P61221;D6R9I9	ATP-binding cassette sub-family E member 1	ABCE1	sp|P61221|ABCE1_HUMAN ATP-binding cassette sub-family E member 1 OS=Homo sapiens OX=9606 GN=ABCE1 PE=1 SV=1;tr|D6R9I9|D6R9I9_HUMAN ATP-binding cassette sub-family E member 1 OS=Homo sapiens OX=9606 GN=ABCE1 PE=1 SV=1	67.314	54.826	24.7323	24.8772	25.1484	24.9595	8	2	16	13
Q2L6I2;A0A1U9X609;Q8NE71;Q59F96;H0YGW7;B4DNU2;Q5STZ8;A0A0G2JIC2;A0PJ72;F5GYK6	Q2L6I2;A0A1U9X609;Q8NE71;Q59F96;H0YGW7;B4DNU2	ATP-binding cassette sub-family F member 1	ABCF1	tr|Q2L6I2|Q2L6I2_HUMAN ABC50 protein OS=Homo sapiens OX=9606 GN=ABCF1 PE=4 SV=1;tr|A0A1U9X609|A0A1U9X609_HUMAN ABCF1 OS=Homo sapiens OX=9606 PE=4 SV=1;sp|Q8NE71|ABCF1_HUMAN ATP-binding cassette sub-family F member 1 OS=Homo sapiens OX=9606 GN=ABCF1 PE=1 SV	91.679	51.047	24.6388	25.0814	24.9383	25.0334	11	2	15	17
A0A090N7X1;A0A090N7Y2;Q9UG63;C9JHK9;C9JZV3	A0A090N7X1;A0A090N7Y2;Q9UG63;C9JHK9;C9JZV3	ATP-binding cassette sub-family F member 2	ABCF2	tr|A0A090N7X1|A0A090N7X1_HUMAN ATP-binding cassette, sub-family F (GCN20), member 2 OS=Homo sapiens OX=9606 GN=ABCF2 PE=4 SV=1;tr|A0A090N7Y2|A0A090N7Y2_HUMAN ATP-binding cassette, sub-family F (GCN20), member 2 OS=Homo sapiens OX=9606 GN=ABCF2 PE=4 SV=1;sp	71.289	17.103	23.6647	23.6649	23.0768	23.6025	1	2	8	8
A0A0S2Z5D6;Q8WTS1;C9J1D1;A0A2U3TZT9;A0A2R8YEZ7;A0A0S2Z572;A0A2R8YG22;F6K7K3;F6K7K5;F6K7K4;C9JBM3;H7BZY9;F6K7K2;F8W7B5;A0A2R8YG27;A0A2R8YER6;A0A2R8Y7S6;A0A0M3LN66	A0A0S2Z5D6;Q8WTS1;C9J1D1;A0A2U3TZT9;A0A2R8YEZ7;A0A0S2Z572	1-acylglycerol-3-phosphate O-acyltransferase ABHD5	ABHD5	tr|A0A0S2Z5D6|A0A0S2Z5D6_HUMAN Abhydrolase domain containing 5 isoform 1 (Fragment) OS=Homo sapiens OX=9606 GN=ABHD5 PE=2 SV=1;sp|Q8WTS1|ABHD5_HUMAN 1-acylglycerol-3-phosphate O-acyltransferase ABHD5 OS=Homo sapiens OX=9606 GN=ABHD5 PE=1 SV=1;tr|C9J1D1|C9J	39.095	268.62	28.3888	27.7945	27.9761	27.7582	39	19	30	31
B6VEX5;B6VEX4;B6VEX3;A0A0A0MRT6;Q59G41;Q8IZP0;B4DKX2;B7Z836;E9PEZ7;E7EW77;E7EP65;A0A0C4DG21;F8WAL6;Q9NYB9;Q53RS4;B4DG63;B7Z9E9;B7ZAM8;B4DSH8;B4DMM5;H0Y6B5;Q13802;Q53SH3;B7Z617;B7Z5L1;B7Z612	B6VEX5;B6VEX4;B6VEX3;A0A0A0MRT6;Q59G41;Q8IZP0;B4DKX2;B7Z836;E9PEZ7;E7EW77;E7EP65;A0A0C4DG21;F8WAL6;Q9NYB9	Abl interactor 1;Abl interactor 2	ABI1;ABI2	tr|B6VEX5|B6VEX5_HUMAN Abl-interactor 1 variant 72 OS=Homo sapiens OX=9606 PE=2 SV=1;tr|B6VEX4|B6VEX4_HUMAN Abl interactor 1 OS=Homo sapiens OX=9606 GN=ABI1 PE=1 SV=1;tr|B6VEX3|B6VEX3_HUMAN Abl-interactor 1 variant 41 OS=Homo sapiens OX=9606 PE=2 SV=1;tr|A	42.637	5.2713	0	22.8911	22.6312	22.6081	2	1	1	3
Q9P1F3;Q5SZC9	Q9P1F3	Costars family protein ABRACL	ABRACL	sp|Q9P1F3|ABRAL_HUMAN Costars family protein ABRACL OS=Homo sapiens OX=9606 GN=ABRACL PE=1 SV=1	9.0564	28.317	25.3416	25.5698	25.2661	25.0892	3	2	5	4
Q13085;A0A024R0Y2;A2NX49;Q59FY4;Q7Z5W8;B4DIG6;B4DIW1;B4DWK9;B4DIR2;B4DK31;O00763;A0A0C4DGT1;A0A087X2F8;A0A087X126;A0A087X0W4;A0A087WYK6;S4R3S7;Q4G170;F8W8T8;H0YGH5;Q59GJ9;A0A087WVR6;A0A087WWN5;A0A087WYS8;B4DYJ7;B4DYM0	Q13085;A0A024R0Y2;A2NX49;Q59FY4	Acetyl-CoA carboxylase 1;Biotin carboxylase	ACACA;hCG_30204	sp|Q13085|ACACA_HUMAN Acetyl-CoA carboxylase 1 OS=Homo sapiens OX=9606 GN=ACACA PE=1 SV=2;tr|A0A024R0Y2|A0A024R0Y2_HUMAN HCG30204, isoform CRA_a OS=Homo sapiens OX=9606 GN=hCG_30204 PE=4 SV=1;tr|A2NX49|A2NX49_HUMAN Acetyl-CoA carboxylase OS=Homo sapiens OX	265.55	110.5	26.2137	26.1294	26.5719	26.348	24	7	41	31
A0A024R3P9;Q9H3P7	A0A024R3P9;Q9H3P7	Golgi resident protein GCP60	ACBD3	tr|A0A024R3P9|A0A024R3P9_HUMAN Acyl-Coenzyme A binding domain containing 3, isoform CRA_a OS=Homo sapiens OX=9606 GN=ACBD3 PE=4 SV=1;sp|Q9H3P7|GCP60_HUMAN Golgi resident protein GCP60 OS=Homo sapiens OX=9606 GN=ACBD3 PE=1 SV=4	60.593	28.493	23.5714	23.5505	23.4775	23.4613	4	2	4	7
S4R3H4;E7EQT4;Q9UKV3;B4DQZ7;G3V3B0;Q69YJ6;G3V3T3	S4R3H4;E7EQT4;Q9UKV3;B4DQZ7;G3V3B0;Q69YJ6	Apoptotic chromatin condensation inducer in the nucleus	ACIN1;DKFZp667N107	tr|S4R3H4|S4R3H4_HUMAN Apoptotic chromatin condensation inducer in the nucleus OS=Homo sapiens OX=9606 GN=ACIN1 PE=1 SV=1;tr|E7EQT4|E7EQT4_HUMAN Apoptotic chromatin condensation inducer in the nucleus OS=Homo sapiens OX=9606 GN=ACIN1 PE=1 SV=2;sp|Q9UKV3|AC	145.44	51.765	25.8031	26.0619	25.7819	25.8311	10	8	19	18
A0A024R1T9;Q4LE36;P53396;A0A024R1Y2;Q8N9C4;K7EIE7;K7ESG8	A0A024R1T9;Q4LE36;P53396;A0A024R1Y2;Q8N9C4	ATP-citrate synthase	ACLY;ACLY variant protein	tr|A0A024R1T9|A0A024R1T9_HUMAN ATP-citrate synthase OS=Homo sapiens OX=9606 GN=ACLY PE=3 SV=1;tr|Q4LE36|Q4LE36_HUMAN ACLY variant protein (Fragment) OS=Homo sapiens OX=9606 GN=ACLY variant protein PE=2 SV=1;sp|P53396|ACLY_HUMAN ATP-citrate synthase OS=Homo	120.84	323.31	29.0317	28.7813	29.2404	29.3199	72	34	86	94
O00154;B4DUX0;K7EKP8;B7Z957	O00154;B4DUX0;K7EKP8	Cytosolic acyl coenzyme A thioester hydrolase	ACOT7	sp|O00154|BACH_HUMAN Cytosolic acyl coenzyme A thioester hydrolase OS=Homo sapiens OX=9606 GN=ACOT7 PE=1 SV=3;tr|B4DUX0|B4DUX0_HUMAN cDNA FLJ60167, highly similar to Cytosolic acyl coenzyme A thioester hydrolase OS=Homo sapiens OX=9606 PE=2 SV=1;tr|K7EKP8|	41.796	64.954	26.3977	26.2729	26.5065	26.6167	19	9	21	23
Q59EH3;P24666;G5E9R5;A0A140VK37;F2Z2Q9;O75702;D3YTI2	Q59EH3;P24666;G5E9R5;A0A140VK37;F2Z2Q9;O75702	Low molecular weight phosphotyrosine protein phosphatase	ACP1	tr|Q59EH3|Q59EH3_HUMAN Acid phosphatase 1 isoform c variant (Fragment) OS=Homo sapiens OX=9606 PE=2 SV=1;sp|P24666|PPAC_HUMAN Low molecular weight phosphotyrosine protein phosphatase OS=Homo sapiens OX=9606 GN=ACP1 PE=1 SV=3;tr|G5E9R5|G5E9R5_HUMAN Acid pho	18.698	29.12	24.1368	23.8773	23.7189	23.9074	3	4	4	6
E7EPM6;B4E0R0;A8K9T3;P33121;B7Z3Z9;H0Y9U7;Q108N1;D6RER0;Q108N2;H0Y9Z9;D6RG07;B4DX30;Q9ULC5;B3KV64;A0A494BZW8;A0A494C0J9;E7ERD7;C9J8C7;B4DFW3;A0A494C116;B2RB13;A0A499FJL5;A0A494C0B6;Q9UKU0	E7EPM6;B4E0R0;A8K9T3;P33121;B7Z3Z9	Long-chain-fatty-acid--CoA ligase 1	ACSL1	tr|E7EPM6|E7EPM6_HUMAN Long-chain-fatty-acid--CoA ligase 1 OS=Homo sapiens OX=9606 GN=ACSL1 PE=1 SV=1;tr|B4E0R0|B4E0R0_HUMAN cDNA FLJ54220, highly similar to Long-chain-fatty-acid--CoA ligase 1 OS=Homo sapiens OX=9606 PE=2 SV=1;tr|A8K9T3|A8K9T3_HUMAN cDNA	74.281	117.48	28.015	27.8686	27.4469	26.729	41	20	43	25
B2RBE0;A0A024R497;O95573;B3KN05;B3KMA6;Q6PIM8;F5GWH2;F5H062;C9JC11	B2RBE0;A0A024R497;O95573;B3KN05;B3KMA6	Long-chain-fatty-acid--CoA ligase 3	ACSL3	tr|B2RBE0|B2RBE0_HUMAN cDNA, FLJ95462, highly similar to Homo sapiens fatty-acid-Coenzyme A ligase, long-chain 3 (FACL3),mRNA OS=Homo sapiens OX=9606 PE=2 SV=1;tr|A0A024R497|A0A024R497_HUMAN Acyl-CoA synthetase long-chain family member 3, isoform CRA_a OS=	80.347	323.31	32.2236	31.9011	31.7995	31.5004	158	95	146	125
O60488;Q8TAF6;B4DH39;H0Y9A0;D6RF95;D6RFW9;D6RDA8;D6RD96	O60488;Q8TAF6;B4DH39	Long-chain-fatty-acid--CoA ligase 4	ACSL4;FACL4	sp|O60488|ACSL4_HUMAN Long-chain-fatty-acid--CoA ligase 4 OS=Homo sapiens OX=9606 GN=ACSL4 PE=1 SV=2;tr|Q8TAF6|Q8TAF6_HUMAN Acyl-CoA synthetase 4 OS=Homo sapiens OX=9606 GN=FACL4 PE=2 SV=1;tr|B4DH39|B4DH39_HUMAN cDNA FLJ57028, highly similar to Long-chain-	79.187	107.12	26.9048	26.8094	26.6984	26.5376	28	9	28	25
Q9NR19;H0UIA1;Q6DKJ3;Q68CU9;Q96FY7;Q4G0E8;B3KUV2;Q9H9U4;F8WCJ4;C9IYL0;B4DEH9;C9JY31;C9JXD9;F8WDJ9;C9J7L5	Q9NR19;H0UIA1;Q6DKJ3;Q68CU9;Q96FY7;Q4G0E8;B3KUV2;Q9H9U4	Acetyl-coenzyme A synthetase, cytoplasmic;Acetyl-coenzyme A synthetase	ACSS2;DKFZp762G026	sp|Q9NR19|ACSA_HUMAN Acetyl-coenzyme A synthetase, cytoplasmic OS=Homo sapiens OX=9606 GN=ACSS2 PE=1 SV=1;tr|H0UIA1|H0UIA1_HUMAN Acyl-CoA synthetase short-chain family member 2, isoform CRA_c OS=Homo sapiens OX=9606 GN=ACSS2 PE=4 SV=1;tr|Q6DKJ3|Q6DKJ3_HUMA	78.579	59.188	26.4979	26.2854	26.6927	26.6873	20	10	25	27
P68133;P68032;B7Z6P1;D2JYH4;A8K3K1;P63267;P62736;Q7Z7J6;A6NL76;B3KW67;Q13707;B4DUI8;C9JFL5;F6UVQ4;F6QUT6;B7Z6I1;F8WB63;B8ZZJ2;Q562S2	P68133;P68032;B7Z6P1;D2JYH4;A8K3K1;P63267;P62736;Q7Z7J6;A6NL76;B3KW67;Q13707;B4DUI8;C9JFL5;F6UVQ4;F6QUT6;B7Z6I1;F8WB63;B8ZZJ2	Actin, alpha skeletal muscle;Actin, alpha cardiac muscle 1;Actin, gamma-enteric smooth muscle;Actin, aortic smooth muscle	ACTA1;ACTC1;ACTA2;ACTG2	sp|P68133|ACTS_HUMAN Actin, alpha skeletal muscle OS=Homo sapiens OX=9606 GN=ACTA1 PE=1 SV=1;sp|P68032|ACTC_HUMAN Actin, alpha cardiac muscle 1 OS=Homo sapiens OX=9606 GN=ACTC1 PE=1 SV=1;tr|B7Z6P1|B7Z6P1_HUMAN cDNA FLJ53662, highly similar to Actin, alpha	42.051	77.148	30.3752	30.0539	29.8995	30.0914	8	8	13	12
P63261;B4E3A4;B4DVQ0;I3L3I0;I3L1U9;I3L4N8;I3L3R2;K7EM38;J3KT65;A1E282	P63261;B4E3A4;B4DVQ0;I3L3I0;I3L1U9;I3L4N8;I3L3R2	Actin, cytoplasmic 2;Actin, cytoplasmic 2, N-terminally processed	ACTG1	sp|P63261|ACTG_HUMAN Actin, cytoplasmic 2 OS=Homo sapiens OX=9606 GN=ACTG1 PE=1 SV=1;tr|B4E3A4|B4E3A4_HUMAN cDNA FLJ57283, highly similar to Actin, cytoplasmic 2 OS=Homo sapiens OX=9606 PE=2 SV=1;tr|B4DVQ0|B4DVQ0_HUMAN cDNA FLJ58286, highly similar to Acti	41.792	323.31	34.423	34.1202	34.3606	34.2995	227	128	228	236
O96019;Q6FI97;Q53FS0;H7C5S0;C9JQT2;O94805	O96019;Q6FI97;Q53FS0;H7C5S0	Actin-like protein 6A	ACTL6A;BAF53A	sp|O96019|ACL6A_HUMAN Actin-like protein 6A OS=Homo sapiens OX=9606 GN=ACTL6A PE=1 SV=1;tr|Q6FI97|Q6FI97_HUMAN BAF53A protein OS=Homo sapiens OX=9606 GN=BAF53A PE=2 SV=1;tr|Q53FS0|Q53FS0_HUMAN Actin-like 6A isoform 1 variant (Fragment) OS=Homo sapiens OX=9	47.46	57.223	24.5006	24.591	24.3873	24.4632	11	2	11	14
A0A024R694;P12814;H9KV75;B7Z565;Q86TX4;B4DFY0;B3KUX9;B7Z2W3;H7C5W8;G3V2N5;B4DRP5;A1L0V1;A0A494C1A0;P35609;G3V2W4;H0YJW3;B7Z2N5;B2R8Y4;Q08043;H0YJ11;B4DZQ2;A0A087WSZ2;G3V5M4;A0A494C033;A0A494C166;B7Z4V1;B7Z4P6;Q59FD9;B7Z4K1;F6THM6;G3V2X9;Q5ZEZ4;A0A494C0Q3;A0A494C060;G3V2E8;G3V380;Q4VAM3;B7Z4P8;Q4JCP9;A0A494C031;D6RH00;B3W6H3	A0A024R694;P12814;H9KV75;B7Z565;Q86TX4;B4DFY0	Alpha-actinin-1	ACTN1	tr|A0A024R694|A0A024R694_HUMAN Actinin, alpha 1, isoform CRA_a OS=Homo sapiens OX=9606 GN=ACTN1 PE=2 SV=1;sp|P12814|ACTN1_HUMAN Alpha-actinin-1 OS=Homo sapiens OX=9606 GN=ACTN1 PE=1 SV=2;tr|H9KV75|H9KV75_HUMAN Alpha-actinin-1 OS=Homo sapiens OX=9606 GN=ACT	103.06	323.31	29.1277	28.8699	29.2842	29.1794	66	27	85	90
A0A0S2Z3G9;O43707;Q96BG6;B4E337;F5GXS2;B4DSX0;A0A0S2Z3X3;H7C144;A0A0S2Z3C0;K7EJH8;K7EP19;B3W6H4;Q71S06;M0QZQ3;C9JY79;A0A024R0N6;Q9H254	A0A0S2Z3G9;O43707;Q96BG6;B4E337;F5GXS2	Alpha-actinin-4	ACTN4	tr|A0A0S2Z3G9|A0A0S2Z3G9_HUMAN Actinin alpha 4 isoform 1 (Fragment) OS=Homo sapiens OX=9606 GN=ACTN4 PE=2 SV=1;sp|O43707|ACTN4_HUMAN Alpha-actinin-4 OS=Homo sapiens OX=9606 GN=ACTN4 PE=1 SV=2;tr|Q96BG6|Q96BG6_HUMAN ACTN4 protein (Fragment) OS=Homo sapiens	104.85	323.31	30.7814	30.6658	30.9116	30.8472	149	80	165	162
R4GMT0;B4DM97;A0A384NQ21;P61163;B4DMT4;B4DXP9;A0A1B0GVS3	R4GMT0;B4DM97;A0A384NQ21;P61163;B4DMT4;B4DXP9;A0A1B0GVS3	Alpha-centractin	ACTR1A	tr|R4GMT0|R4GMT0_HUMAN Alpha-centractin OS=Homo sapiens OX=9606 GN=ACTR1A PE=1 SV=1;tr|B4DM97|B4DM97_HUMAN cDNA FLJ55002, highly similar to Alpha-centractin OS=Homo sapiens OX=9606 PE=2 SV=1;tr|A0A384NQ21|A0A384NQ21_HUMAN Epididymis secretory sperm binding	37.433	65.853	25.3811	25.3854	25.2166	25.4189	7	3	11	9
P61160;Q8IY98;F5H6T1;B4DHK9;B4DWQ5;A0A1B0GWD0;A0A1B0GWH0	P61160;Q8IY98;F5H6T1;B4DHK9;B4DWQ5	Actin-related protein 2	ACTR2	sp|P61160|ARP2_HUMAN Actin-related protein 2 OS=Homo sapiens OX=9606 GN=ACTR2 PE=1 SV=1;tr|Q8IY98|Q8IY98_HUMAN Actin-related protein 2 OS=Homo sapiens OX=9606 GN=ACTR2 PE=2 SV=1;tr|F5H6T1|F5H6T1_HUMAN Actin-related protein 2 OS=Homo sapiens OX=9606 GN=ACTR	44.76	49.736	25.79	25.8496	25.9653	25.9997	14	6	19	20
B4DXW1;Q59FV6;A0A024RAI1;P61158;B4DT29;B4DTI0;F8WDR7;B4E1U3;Q59GD5;B7Z9W3;Q9P1U1;B3KM55;A0A0A0MTI9;H7C4J1;C9IZN3;Q9C0K3	B4DXW1;Q59FV6;A0A024RAI1;P61158;B4DT29;B4DTI0	Actin-related protein 3	ACTR3	tr|B4DXW1|B4DXW1_HUMAN Actin-related protein 3 OS=Homo sapiens OX=9606 GN=ACTR3 PE=1 SV=1;tr|Q59FV6|Q59FV6_HUMAN ARP3 actin-related protein 3 homolog variant (Fragment) OS=Homo sapiens OX=9606 PE=2 SV=1;tr|A0A024RAI1|A0A024RAI1_HUMAN ARP3 actin-related pro	42.003	84.602	25.6599	25.2676	25.9937	25.8952	22	7	22	16
G3V2U7;P07311;G3V3F8;G3V597	G3V2U7;P07311	Acylphosphatase;Acylphosphatase-1	ACYP1	tr|G3V2U7|G3V2U7_HUMAN Acylphosphatase OS=Homo sapiens OX=9606 GN=ACYP1 PE=1 SV=1;sp|P07311|ACYP1_HUMAN Acylphosphatase-1 OS=Homo sapiens OX=9606 GN=ACYP1 PE=1 SV=2	14.125	3.4368	0	22.0302	20.9574	21.5674	2	1	2	1
Q6IRT1;Q6FI45;Q5U043;P11766;Q2VIM7;H0YAG8;D6RAY0;D6R9G2;D6RFE4	Q6IRT1;Q6FI45;Q5U043;P11766;Q2VIM7;H0YAG8	S-(hydroxymethyl)glutathione dehydrogenase;Alcohol dehydrogenase class-3	ADH5	tr|Q6IRT1|Q6IRT1_HUMAN S-(hydroxymethyl)glutathione dehydrogenase OS=Homo sapiens OX=9606 GN=ADH5 PE=2 SV=2;tr|Q6FI45|Q6FI45_HUMAN S-(hydroxymethyl)glutathione dehydrogenase OS=Homo sapiens OX=9606 GN=ADH5 PE=2 SV=1;tr|Q5U043|Q5U043_HUMAN S-(hydroxymethyl)	39.724	61.375	25.8577	25.3912	25.8533	25.9742	8	4	12	12
Q9BV57;A0A0G2JQN5;H7C382	Q9BV57	1,2-dihydroxy-3-keto-5-methylthiopentene dioxygenase	ADI1	sp|Q9BV57|MTND_HUMAN 1,2-dihydroxy-3-keto-5-methylthiopentene dioxygenase OS=Homo sapiens OX=9606 GN=ADI1 PE=1 SV=1	21.498	9.5391	23.6469	24.1049	23.9249	23.7166	5	2	4	3
P55263;A0A140VJE0;Q86U79	P55263;A0A140VJE0;Q86U79	Adenosine kinase	ADK	sp|P55263|ADK_HUMAN Adenosine kinase OS=Homo sapiens OX=9606 GN=ADK PE=1 SV=2;tr|A0A140VJE0|A0A140VJE0_HUMAN Testicular tissue protein Li 14 OS=Homo sapiens OX=9606 PE=2 SV=1;tr|Q86U79|Q86U79_HUMAN Adenosine kinase OS=Homo sapiens OX=9606 PE=2 SV=1	40.545	26.728	23.9904	23.5425	23.8609	23.8557	5	1	7	10
Q9NX46;B4DHV5;B7ZAN4	Q9NX46;B4DHV5;B7ZAN4	Poly(ADP-ribose) glycohydrolase ARH3	ADPRHL2	sp|Q9NX46|ARHL2_HUMAN ADP-ribose glycohydrolase ARH3 OS=Homo sapiens OX=9606 GN=ADPRHL2 PE=1 SV=1;tr|B4DHV5|B4DHV5_HUMAN cDNA FLJ51852, highly similar to Homo sapiens ADP-ribosylhydrolase like 2 (ADPRHL2), mRNA OS=Homo sapiens OX=9606 PE=2 SV=1;tr|B7ZAN4|B	38.946	7.7148	22.4743	21.8591	22.2307	21.9716	3	0	3	3
A0A1B0GWJ0;A0A1B0GTJ7;X5D8S6;Q71UA4;P30566;B4DP46;A0A0A6YY92;B4DUM2;X5DP48;A0A096LNY6;X5D2Z4;A0A1B0GTG9;A0A1B0GWF8;A8K4X6;A0A096LNY4;A0A096LNY5;X5D7W4;V9GY96;A0A096LP92;X5D7V4;A0A096LP76;B4DEP1;A0A096LPA2;A0A1W2PRX2;A0A096LP72	A0A1B0GWJ0;A0A1B0GTJ7;X5D8S6;Q71UA4;P30566;B4DP46;A0A0A6YY92;B4DUM2;X5DP48;A0A096LNY6;X5D2Z4;A0A1B0GTG9;A0A1B0GWF8;A8K4X6	Adenylosuccinate lyase	ADSL	tr|A0A1B0GWJ0|A0A1B0GWJ0_HUMAN Adenylosuccinate lyase OS=Homo sapiens OX=9606 GN=ADSL PE=1 SV=1;tr|A0A1B0GTJ7|A0A1B0GTJ7_HUMAN Adenylosuccinate lyase OS=Homo sapiens OX=9606 GN=ADSL PE=1 SV=1;tr|X5D8S6|X5D8S6_HUMAN Adenylosuccinate lyase (Fragment) OS=Homo	54.465	10.918	23.5424	0	23.183	23.1635	5	0	5	5
A0A024R5Q7;P30520;B4E1L0;Q8N142	A0A024R5Q7;P30520;B4E1L0	Adenylosuccinate synthetase isozyme 2	ADSS	tr|A0A024R5Q7|A0A024R5Q7_HUMAN Adenylosuccinate synthetase isozyme 2 OS=Homo sapiens OX=9606 GN=ADSS PE=2 SV=1;sp|P30520|PURA2_HUMAN Adenylosuccinate synthetase isozyme 2 OS=Homo sapiens OX=9606 GN=ADSS PE=1 SV=3;tr|B4E1L0|B4E1L0_HUMAN Adenylosuccinate syn	50.097	109.06	26.2249	26.1213	26.266	26.3016	16	8	18	19
Q86UL3;E5RIA1;E5RHA6;Q8NDD3	Q86UL3;E5RIA1;E5RHA6	Glycerol-3-phosphate acyltransferase 4	AGPAT6	sp|Q86UL3|GPAT4_HUMAN Glycerol-3-phosphate acyltransferase 4 OS=Homo sapiens OX=9606 GN=GPAT4 PE=1 SV=1;tr|E5RIA1|E5RIA1_HUMAN Glycerol-3-phosphate acyltransferase 4 (Fragment) OS=Homo sapiens OX=9606 GN=GPAT4 PE=1 SV=1;tr|E5RHA6|E5RHA6_HUMAN Glycerol-3-ph	52.07	14.518	22.7953	0	22.4667	22.282	2	0	4	1
Q53G64;Q4JM46;B2R7D7;Q4JM47;O95994;B5MC07;C9J3E2;H7C3Z9;B4DKU8;H7C040;B5MC62;Q8TD06	Q53G64;Q4JM46;B2R7D7;Q4JM47;O95994;B5MC07;C9J3E2;H7C3Z9	Anterior gradient protein 2 homolog	AGR2	tr|Q53G64|Q53G64_HUMAN Anterior gradient 2 homolog (Fragment) OS=Homo sapiens OX=9606 PE=2 SV=1;tr|Q4JM46|Q4JM46_HUMAN AGR2 OS=Homo sapiens OX=9606 GN=AGR2 PE=2 SV=1;tr|B2R7D7|B2R7D7_HUMAN cDNA, FLJ93394, highly similar to Homo sapiens anterior gradient 2	19.963	14.567	23.9798	23.8551	24.0326	23.8483	5	1	7	5
A0A384MTQ3;P23526;Q1RMG2	A0A384MTQ3;P23526;Q1RMG2	Adenosylhomocysteinase	AHCY	tr|A0A384MTQ3|A0A384MTQ3_HUMAN Adenosylhomocysteinase OS=Homo sapiens OX=9606 PE=2 SV=1;sp|P23526|SAHH_HUMAN Adenosylhomocysteinase OS=Homo sapiens OX=9606 GN=AHCY PE=1 SV=4;tr|Q1RMG2|Q1RMG2_HUMAN Adenosylhomocysteinase OS=Homo sapiens OX=9606 GN=AHCY PE=2	47.716	185.07	28.5298	28.1792	28.457	28.492	34	11	31	30
Q09666;Q6ZQN2;B4DTV0;Q8N274;Q13727;E9PQE3;E9PJZ0;E9PKR9;E9PJC6;E9PLK4;Q96EC4;Q9BVU3	Q09666	Neuroblast differentiation-associated protein AHNAK	AHNAK	sp|Q09666|AHNK_HUMAN Neuroblast differentiation-associated protein AHNAK OS=Homo sapiens OX=9606 GN=AHNAK PE=1 SV=2	629.09	323.31	28.9179	29.7175	28.9282	28.7294	95	79	119	96
Q8IVF2	Q8IVF2	Protein AHNAK2	AHNAK2	sp|Q8IVF2|AHNK2_HUMAN Protein AHNAK2 OS=Homo sapiens OX=9606 GN=AHNAK2 PE=1 SV=2	616.62	13.807	22.845	23.9716	23.2691	22.7976	5	2	5	5
O95433;H0YJG7;G3V438;G3V3W9;H0YJU2;H0YJ63	O95433;H0YJG7	Activator of 90 kDa heat shock protein ATPase homolog 1	AHSA1	sp|O95433|AHSA1_HUMAN Activator of 90 kDa heat shock protein ATPase homolog 1 OS=Homo sapiens OX=9606 GN=AHSA1 PE=1 SV=1;tr|H0YJG7|H0YJG7_HUMAN Activator of 90 kDa heat shock protein ATPase homolog 1 (Fragment) OS=Homo sapiens OX=9606 GN=AHSA1 PE=1 SV=1	38.274	96.326	26.0492	25.7426	26.0959	26.0154	10	6	15	14
A0A0J9YWL0;Q9Y4K1;B3KPT0;B3KWJ0;B7ZAH2;B4DLI1;Q6P5P8;Q96QW7;A0A494C1M5	A0A0J9YWL0;Q9Y4K1;B3KPT0;B3KWJ0	Absent in melanoma 1 protein	AIM1	tr|A0A0J9YWL0|A0A0J9YWL0_HUMAN Beta/gamma crystallin domain-containing protein 1 OS=Homo sapiens OX=9606 GN=CRYBG1 PE=1 SV=1;sp|Q9Y4K1|CRBG1_HUMAN Beta/gamma crystallin domain-containing protein 1 OS=Homo sapiens OX=9606 GN=CRYBG1 PE=1 SV=3;tr|B3KPT0|B3KPT	231.71	43.298	25.2199	25.4142	25.398	25.1379	7	8	19	15
Q12904;B4DNK3;D6R937	Q12904;B4DNK3	Aminoacyl tRNA synthase complex-interacting multifunctional protein 1;Endothelial monocyte-activating polypeptide 2	AIMP1	sp|Q12904|AIMP1_HUMAN Aminoacyl tRNA synthase complex-interacting multifunctional protein 1 OS=Homo sapiens OX=9606 GN=AIMP1 PE=1 SV=2;tr|B4DNK3|B4DNK3_HUMAN cDNA FLJ52127, highly similar to Multisynthetase complex auxiliary component p43 OS=Homo sapiens O	34.352	104.01	26.5623	26.6808	26.452	26.6302	16	13	22	20
Q6FGX9;Q53EY8;Q5T9B7;P00568;H0YID2;Q9Y6K8	Q6FGX9;Q53EY8;Q5T9B7;P00568;H0YID2	Adenylate kinase isoenzyme 1	AK1	tr|Q6FGX9|Q6FGX9_HUMAN Adenylate kinase isoenzyme 1 OS=Homo sapiens OX=9606 GN=AK1 PE=2 SV=1;tr|Q53EY8|Q53EY8_HUMAN Adenylate kinase 1 variant (Fragment) OS=Homo sapiens OX=9606 PE=2 SV=1;tr|Q5T9B7|Q5T9B7_HUMAN Adenylate kinase isoenzyme 1 OS=Homo sapiens	21.635	24.362	24.9445	24.9901	24.3844	24.753	7	5	7	9
F8W1A4;A0A140VK93;P54819;F8VY04;F8VZG5;B4DLK2;G3V213;F8VPP1	F8W1A4;A0A140VK93;P54819;F8VY04;F8VZG5;B4DLK2;G3V213	Adenylate kinase 2, mitochondrial;Adenylate kinase 2, mitochondrial;Adenylate kinase 2, mitochondrial, N-terminally processed	AK2	tr|F8W1A4|F8W1A4_HUMAN Adenylate kinase 2, mitochondrial OS=Homo sapiens OX=9606 GN=AK2 PE=1 SV=1;tr|A0A140VK93|A0A140VK93_HUMAN Adenylate kinase 2, mitochondrial OS=Homo sapiens OX=9606 GN=AK2 PE=2 SV=1;sp|P54819|KAD2_HUMAN Adenylate kinase 2, mitochondri	25.63	61.579	25.6581	25.7001	25.5969	25.7449	10	5	9	12
A0A024R7A8;P15121;Q59EL5;E9PCX2;E9PEF9;O15289	A0A024R7A8;P15121;Q59EL5;E9PCX2	Aldose reductase	AKR1B1	tr|A0A024R7A8|A0A024R7A8_HUMAN Aldo-keto reductase family 1, member B1 (Aldose reductase), isoform CRA_a OS=Homo sapiens OX=9606 GN=AKR1B1 PE=4 SV=1;sp|P15121|ALDR_HUMAN Aldo-keto reductase family 1 member B1 OS=Homo sapiens OX=9606 GN=AKR1B1 PE=1 SV=3;tr|	35.853	67.016	27.2613	26.8933	26.8519	27.0302	13	6	12	15
O60218	O60218	Aldo-keto reductase family 1 member B10	AKR1B10	sp|O60218|AK1BA_HUMAN Aldo-keto reductase family 1 member B10 OS=Homo sapiens OX=9606 GN=AKR1B10 PE=1 SV=2	36.019	145.76	28.0476	27.7947	27.8666	27.9779	25	15	31	32
Q04828;H0Y804;A6NHU4;B4E0M1;P17516	Q04828;H0Y804	Aldo-keto reductase family 1 member C1	AKR1C1	sp|Q04828|AK1C1_HUMAN Aldo-keto reductase family 1 member C1 OS=Homo sapiens OX=9606 GN=AKR1C1 PE=1 SV=1;tr|H0Y804|H0Y804_HUMAN Aldo-keto reductase family 1 member C1 (Fragment) OS=Homo sapiens OX=9606 GN=AKR1C1 PE=1 SV=1	36.788	142.14	27.847	27.8173	27.4408	27.7806	16	17	15	14
P52895;B4DK69;Q59GU2;S4R3P0	P52895;B4DK69;Q59GU2;S4R3P0	Aldo-keto reductase family 1 member C2	AKR1C2	sp|P52895|AK1C2_HUMAN Aldo-keto reductase family 1 member C2 OS=Homo sapiens OX=9606 GN=AKR1C2 PE=1 SV=3;tr|B4DK69|B4DK69_HUMAN Aldo-keto reductase family 1 member C2 OS=Homo sapiens OX=9606 GN=AKR1C2 PE=1 SV=1;tr|Q59GU2|Q59GU2_HUMAN Aldo-keto reductase fa	36.735	323.31	31.5134	30.9384	30.9693	31.1595	79	56	71	77
A0A0A0MSS8;P42330;S4R3Z2;S4R3D5;B4DKT3	A0A0A0MSS8;P42330;S4R3Z2	Aldo-keto reductase family 1 member C3	AKR1C3	tr|A0A0A0MSS8|A0A0A0MSS8_HUMAN Aldo-keto reductase family 1 member C3 OS=Homo sapiens OX=9606 GN=AKR1C3 PE=1 SV=1;sp|P42330|AK1C3_HUMAN Aldo-keto reductase family 1 member C3 OS=Homo sapiens OX=9606 GN=AKR1C3 PE=1 SV=4;tr|S4R3Z2|S4R3Z2_HUMAN Aldo-keto redu	36.867	87.807	27.2115	26.6227	26.6546	26.9012	21	5	20	21
H3BLU7;V9HWA2;O43488;A0A499FJT0;Q8NHP1	H3BLU7;V9HWA2;O43488	Aflatoxin B1 aldehyde reductase member 2	AKR7A2;HEL-S-166mP	tr|H3BLU7|H3BLU7_HUMAN Aflatoxin B1 aldehyde reductase member 2 (Fragment) OS=Homo sapiens OX=9606 GN=AKR7A2 PE=1 SV=1;tr|V9HWA2|V9HWA2_HUMAN Aldo-keto reductase family 7, member A2 (Aflatoxin aldehyde reductase) OS=Homo sapiens OX=9606 GN=HEL-S-166mP PE=2	34.684	6.9905	22.253	0	22.083	22.125	2	0	3	1
A0A024RC95;P47895;B2R5T2;H0Y2X5;B4DYU3;Q7Z3A2;H0YNQ3;B4E0M6;H0YKF9;H0YLT1;H0YMG7;B4DH89;A0A384MTJ7;P30837;O94788;B4YAH7;Q59EJ0;B4DXX3;B4DDF8;V9HW83;V9HVX6;Q53FB6;A0A384NPN7;P00352;P05091	A0A024RC95;P47895;B2R5T2;H0Y2X5;B4DYU3;Q7Z3A2	Aldehyde dehydrogenase family 1 member A3	ALDH1A3;DKFZp686G1675	tr|A0A024RC95|A0A024RC95_HUMAN Aldehyde dehydrogenase 1 family, member A3, isoform CRA_a OS=Homo sapiens OX=9606 GN=ALDH1A3 PE=3 SV=1;sp|P47895|AL1A3_HUMAN Aldehyde dehydrogenase family 1 member A3 OS=Homo sapiens OX=9606 GN=ALDH1A3 PE=1 SV=2;tr|B2R5T2|B2R	56.108	323.31	30.0689	29.8278	30.181	30.2516	61	39	60	63
A0A1B0GUA1;A0A1B0GTG2;A0A1B0GW82;A0A1B0GW77;P49419;A0A1B0GTY9;A0A1B0GTJ4;A0A1B0GV49;A0A0J9YWF7;A0A1B0GUY0;F8WDY6;F8VVF2;H0YHM6;A0A0J9YWM6;A0A1B0GW65;F8WD33;A0A1B0GVU0;A0A0J9YWK1	A0A1B0GUA1;A0A1B0GTG2;A0A1B0GW82;A0A1B0GW77;P49419;A0A1B0GTY9;A0A1B0GTJ4;A0A1B0GV49;A0A0J9YWF7;A0A1B0GUY0	Alpha-aminoadipic semialdehyde dehydrogenase	ALDH7A1	tr|A0A1B0GUA1|A0A1B0GUA1_HUMAN Alpha-aminoadipic semialdehyde dehydrogenase OS=Homo sapiens OX=9606 GN=ALDH7A1 PE=1 SV=1;tr|A0A1B0GTG2|A0A1B0GTG2_HUMAN Alpha-aminoadipic semialdehyde dehydrogenase OS=Homo sapiens OX=9606 GN=ALDH7A1 PE=1 SV=1;tr|A0A1B0GW82|	56.465	21.92	24.0513	23.6169	24.0399	23.9527	6	1	7	8
P49189;B4DE91;B4DX14;B4DYY1	P49189;B4DE91;B4DX14;B4DYY1	4-trimethylaminobutyraldehyde dehydrogenase	ALDH9A1	sp|P49189|AL9A1_HUMAN 4-trimethylaminobutyraldehyde dehydrogenase OS=Homo sapiens OX=9606 GN=ALDH9A1 PE=1 SV=3;tr|B4DE91|B4DE91_HUMAN cDNA FLJ55534, highly similar to 4-trimethylaminobutyraldehyde dehydrogenase OS=Homo sapiens OX=9606 PE=2 SV=1;tr|B4DX14|B	53.801	66.954	24.9935	24.7928	25.3258	25.2152	6	3	13	15
A0A024QZ64;P09972;B7Z1Y2;B7Z3K9;B7Z1N6;A8MVZ9;B7Z3K7;B7Z1Z9;J3KSV6;J3QKP5;C9J8F3;B7Z1L5;K7EKH5;J3QKK1;B7Z1H6	A0A024QZ64;P09972;B7Z1Y2;B7Z3K9;B7Z1N6;A8MVZ9;B7Z3K7;B7Z1Z9	Fructose-bisphosphate aldolase;Fructose-bisphosphate aldolase C	ALDOC	tr|A0A024QZ64|A0A024QZ64_HUMAN Fructose-bisphosphate aldolase OS=Homo sapiens OX=9606 GN=ALDOC PE=2 SV=1;sp|P09972|ALDOC_HUMAN Fructose-bisphosphate aldolase C OS=Homo sapiens OX=9606 GN=ALDOC PE=1 SV=2;tr|B7Z1Y2|B7Z1Y2_HUMAN Fructose-bisphosphate aldolase	39.455	124.05	26.3047	25.8879	25.8024	25.9819	21	11	17	18
B4DR67;Q9HC03;Q9Y673	B4DR67;Q9HC03;Q9Y673	Dolichyl-phosphate beta-glucosyltransferase	ALG5	tr|B4DR67|B4DR67_HUMAN cDNA FLJ56758, highly similar to Dolichyl-phosphate beta-glucosyltransferase OS=Homo sapiens OX=9606 PE=2 SV=1;tr|Q9HC03|Q9HC03_HUMAN Dolichyl-phosphate beta-glucosyltransferase OS=Homo sapiens OX=9606 PE=2 SV=1;sp|Q9Y673|ALG5_HUMAN	25.365	27.02	24.5919	24.6842	24.4114	23.9809	7	3	6	3
E9PB61;Q86V81	E9PB61;Q86V81	THO complex subunit 4	ALYREF	tr|E9PB61|E9PB61_HUMAN THO complex subunit 4 OS=Homo sapiens OX=9606 GN=ALYREF PE=1 SV=1;sp|Q86V81|THOC4_HUMAN THO complex subunit 4 OS=Homo sapiens OX=9606 GN=ALYREF PE=1 SV=3	27.557	58.674	25.4813	26.0343	25.6881	25.9432	8	7	7	14
Q5VYY1	Q5VYY1	Ankyrin repeat domain-containing protein 22	ANKRD22	sp|Q5VYY1|ANR22_HUMAN Ankyrin repeat domain-containing protein 22 OS=Homo sapiens OX=9606 GN=ANKRD22 PE=2 SV=1	21.848	49.61	25.5008	25.4493	25.0834	24.885	9	5	5	5
H0YN26;Q6PKH8;Q08AJ6;A0A384P5U2;P39687;Q3KPI8;O95626;O43423	H0YN26;Q6PKH8;Q08AJ6;A0A384P5U2;P39687;Q3KPI8	Acidic leucine-rich nuclear phosphoprotein 32 family member A	ANP32A	tr|H0YN26|H0YN26_HUMAN Acidic leucine-rich nuclear phosphoprotein 32 family member A OS=Homo sapiens OX=9606 GN=ANP32A PE=1 SV=1;tr|Q6PKH8|Q6PKH8_HUMAN ANP32A protein (Fragment) OS=Homo sapiens OX=9606 GN=ANP32A PE=2 SV=1;tr|Q08AJ6|Q08AJ6_HUMAN ANP32A prot	19.997	21.34	26.6078	26.6244	26.3208	26.5414	15	10	15	14
Q53F35;Q92688	Q53F35;Q92688	Acidic leucine-rich nuclear phosphoprotein 32 family member B	ANP32B	tr|Q53F35|Q53F35_HUMAN Acidic (Leucine-rich) nuclear phosphoprotein 32 family, member B variant (Fragment) OS=Homo sapiens OX=9606 PE=2 SV=1;sp|Q92688|AN32B_HUMAN Acidic leucine-rich nuclear phosphoprotein 32 family member B OS=Homo sapiens OX=9606 GN=ANP3	28.672	9.9259	26.517	26.4048	26.6976	26.6141	6	5	9	9
Q53F20;Q9BTT0;Q5TB19;B4E0D5;E9PLC4;E9PPH5;E9PI45;Q5TB25	Q53F20;Q9BTT0;Q5TB19;B4E0D5;E9PLC4;E9PPH5	Acidic leucine-rich nuclear phosphoprotein 32 family member E	ANP32E	tr|Q53F20|Q53F20_HUMAN Acidic (Leucine-rich) nuclear phosphoprotein 32 family, member E variant (Fragment) OS=Homo sapiens OX=9606 PE=2 SV=1;sp|Q9BTT0|AN32E_HUMAN Acidic leucine-rich nuclear phosphoprotein 32 family member E OS=Homo sapiens OX=9606 GN=ANP3	30.434	85.904	25.5195	25.209	25.7275	25.6498	8	4	12	11
Q5TZZ9;P04083;A0A4D5RAB7;A0A4D5RAG0;A0A4D5RA86;A0A4D5RAI5;A0A4D5RAA5;A0A4D5RAJ5;A0A4D5RAA2;A0A4D5RAU4;B4DL19;Q5T3N1;A0A4D5RAH8;A0A4D5RAH1;A0A4D5RAD4;Q5T3N0;A0A4D5RA95;A0A4D5RBR8;A0A4D5RBL6;A0A4D5RBH8;A0A4D5RAI2;A0A4D5RBK2;A0A4D5RAD9;A0A4D5RAS2;A0A4D5RBT3;A0A4D5RAT3;A0A4D5RAH0;A0A4D5RAB9;A0A4D5RAF4;Q05BR2	Q5TZZ9;P04083;A0A4D5RAB7;A0A4D5RAG0;A0A4D5RA86;A0A4D5RAI5;A0A4D5RAA5;A0A4D5RAJ5;A0A4D5RAA2;A0A4D5RAU4;B4DL19;Q5T3N1;A0A4D5RAH8	Annexin;Annexin A1	ANXA1	tr|Q5TZZ9|Q5TZZ9_HUMAN Annexin OS=Homo sapiens OX=9606 GN=ANXA1 PE=2 SV=1;sp|P04083|ANXA1_HUMAN Annexin A1 OS=Homo sapiens OX=9606 GN=ANXA1 PE=1 SV=2;tr|A0A4D5RAB7|A0A4D5RAB7_HUMAN Annexin OS=Homo sapiens OX=9606 PE=3 SV=1;tr|A0A4D5RAG0|A0A4D5RAG0_HUMAN An	38.714	323.31	31.2426	31.0923	31.0451	31.261	79	54	75	80
Q6ICS0;Q5T0G8;Q59EP1;P50995;B4DPJ2;B7Z6L0;H0Y6E1	Q6ICS0;Q5T0G8;Q59EP1;P50995;B4DPJ2;B7Z6L0	Annexin;Annexin A11	ANXA11	tr|Q6ICS0|Q6ICS0_HUMAN Annexin (Fragment) OS=Homo sapiens OX=9606 GN=ANXA11 PE=2 SV=1;tr|Q5T0G8|Q5T0G8_HUMAN Annexin OS=Homo sapiens OX=9606 GN=ANXA11 PE=2 SV=1;tr|Q59EP1|Q59EP1_HUMAN Annexin (Fragment) OS=Homo sapiens OX=9606 PE=2 SV=1;sp|P50995|ANX11_HUM	54.336	46.808	25.521	25.4842	25.3233	25.3733	11	9	19	12
P12429;D6RA82;D6RFG5;D6RCA8;D6RAZ8;D6RFJ9	P12429;D6RA82;D6RFG5	Annexin A3;Annexin	ANXA3	sp|P12429|ANXA3_HUMAN Annexin A3 OS=Homo sapiens OX=9606 GN=ANXA3 PE=1 SV=3;tr|D6RA82|D6RA82_HUMAN Annexin OS=Homo sapiens OX=9606 GN=ANXA3 PE=1 SV=1;tr|D6RFG5|D6RFG5_HUMAN Annexin (Fragment) OS=Homo sapiens OX=9606 GN=ANXA3 PE=1 SV=1	36.375	171.13	27.9768	27.8251	27.5879	27.6931	27	16	23	21
Q6P452;V9HW59;Q6LES2;P09525;B4DDZ4;B4DE02;Q59FK3;B4E1S2;Q6MZI0	Q6P452;V9HW59;Q6LES2;P09525;B4DDZ4;B4DE02;Q59FK3	Annexin;Annexin A4	ANXA4;HEL-S-274	tr|Q6P452|Q6P452_HUMAN Annexin OS=Homo sapiens OX=9606 GN=ANXA4 PE=1 SV=1;tr|V9HW59|V9HW59_HUMAN Annexin OS=Homo sapiens OX=9606 GN=HEL-S-274 PE=2 SV=1;tr|Q6LES2|Q6LES2_HUMAN Annexin (Fragment) OS=Homo sapiens OX=9606 GN=ANXA4 PE=2 SV=1;sp|P09525|ANXA4_HUM	33.552	136.03	26.0206	25.8968	25.8467	25.8617	18	8	13	16
B4DT77;B4DWU2;B4DHY4;Q53HM8;B2R7L2;B2R657;P20073	B4DT77;B4DWU2;B4DHY4;Q53HM8;B2R7L2;B2R657;P20073	Annexin;Annexin A7	ANXA7	tr|B4DT77|B4DT77_HUMAN Annexin OS=Homo sapiens OX=9606 PE=2 SV=1;tr|B4DWU2|B4DWU2_HUMAN Annexin OS=Homo sapiens OX=9606 PE=2 SV=1;tr|B4DHY4|B4DHY4_HUMAN Annexin OS=Homo sapiens OX=9606 PE=2 SV=1;tr|Q53HM8|Q53HM8_HUMAN Annexin (Fragment) OS=Homo sapiens OX=	37.805	34.937	24.6171	24.663	24.3632	24.6719	8	1	9	9
B4DQE1;P13928;B4DTB3;A0A087WTN9;A0A075B765;Q5T2P7;B4DLF6	B4DQE1;P13928;B4DTB3;A0A087WTN9;A0A075B765	Annexin;Annexin A8	ANXA8	tr|B4DQE1|B4DQE1_HUMAN Annexin OS=Homo sapiens OX=9606 PE=2 SV=1;sp|P13928|ANXA8_HUMAN Annexin A8 OS=Homo sapiens OX=9606 GN=ANXA8 PE=1 SV=3;tr|B4DTB3|B4DTB3_HUMAN Annexin OS=Homo sapiens OX=9606 PE=2 SV=1;tr|A0A087WTN9|A0A087WTN9_HUMAN Annexin OS=Homo sap	43.855	38.961	25.4587	25.2641	25.1873	25.2632	9	5	12	12
Q10567;B4DS79;B4DG47;B4DKH5;C9J1E7;A0A087X253;H0UID5;H0UID4;H0UID3;Q68DI0;A8K916;A8K0G3;A0A140VJE8;P63010;Q7Z3M8;A0A087WYD1;A0A087WU93;A0A087WZQ6;B4DWG4;B4DIL5;B4E261;A0A087WXS3;K7EKZ5;K7EJX1;K7EN71;K7ERB2;H7C034;Q96EL6	Q10567;B4DS79;B4DG47;B4DKH5;C9J1E7	AP-1 complex subunit beta-1	AP1B1	sp|Q10567|AP1B1_HUMAN AP-1 complex subunit beta-1 OS=Homo sapiens OX=9606 GN=AP1B1 PE=1 SV=2;tr|B4DS79|B4DS79_HUMAN cDNA FLJ56828, highly similar to Adapter-relatedprotein complex 1 beta-1 subunit OS=Homo sapiens OX=9606 PE=2 SV=1;tr|B4DG47|B4DG47_HUMAN cD	104.64	20.54	23.8063	22.2788	24.7687	23.9802	2	0	15	8
Q53GI5;B3KN68;Q9Y6Q5;K7EJJ1;K7EPR4;K7EMG5;K7EPI9;K7ERH5;K7EL08;K7EJL1;B4DDG7;E7ENJ6;B4DN99;B3KNH5;A0A024R7K8;Q59EK3;Q9BXS5	Q53GI5;B3KN68;Q9Y6Q5;K7EJJ1	AP-1 complex subunit mu-2	AP1M2	tr|Q53GI5|Q53GI5_HUMAN Adaptor-related protein complex 1, mu 2 subunit variant (Fragment) OS=Homo sapiens OX=9606 PE=2 SV=1;tr|B3KN68|B3KN68_HUMAN cDNA FLJ13801 fis, clone THYRO1000173, highly similar to AP-1 complex subunit mu-2 OS=Homo sapiens OX=9606 PE	48.109	10.72	22.173	0	22.5462	22.5423	1	0	4	5
A8K586;A0A0S2Z5J4;O00203;Q3MNE1;A0A0S2Z4Z4;B4E0B2;H0YBD0	A8K586;A0A0S2Z5J4;O00203;Q3MNE1;A0A0S2Z4Z4;B4E0B2	AP-3 complex subunit beta;AP-3 complex subunit beta-1	AP3B1	tr|A8K586|A8K586_HUMAN AP-3 complex subunit beta OS=Homo sapiens OX=9606 PE=2 SV=1;tr|A0A0S2Z5J4|A0A0S2Z5J4_HUMAN Adaptor-related protein complex 3 beta 1 subunit isoform 1 (Fragment) OS=Homo sapiens OX=9606 GN=AP3B1 PE=2 SV=1;sp|O00203|AP3B1_HUMAN AP-3 co	121.29	13.663	23.3329	23.5385	23.1842	23.0128	3	1	6	6
O14617;Q6PK82;A0A2R8Y611;A0A2R8Y4J3;K7ERW8;A0A087WYN6;B0AZV8	O14617;Q6PK82;A0A2R8Y611	AP-3 complex subunit delta-1	AP3D1	sp|O14617|AP3D1_HUMAN AP-3 complex subunit delta-1 OS=Homo sapiens OX=9606 GN=AP3D1 PE=1 SV=1;tr|Q6PK82|Q6PK82_HUMAN AP3D1 protein (Fragment) OS=Homo sapiens OX=9606 GN=AP3D1 PE=2 SV=1;tr|A0A2R8Y611|A0A2R8Y611_HUMAN AP-3 complex subunit delta-1 (Fragment)	130.16	11.731	23.5945	23.8314	23.6936	23.7846	4	0	8	6
B2R4I8;Q92572;F5H459	B2R4I8;Q92572;F5H459	AP-3 complex subunit sigma-1	AP3S1	tr|B2R4I8|B2R4I8_HUMAN cDNA, FLJ92106, highly similar to Homo sapiens adaptor-related protein complex 3, sigma 1 subunit(AP3S1), mRNA OS=Homo sapiens OX=9606 PE=2 SV=1;sp|Q92572|AP3S1_HUMAN AP-3 complex subunit sigma-1 OS=Homo sapiens OX=9606 GN=AP3S1 PE=1	21.705	4.8412	21.58	0	21.6645	22.0981	1	1	2	1
A0A024R2U9;C9JIF9;P13798;H7C393;H7C1U0;C9JLK2;H0YFE5;F8WEH5	A0A024R2U9;C9JIF9;P13798	Acylamino-acid-releasing enzyme	APEH	tr|A0A024R2U9|A0A024R2U9_HUMAN N-acylaminoacyl-peptide hydrolase, isoform CRA_b OS=Homo sapiens OX=9606 GN=APEH PE=4 SV=1;tr|C9JIF9|C9JIF9_HUMAN Acylamino-acid-releasing enzyme OS=Homo sapiens OX=9606 GN=APEH PE=1 SV=1;sp|P13798|ACPH_HUMAN Acylamino-acid-r	81.224	76.391	26.0337	26.1018	26.151	26.2083	16	8	15	18
G3V3M6;Q5TZP7;P27695;G3V5Q1;G3V3C7;A0A0C4DGK8;G3V5M0;G3V359;G3V5D9;G3V3Y6;H7C4A8	G3V3M6;Q5TZP7;P27695;G3V5Q1;G3V3C7;A0A0C4DGK8;G3V5M0;G3V359	DNA-(apurinic or apyrimidinic site) lyase;DNA-(apurinic or apyrimidinic site) lyase, mitochondrial	APEX1	tr|G3V3M6|G3V3M6_HUMAN DNA-(apurinic or apyrimidinic site) lyase (Fragment) OS=Homo sapiens OX=9606 GN=APEX1 PE=1 SV=1;tr|Q5TZP7|Q5TZP7_HUMAN DNA-(apurinic or apyrimidinic site) lyase OS=Homo sapiens OX=9606 GN=APEX1 PE=2 SV=1;sp|P27695|APEX1_HUMAN DNA-(ap	29.19	67.729	25.3077	25.4537	25.3085	25.4194	5	4	11	7
G3V1C3;Q9BZZ5;B4DDR3;E9PQK6;H0YER7	G3V1C3;Q9BZZ5;B4DDR3	Apoptosis inhibitor 5	API5	tr|G3V1C3|G3V1C3_HUMAN Apoptosis inhibitor 5 OS=Homo sapiens OX=9606 GN=API5 PE=1 SV=1;sp|Q9BZZ5|API5_HUMAN Apoptosis inhibitor 5 OS=Homo sapiens OX=9606 GN=API5 PE=1 SV=3;tr|B4DDR3|B4DDR3_HUMAN cDNA FLJ52148, highly similar to Apoptosis inhibitor 5 OS=Hom	57.56	23.162	23.6037	23.7511	23.7163	23.8887	5	1	7	5
B4DY17;Q96GX9;S4R3D6	B4DY17;Q96GX9;S4R3D6	Methylthioribulose-1-phosphate dehydratase	APIP	tr|B4DY17|B4DY17_HUMAN Methylthioribulose-1-phosphate dehydratase OS=Homo sapiens OX=9606 GN=APIP PE=2 SV=1;sp|Q96GX9|MTNB_HUMAN Methylthioribulose-1-phosphate dehydratase OS=Homo sapiens OX=9606 GN=APIP PE=1 SV=1;tr|S4R3D6|S4R3D6_HUMAN Methylthioribulose-	29.255	15.364	22.2097	0	22.0032	22.269	1	0	3	3
Q9UKG1;B4DQX8;A0A2P1C6M4;C9JAB0	Q9UKG1;B4DQX8	DCC-interacting protein 13-alpha	APPL1	sp|Q9UKG1|DP13A_HUMAN DCC-interacting protein 13-alpha OS=Homo sapiens OX=9606 GN=APPL1 PE=1 SV=1;tr|B4DQX8|B4DQX8_HUMAN cDNA FLJ51723, highly similar to DCC-interacting protein 13 alpha (Fragment) OS=Homo sapiens OX=9606 PE=2 SV=1	79.663	17.946	23.4594	23.2646	23.4167	23.6886	3	0	5	7
P07741;H3BQZ9;H3BQB1;H3BQF1;H3BSW3;Q12898	P07741;H3BQZ9;H3BQB1;H3BQF1	Adenine phosphoribosyltransferase	APRT	sp|P07741|APT_HUMAN Adenine phosphoribosyltransferase OS=Homo sapiens OX=9606 GN=APRT PE=1 SV=2;tr|H3BQZ9|H3BQZ9_HUMAN Adenine phosphoribosyltransferase OS=Homo sapiens OX=9606 GN=APRT PE=1 SV=1;tr|H3BQB1|H3BQB1_HUMAN Adenine phosphoribosyltransferase (Fra	19.608	72.873	26.6078	26.0023	26.1459	26.1089	13	4	13	16
B0YIW5;Q6MZV5;B0YIW6;P48444;Q6P1Q5;E9PK34	B0YIW5;Q6MZV5;B0YIW6;P48444	Coatomer subunit delta	ARCN1;DKFZp686M09245	tr|B0YIW5|B0YIW5_HUMAN Coatomer subunit delta OS=Homo sapiens OX=9606 GN=ARCN1 PE=2 SV=1;tr|Q6MZV5|Q6MZV5_HUMAN Uncharacterized protein DKFZp686M09245 OS=Homo sapiens OX=9606 GN=DKFZp686M09245 PE=2 SV=1;tr|B0YIW6|B0YIW6_HUMAN Archain 1, isoform CRA_a OS=Ho	57.21	50.28	25.8983	25.8866	26.05	26.1824	13	8	17	18
A0A024R3Q3;A0A024R0Y6;P84077;P61204;F5H423;B4DEB9;B4E190;B4DJC8;B4DN70;F5H0C7;H0YGG7	A0A024R3Q3;A0A024R0Y6;P84077;P61204;F5H423;B4DEB9;B4E190;B4DJC8;B4DN70;F5H0C7	ADP-ribosylation factor 1;ADP-ribosylation factor 3	ARF1;ARF3	tr|A0A024R3Q3|A0A024R3Q3_HUMAN ADP-ribosylation factor 1, isoform CRA_a OS=Homo sapiens OX=9606 GN=ARF1 PE=3 SV=1;tr|A0A024R0Y6|A0A024R0Y6_HUMAN ADP-ribosylation factor 3, isoform CRA_b OS=Homo sapiens OX=9606 GN=ARF3 PE=3 SV=1;sp|P84077|ARF1_HUMAN ADP-rib	20.697	47.675	25.4973	26.2927	25.8915	25.8641	10	6	13	10
P18085;C9JPM4;C9JAK5;U3KQF2	P18085;C9JPM4;C9JAK5;U3KQF2	ADP-ribosylation factor 4	ARF4	sp|P18085|ARF4_HUMAN ADP-ribosylation factor 4 OS=Homo sapiens OX=9606 GN=ARF4 PE=1 SV=3;tr|C9JPM4|C9JPM4_HUMAN ADP-ribosylation factor 4 (Fragment) OS=Homo sapiens OX=9606 GN=ARF4 PE=1 SV=1;tr|C9JAK5|C9JAK5_HUMAN ADP-ribosylation factor 4 OS=Homo sapiens	20.511	88.491	26.3854	25.9771	26.5426	26.3295	12	7	19	13
Q8N6T3;E5RHT6;F8W1U7;F8VWH9;Q53F62;E5RHC5;E5RHH7	Q8N6T3;E5RHT6;F8W1U7;F8VWH9;Q53F62;E5RHC5	ADP-ribosylation factor GTPase-activating protein 1	ARFGAP1	sp|Q8N6T3|ARFG1_HUMAN ADP-ribosylation factor GTPase-activating protein 1 OS=Homo sapiens OX=9606 GN=ARFGAP1 PE=1 SV=2;tr|E5RHT6|E5RHT6_HUMAN ADP-ribosylation factor GTPase-activating protein 1 (Fragment) OS=Homo sapiens OX=9606 GN=ARFGAP1 PE=1 SV=2;tr|F8W	44.667	10.417	23.4907	23.9376	23.5801	23.4679	3	3	3	3
E9PQP3;A0A0D9SF70;G5E9L0;Q8N6H7;E9PIY6;B4E327;B3KV00;H0YDN9;E9PM18;E9PMR9;E9PM63;E9PNY8;H0YDX1;E9PMU9;E9PJT7;E9PK28;E9PN48;B7Z6H9	E9PQP3;A0A0D9SF70;G5E9L0;Q8N6H7;E9PIY6;B4E327;B3KV00;H0YDN9	ADP-ribosylation factor GTPase-activating protein 2	ARFGAP2	tr|E9PQP3|E9PQP3_HUMAN ADP-ribosylation factor GTPase-activating protein 2 (Fragment) OS=Homo sapiens OX=9606 GN=ARFGAP2 PE=1 SV=1;tr|A0A0D9SF70|A0A0D9SF70_HUMAN ADP-ribosylation factor GTPase-activating protein 2 OS=Homo sapiens OX=9606 GN=ARFGAP2 PE=1 SV	30.597	20.954	23.148	23.3675	22.664	22.6992	5	2	5	4
B4E273;P53367;B7ZA10;Q8N8M9	B4E273;P53367;B7ZA10	Arfaptin-1	ARFIP1	tr|B4E273|B4E273_HUMAN ADP-ribosylation factor interacting protein 1 (Arfaptin 1), isoform CRA_b OS=Homo sapiens OX=9606 GN=ARFIP1 PE=2 SV=1;sp|P53367|ARFP1_HUMAN Arfaptin-1 OS=Homo sapiens OX=9606 GN=ARFIP1 PE=1 SV=2;tr|B7ZA10|B7ZA10_HUMAN cDNA, FLJ79024,	41.738	45.245	23.1994	23.5727	23.5473	23.5012	3	2	3	4
Q6ICQ8;P84095	Q6ICQ8;P84095	Rho-related GTP-binding protein RhoG	ARHG;RHOG	tr|Q6ICQ8|Q6ICQ8_HUMAN ARHG protein (Fragment) OS=Homo sapiens OX=9606 GN=ARHG PE=2 SV=1;sp|P84095|RHOG_HUMAN Rho-related GTP-binding protein RhoG OS=Homo sapiens OX=9606 GN=RHOG PE=1 SV=1	21.308	13.129	23.872	0	23.2604	23.4524	3	1	2	4
Q07960;B4DPZ4;H0YE29;E9PNR6;O15376	Q07960;B4DPZ4;H0YE29	Rho GTPase-activating protein 1	ARHGAP1	sp|Q07960|RHG01_HUMAN Rho GTPase-activating protein 1 OS=Homo sapiens OX=9606 GN=ARHGAP1 PE=1 SV=1;tr|B4DPZ4|B4DPZ4_HUMAN cDNA FLJ60782, highly similar to Rho-GTPase-activating protein 1 OS=Homo sapiens OX=9606 PE=2 SV=1;tr|H0YE29|H0YE29_HUMAN Rho GTPase-a	50.435	75.993	25.8269	25.7045	25.8071	25.868	16	4	16	15
A0A024RAS5;P52566;B2R4F3;F5H2R5;F5H6Q0;F5H3P3;H0YGX7	A0A024RAS5;P52566;B2R4F3;F5H2R5;F5H6Q0;F5H3P3;H0YGX7	Rho GDP-dissociation inhibitor 2	ARHGDIB	tr|A0A024RAS5|A0A024RAS5_HUMAN Rho GDP dissociation inhibitor (GDI) beta, isoform CRA_a OS=Homo sapiens OX=9606 GN=ARHGDIB PE=4 SV=1;sp|P52566|GDIR2_HUMAN Rho GDP-dissociation inhibitor 2 OS=Homo sapiens OX=9606 GN=ARHGDIB PE=1 SV=3;tr|B2R4F3|B2R4F3_HUMAN	22.988	28.466	25.6632	26.0346	25.7037	25.887	6	2	16	17
A0A024R0R1;M0QZR4;Q92888;Q8NF33;A0A2X0SFA4;M0R3H5;M0QZH8;Q49AN3;M0QYS3;M0QYC1	A0A024R0R1;M0QZR4;Q92888;Q8NF33;A0A2X0SFA4	Rho guanine nucleotide exchange factor 1	ARHGEF1;FLJ00369	tr|A0A024R0R1|A0A024R0R1_HUMAN Rho guanine nucleotide exchange factor (GEF) 1, isoform CRA_e OS=Homo sapiens OX=9606 GN=ARHGEF1 PE=4 SV=1;tr|M0QZR4|M0QZR4_HUMAN Rho guanine nucleotide exchange factor 1 OS=Homo sapiens OX=9606 GN=ARHGEF1 PE=1 SV=1;sp|Q92888	102.43	6.5953	21.5114	22.0428	22.0293	22.0468	1	0	2	3
D3DVA5;V9GYM8;Q92974;V9GYF5;V9GYG5;V9GZ14;B4DJ49;B7Z977;V9GYF0;Q5VY93;V9GZ58	D3DVA5;V9GYM8;Q92974	Rho guanine nucleotide exchange factor 2	ARHGEF2	tr|D3DVA5|D3DVA5_HUMAN Rho/rac guanine nucleotide exchange factor (GEF) 2, isoform CRA_a OS=Homo sapiens OX=9606 GN=ARHGEF2 PE=4 SV=1;tr|V9GYM8|V9GYM8_HUMAN Rho guanine nucleotide exchange factor 2 OS=Homo sapiens OX=9606 GN=ARHGEF2 PE=1 SV=1;sp|Q92974|ARH	116	12.757	23.389	24.3803	23.2826	23.2264	4	1	3	4
P40616;B4DZG7;F8VYN9;B4DR16;F8VP99;F8W1Z8;F8VP63	P40616;B4DZG7;F8VYN9;B4DR16	ADP-ribosylation factor-like protein 1	ARL1	sp|P40616|ARL1_HUMAN ADP-ribosylation factor-like protein 1 OS=Homo sapiens OX=9606 GN=ARL1 PE=1 SV=1;tr|B4DZG7|B4DZG7_HUMAN ADP-ribosylation factor-like protein 1 OS=Homo sapiens OX=9606 GN=ARL1 PE=1 SV=1;tr|F8VYN9|F8VYN9_HUMAN ADP-ribosylation factor-lik	20.417	11.946	23.1302	0	23.2408	22.5353	3	2	6	4
F5GYV5;H7BZV4;B2RE15;A0A0C4DG62;F8WCT1;F5H7X4;Q8TEM4;Q66PJ3	F5GYV5;H7BZV4;B2RE15;A0A0C4DG62;F8WCT1;F5H7X4;Q8TEM4;Q66PJ3	ADP-ribosylation factor-like protein 6-interacting protein 4	ARL6IP4;FLJ00169	tr|F5GYV5|F5GYV5_HUMAN ADP-ribosylation factor-like protein 6-interacting protein 4 (Fragment) OS=Homo sapiens OX=9606 GN=ARL6IP4 PE=1 SV=1;tr|H7BZV4|H7BZV4_HUMAN ADP-ribosylation factor-like protein 6-interacting protein 4 (Fragment) OS=Homo sapiens OX=96	23.687	5.7436	0	23.191	22.7221	22.944	1	1	2	2
Q9H993;F5GZY1	Q9H993;F5GZY1	Protein-glutamate O-methyltransferase	ARMT1	sp|Q9H993|ARMT1_HUMAN Damage-control phosphatase ARMT1 OS=Homo sapiens OX=9606 GN=ARMT1 PE=1 SV=1;tr|F5GZY1|F5GZY1_HUMAN Damage-control phosphatase ARMT1 OS=Homo sapiens OX=9606 GN=ARMT1 PE=1 SV=1	51.172	4.9325	22.1185	0	22.3667	22.4911	1	0	2	2
A0A1W2PNV4;C9JEY1;C9K057;C9JBJ7;C9J4Z7;F8VXW2;C9JQM8;C9JFG9;C9J6C8;C9JTT6;Q75MY0;E9PF58;Q59GQ0	A0A1W2PNV4;C9JEY1;C9K057		ARPC1B	tr|A0A1W2PNV4|A0A1W2PNV4_HUMAN Uncharacterized protein OS=Homo sapiens OX=9606 PE=4 SV=1;tr|C9JEY1|C9JEY1_HUMAN Actin-related protein 2/3 complex subunit 1B (Fragment) OS=Homo sapiens OX=9606 GN=ARPC1B PE=1 SV=2;tr|C9K057|C9K057_HUMAN Actin-related protein	75.872	56.029	25.3806	25.0989	25.4067	25.3067	7	4	14	10
Q53R19;O15144;Q9BXV5;A0A024R408;H7C3F9;C9JTV5;G5E9J0;G5E9S7	Q53R19;O15144;Q9BXV5;A0A024R408	Actin-related protein 2/3 complex subunit 2	ARPC2	tr|Q53R19|Q53R19_HUMAN Arp2/3 complex 34 kDa subunit OS=Homo sapiens OX=9606 GN=ARPC2 PE=2 SV=1;sp|O15144|ARPC2_HUMAN Actin-related protein 2/3 complex subunit 2 OS=Homo sapiens OX=9606 GN=ARPC2 PE=1 SV=1;tr|Q9BXV5|Q9BXV5_HUMAN Arp2/3 complex 34 kDa subuni	34.333	87.904	25.9905	25.7698	26.4047	26.1997	19	8	25	20
B2R4D5;O15145;B4DM63;Q2LE71;C9JZD1;F8VR50	B2R4D5;O15145;B4DM63;Q2LE71;C9JZD1	Actin-related protein 2/3 complex subunit 3	ARPC3	tr|B2R4D5|B2R4D5_HUMAN Actin-related protein 2/3 complex subunit 3 OS=Homo sapiens OX=9606 PE=2 SV=1;sp|O15145|ARPC3_HUMAN Actin-related protein 2/3 complex subunit 3 OS=Homo sapiens OX=9606 GN=ARPC3 PE=1 SV=3;tr|B4DM63|B4DM63_HUMAN Actin-related protein 2	20.52	21.425	25.2496	24.9263	25.1916	25.2199	7	4	9	11
F8WCF6;P59998;F8WDD7;H7C0A3;A0A0A6YYG9;R4GN08;Q9H7Z5;F8WDW3;F8WE39	F8WCF6;P59998;F8WDD7;H7C0A3;A0A0A6YYG9;R4GN08;Q9H7Z5	Actin-related protein 2/3 complex subunit 4	ARPC4-TTLL3;ARPC4	tr|F8WCF6|F8WCF6_HUMAN Actin-related protein 2/3 complex subunit 4 OS=Homo sapiens OX=9606 GN=ARPC4-TTLL3 PE=3 SV=1;sp|P59998|ARPC4_HUMAN Actin-related protein 2/3 complex subunit 4 OS=Homo sapiens OX=9606 GN=ARPC4 PE=1 SV=3;tr|F8WDD7|F8WDD7_HUMAN Actin-re	21.058	18.89	25.7434	25.5036	25.5797	25.5668	6	4	7	6
O15511;B1ALC0	O15511;B1ALC0	Actin-related protein 2/3 complex subunit 5	ARPC5	sp|O15511|ARPC5_HUMAN Actin-related protein 2/3 complex subunit 5 OS=Homo sapiens OX=9606 GN=ARPC5 PE=1 SV=3;tr|B1ALC0|B1ALC0_HUMAN Actin-related protein 2/3 complex subunit 5 OS=Homo sapiens OX=9606 GN=ARPC5 PE=1 SV=1	16.32	9.5943	24.254	24.6173	24.092	24.1949	4	3	4	4
B3KPC7;A0A024R897;Q9BPX5;B3KTE1	B3KPC7;A0A024R897;Q9BPX5	Actin-related protein 2/3 complex subunit 5;Actin-related protein 2/3 complex subunit 5-like protein	ARPC5L	tr|B3KPC7|B3KPC7_HUMAN Actin-related protein 2/3 complex subunit 5 OS=Homo sapiens OX=9606 PE=2 SV=1;tr|A0A024R897|A0A024R897_HUMAN Actin-related protein 2/3 complex subunit 5 OS=Homo sapiens OX=9606 GN=ARPC5L PE=2 SV=1;sp|Q9BPX5|ARP5L_HUMAN Actin-related	16.971	19.244	24.1905	24.493	24.3179	24.2626	4	2	6	5
H3BQ52;A0A024R5U3;H3BMD8;P56211	H3BQ52;A0A024R5U3;H3BMD8;P56211	cAMP-regulated phosphoprotein 19	ARPP19;ARPP-19	tr|H3BQ52|H3BQ52_HUMAN cAMP-regulated phosphoprotein 19 OS=Homo sapiens OX=9606 GN=ARPP19 PE=1 SV=1;tr|A0A024R5U3|A0A024R5U3_HUMAN Cyclic AMP phosphoprotein, 19 kD, isoform CRA_a OS=Homo sapiens OX=9606 GN=ARPP-19 PE=3 SV=1;tr|H3BMD8|H3BMD8_HUMAN cAMP-regu	7.6866	6.0481	0	24.0875	23.2485	23.3746	0	2	0	2
A0A1B0GV06;A0A1B0GTP7;B3KUZ6;A0A1B0GUE3;A0A1B0GUG1;A0A1B0GUW4;E7EMM4;A0A1B0GW68;A0A1B0GUA4;A0A1B0GTM3;A0A1B0GTZ5;A0A1B0GUH5;Q53H01;A8K0B6;D3DSQ1;Q13510	A0A1B0GV06;A0A1B0GTP7;B3KUZ6;A0A1B0GUE3;A0A1B0GUG1;A0A1B0GUW4;E7EMM4;A0A1B0GW68;A0A1B0GUA4;A0A1B0GTM3;A0A1B0GTZ5;A0A1B0GUH5;Q53H01;A8K0B6;D3DSQ1;Q13510	Acid ceramidase;Acid ceramidase subunit alpha;Acid ceramidase subunit beta	ASAH1	tr|A0A1B0GV06|A0A1B0GV06_HUMAN Acid ceramidase (Fragment) OS=Homo sapiens OX=9606 GN=ASAH1 PE=1 SV=1;tr|A0A1B0GTP7|A0A1B0GTP7_HUMAN Acid ceramidase OS=Homo sapiens OX=9606 GN=ASAH1 PE=1 SV=1;tr|B3KUZ6|B3KUZ6_HUMAN cDNA FLJ40980 fis, clone UTERU2014464, hig	22.837	14.056	23.4964	23.7815	23.7722	23.7324	8	1	5	5
O43681;B4DEE5;A0A087WXS7;K7ERW9	O43681;B4DEE5;A0A087WXS7;K7ERW9	ATPase ASNA1	ASNA1	sp|O43681|ASNA_HUMAN ATPase ASNA1 OS=Homo sapiens OX=9606 GN=ASNA1 PE=1 SV=2;tr|B4DEE5|B4DEE5_HUMAN Arsenical pump-driving ATPase OS=Homo sapiens OX=9606 PE=2 SV=1;tr|A0A087WXS7|A0A087WXS7_HUMAN ATPase ASNA1 OS=Homo sapiens OX=9606 GN=ASNA1 PE=1 SV=1;tr|K7	38.792	48.842	24.8215	24.8688	25.0307	24.7677	8	4	9	9
P08243;B4DY32;F8WEJ5;C9J057;C9JT45;C9JLN6;C9JM09	P08243;B4DY32	Asparagine synthetase [glutamine-hydrolyzing]	ASNS	sp|P08243|ASNS_HUMAN Asparagine synthetase [glutamine-hydrolyzing] OS=Homo sapiens OX=9606 GN=ASNS PE=1 SV=4;tr|B4DY32|B4DY32_HUMAN cDNA FLJ51387, highly similar to Asparagine synthetase (glutamine-hydrolyzing) OS=Homo sapiens OX=9606 PE=2 SV=1	64.369	27.956	25.2771	24.9544	25.2987	25.4185	9	1	15	10
Q5T6L4;P00966;A8KAP9;B4E395;Q5T6L5;Q5T6L6;A0A0S2Z3B6;A0A0S2Z3D8;A0A0S2Z3F1;Q8NFZ7	Q5T6L4;P00966;A8KAP9;B4E395	Argininosuccinate synthase	ASS;ASS1	tr|Q5T6L4|Q5T6L4_HUMAN Argininosuccinate synthase 1 isoform 1 OS=Homo sapiens OX=9606 GN=ASS PE=2 SV=1;sp|P00966|ASSY_HUMAN Argininosuccinate synthase OS=Homo sapiens OX=9606 GN=ASS1 PE=1 SV=2;tr|A8KAP9|A8KAP9_HUMAN cDNA FLJ78448, highly similar to Homo sa	46.53	54.232	26.1927	26.1352	25.9717	25.9925	13	6	21	17
Q9NT62;F8WDI0;C9JNW8	Q9NT62	Ubiquitin-like-conjugating enzyme ATG3	ATG3	sp|Q9NT62|ATG3_HUMAN Ubiquitin-like-conjugating enzyme ATG3 OS=Homo sapiens OX=9606 GN=ATG3 PE=1 SV=1	35.864	14.96	23.4129	23.5768	23.6168	23.64	4	2	6	10
A0A2Z4T009;E5RGN3;E5RIM7;O00244;Q6IBA3	A0A2Z4T009;E5RGN3;E5RIM7;O00244;Q6IBA3	Copper transport protein ATOX1	ATOX1	tr|A0A2Z4T009|A0A2Z4T009_HUMAN ATOX1 protein (Fragment) OS=Homo sapiens OX=9606 GN=Atox1 PE=4 SV=1;tr|E5RGN3|E5RGN3_HUMAN Copper transport protein ATOX1 OS=Homo sapiens OX=9606 GN=ATOX1 PE=1 SV=1;tr|E5RIM7|E5RIM7_HUMAN Copper transport protein ATOX1 OS=Hom	4.4822	22.552	25.4183	25.2113	24.7604	25.1848	3	2	2	3
P05023;A0A2H4Y9T5	P05023	Sodium/potassium-transporting ATPase subunit alpha-1	ATP1A1	sp|P05023|AT1A1_HUMAN Sodium/potassium-transporting ATPase subunit alpha-1 OS=Homo sapiens OX=9606 GN=ATP1A1 PE=1 SV=1	112.89	224.24	27.5313	27.9746	27.864	26.626	35	24	45	19
Q6LEU2;A3KLL5;P05026;B7Z9S8;A6NGH2;V9GYR2;Q58I20	Q6LEU2;A3KLL5;P05026;B7Z9S8;A6NGH2	Sodium/potassium-transporting ATPase subunit beta-1	ATP1B1	tr|Q6LEU2|Q6LEU2_HUMAN Sodium/potassium-transporting ATPase subunit beta (Fragment) OS=Homo sapiens OX=9606 GN=ATP1B1 PE=2 SV=1;tr|A3KLL5|A3KLL5_HUMAN Sodium/potassium-transporting ATPase subunit beta OS=Homo sapiens OX=9606 GN=ATP1B1 PE=2 SV=1;sp|P05026|A	35.049	12.736	25.0464	25.2709	25.4648	24.1129	6	4	8	4
P54709;D3DNF9;C9JA36;H7C547;F8WBY4;C9JXZ1;Q58I18;H7C4L9	P54709;D3DNF9;C9JA36	Sodium/potassium-transporting ATPase subunit beta-3	ATP1B3	sp|P54709|AT1B3_HUMAN Sodium/potassium-transporting ATPase subunit beta-3 OS=Homo sapiens OX=9606 GN=ATP1B3 PE=1 SV=1;tr|D3DNF9|D3DNF9_HUMAN Sodium/potassium-transporting ATPase subunit beta OS=Homo sapiens OX=9606 GN=ATP1B3 PE=3 SV=1;tr|C9JA36|C9JA36_HUMA	31.512	10.836	22.9345	0	23.5736	22.6025	3	0	9	0
Q0QEN7;V9HW31;P06576;H0YH81;F8W079;H0YI37;F8W0P7	Q0QEN7;V9HW31;P06576;H0YH81	ATP synthase subunit beta;ATP synthase subunit beta, mitochondrial	ATP5B;HEL-S-271	tr|Q0QEN7|Q0QEN7_HUMAN ATP synthase subunit beta (Fragment) OS=Homo sapiens OX=9606 GN=ATP5B PE=2 SV=1;tr|V9HW31|V9HW31_HUMAN ATP synthase subunit beta OS=Homo sapiens OX=9606 GN=HEL-S-271 PE=1 SV=1;sp|P06576|ATPB_HUMAN ATP synthase subunit beta, mitochond	48.113	16.334	23.5831	23.3026	23.2907	22.9759	8	1	6	3
P38606;B7Z2V6;C9JA17;C9JVW8	P38606;B7Z2V6	V-type proton ATPase catalytic subunit A	ATP6V1A	sp|P38606|VATA_HUMAN V-type proton ATPase catalytic subunit A OS=Homo sapiens OX=9606 GN=ATP6V1A PE=1 SV=2;tr|B7Z2V6|B7Z2V6_HUMAN cDNA FLJ53889, highly similar to Vacuolar ATP synthase catalytic subunit A, ubiquitous isoform OS=Homo sapiens OX=9606 PE=2 SV	68.303	41.464	25.3697	25.2528	25.4223	25.2339	15	1	25	16
A0A140VK65;P21281;Q59HF3;H0YC04;E5RGH6;B4DQI9;B4DFM5;H0YAT8;Q71UA2;B4DWH7;C9JL73;P15313;C9JNS9	A0A140VK65;P21281;Q59HF3;H0YC04	V-type proton ATPase subunit B, brain isoform	ATP6V1B2	tr|A0A140VK65|A0A140VK65_HUMAN Vacuolar proton pump subunit B OS=Homo sapiens OX=9606 PE=2 SV=1;sp|P21281|VATB2_HUMAN V-type proton ATPase subunit B, brain isoform OS=Homo sapiens OX=9606 GN=ATP6V1B2 PE=1 SV=3;tr|Q59HF3|Q59HF3_HUMAN ATPase, H+ transporting	56.5	47.486	25.008	25.2067	24.862	24.9119	8	5	12	10
Q53Y06;P36543;C9J8H1;A0A140VKA8;Q96A05	Q53Y06;P36543;C9J8H1	V-type proton ATPase subunit E 1	ATP6V1E1	tr|Q53Y06|Q53Y06_HUMAN ATPase, H+ transporting, lysosomal 31kDa, V1 subunit E isoform 1 OS=Homo sapiens OX=9606 GN=ATP6V1E1 PE=2 SV=1;sp|P36543|VATE1_HUMAN V-type proton ATPase subunit E 1 OS=Homo sapiens OX=9606 GN=ATP6V1E1 PE=1 SV=1;tr|C9J8H1|C9J8H1_HUMA	26.145	17.262	23.8015	23.489	23.4892	23.4391	6	2	7	4
A4D1K0;Q16864	A4D1K0;Q16864	V-type proton ATPase subunit F	ATP6V1F	tr|A4D1K0|A4D1K0_HUMAN V-type proton ATPase subunit F OS=Homo sapiens OX=9606 GN=ATP6V1F PE=2 SV=1;sp|Q16864|VATF_HUMAN V-type proton ATPase subunit F OS=Homo sapiens OX=9606 GN=ATP6V1F PE=1 SV=2	13.37	4.5686	21.3512	0	21.4206	21.4393	2	0	2	2
A0A024R883;O75348;F2Z307;O95670	A0A024R883;O75348	V-type proton ATPase subunit G 1	ATP6V1G1	tr|A0A024R883|A0A024R883_HUMAN V-type proton ATPase subunit G OS=Homo sapiens OX=9606 GN=ATP6V1G1 PE=3 SV=1;sp|O75348|VATG1_HUMAN V-type proton ATPase subunit G 1 OS=Homo sapiens OX=9606 GN=ATP6V1G1 PE=1 SV=3	13.757	25.247	23.5999	0	23.3637	23.6926	3	2	4	3
G3V126;B4E054;A0A024R7X3;B3KUZ7;A0A024R7U9;Q9UI12;Q8TF11	G3V126;B4E054;A0A024R7X3;B3KUZ7;A0A024R7U9;Q9UI12;Q8TF11	V-type proton ATPase subunit H	ATP6V1H	tr|G3V126|G3V126_HUMAN V-type proton ATPase subunit H OS=Homo sapiens OX=9606 GN=ATP6V1H PE=1 SV=1;tr|B4E054|B4E054_HUMAN V-type proton ATPase subunit H OS=Homo sapiens OX=9606 PE=2 SV=1;tr|A0A024R7X3|A0A024R7X3_HUMAN V-type proton ATPase subunit H OS=Homo	51.57	10.989	22.6909	0	22.7348	22.783	1	0	4	1
Q9UBB4;A0A1W2PQD2;Q9NTC6;B1AHE3;B1AHE4;Q7Z524	Q9UBB4;A0A1W2PQD2	Ataxin-10	ATXN10	sp|Q9UBB4|ATX10_HUMAN Ataxin-10 OS=Homo sapiens OX=9606 GN=ATXN10 PE=1 SV=1;tr|A0A1W2PQD2|A0A1W2PQD2_HUMAN Ataxin-10 OS=Homo sapiens OX=9606 GN=ATXN10 PE=1 SV=1	53.488	15.774	22.5517	0	22.8526	22.2511	1	0	5	4
Q8WWM7;A0A024QZC0;A0A024QZB7;A0A024QZ91;H3BUF6;H3BSK9;H3BSQ5;H3BUE3	Q8WWM7;A0A024QZC0;A0A024QZB7;A0A024QZ91;H3BUF6;H3BSK9	Ataxin-2-like protein	ATXN2L	sp|Q8WWM7|ATX2L_HUMAN Ataxin-2-like protein OS=Homo sapiens OX=9606 GN=ATXN2L PE=1 SV=2;tr|A0A024QZC0|A0A024QZC0_HUMAN Ataxin 2-like, isoform CRA_e OS=Homo sapiens OX=9606 GN=ATXN2L PE=4 SV=1;tr|A0A024QZB7|A0A024QZB7_HUMAN Ataxin 2-like, isoform CRA_b OS=H	113.37	22.452	25.1746	25.2015	25.0032	24.9749	8	5	9	14
A8KAQ6;Q9Y679;B4E3W1;Q68CX8;B4DW71	A8KAQ6;Q9Y679;B4E3W1;Q68CX8	Ancient ubiquitous protein 1	AUP1;DKFZp686P12272	tr|A8KAQ6|A8KAQ6_HUMAN cDNA FLJ76490, highly similar to Homo sapiens ancient ubiquitous protein 1 (AUP1), transcript variant 2, mRNA OS=Homo sapiens OX=9606 PE=2 SV=1;sp|Q9Y679|AUP1_HUMAN Ancient ubiquitous protein 1 OS=Homo sapiens OX=9606 GN=AUP1 PE=1 SV	45.805	323.31	28.9256	28.9601	28.5307	28.3957	41	24	31	32
A0A140VK00;P25311;C9JEV0;A0JLQ0;H7BZJ8	A0A140VK00;P25311;C9JEV0;A0JLQ0	Zinc-alpha-2-glycoprotein	AZGP1	tr|A0A140VK00|A0A140VK00_HUMAN Testicular tissue protein Li 227 OS=Homo sapiens OX=9606 PE=2 SV=1;sp|P25311|ZA2G_HUMAN Zinc-alpha-2-glycoprotein OS=Homo sapiens OX=9606 GN=AZGP1 PE=1 SV=2;tr|C9JEV0|C9JEV0_HUMAN Zinc-alpha-2-glycoprotein OS=Homo sapiens OX=	34.258	33.578	23.5398	24.4357	23.3074	23.324	4	4	4	7
Q53GY1;O95817;C9JFK9	Q53GY1;O95817	BAG family molecular chaperone regulator 3	BAG3	tr|Q53GY1|Q53GY1_HUMAN BCL2-associated athanogene 3 variant (Fragment) OS=Homo sapiens OX=9606 PE=2 SV=1;sp|O95817|BAG3_HUMAN BAG family molecular chaperone regulator 3 OS=Homo sapiens OX=9606 GN=BAG3 PE=1 SV=3	61.603	20.529	24.2659	24.5197	23.7845	24.1448	6	4	5	8
A0A024R5H0;O75531;B2R4V4	A0A024R5H0;O75531;B2R4V4	Barrier-to-autointegration factor;Barrier-to-autointegration factor, N-terminally processed	BANF1	tr|A0A024R5H0|A0A024R5H0_HUMAN Barrier to autointegration factor 1, isoform CRA_a OS=Homo sapiens OX=9606 GN=BANF1 PE=4 SV=1;sp|O75531|BAF_HUMAN Barrier-to-autointegration factor OS=Homo sapiens OX=9606 GN=BANF1 PE=1 SV=1;tr|B2R4V4|B2R4V4_HUMAN cDNA, FLJ92	10.058	8.3313	23.3728	0	22.8543	22.6446	2	1	2	3
A0A1U9X7A9;A0A1U9X7A6;A0A024RCR6;A0A0G2JK23;P46379;A0A0G2JL47;F6S6P2;X6REW1;A0A0G2JJM1;F6UR09;F6U1F2;F6XTU0;A0A0G2JJR8;A0A1B0GX79;F6WML8;F6VEM6;F6X9W3;F6U341	A0A1U9X7A9;A0A1U9X7A6;A0A024RCR6;A0A0G2JK23;P46379;A0A0G2JL47;F6S6P2;X6REW1;A0A0G2JJM1	Large proline-rich protein BAG6	BAT3;BAG6	tr|A0A1U9X7A9|A0A1U9X7A9_HUMAN BAG6 OS=Homo sapiens OX=9606 PE=4 SV=1;tr|A0A1U9X7A6|A0A1U9X7A6_HUMAN BAG6 OS=Homo sapiens OX=9606 PE=4 SV=1;tr|A0A024RCR6|A0A024RCR6_HUMAN BAG6 OS=Homo sapiens OX=9606 GN=BAG6 PE=1 SV=1;tr|A0A0G2JK23|A0A0G2JK23_HUMAN Large p	118.65	10.627	22.3761	22.5209	22.5527	22.0398	5	1	7	4
Q07812;K4JQN1;A0A0C4MW46;A0A0C4MWS3;A0A0C4MVT1;Q8WXU1;Q5ZPJ1;I6LPK7	Q07812	Apoptosis regulator BAX	BAX	sp|Q07812|BAX_HUMAN Apoptosis regulator BAX OS=Homo sapiens OX=9606 GN=BAX PE=1 SV=1	21.184	16.028	23.6235	23.4664	23.0467	23.1175	3	3	5	4
Q53HT6;Q53G72;P51572;C9JMD7;C9JSP1;C9JQ75;C9J0M4;A0A2R8Y5M6	Q53HT6;Q53G72;P51572;C9JMD7;C9JSP1;C9JQ75;C9J0M4;A0A2R8Y5M6	B-cell receptor-associated protein 31	BCAP31	tr|Q53HT6|Q53HT6_HUMAN B-cell receptor-associated protein 31 variant (Fragment) OS=Homo sapiens OX=9606 PE=2 SV=1;tr|Q53G72|Q53G72_HUMAN B-cell receptor-associated protein 31 variant (Fragment) OS=Homo sapiens OX=9606 PE=2 SV=1;sp|P51572|BAP31_HUMAN B-cell	27.961	2.876	23.0313	22.8549	23.0802	22.8487	3	2	2	1
B2R7W3;O75934;Q53HE3	B2R7W3;O75934;Q53HE3	Pre-mRNA-splicing factor SPF27	BCAS2	tr|B2R7W3|B2R7W3_HUMAN Breast carcinoma amplified sequence 2 OS=Homo sapiens OX=9606 GN=BCAS2 PE=2 SV=1;sp|O75934|SPF27_HUMAN Pre-mRNA-splicing factor SPF27 OS=Homo sapiens OX=9606 GN=BCAS2 PE=1 SV=1;tr|Q53HE3|Q53HE3_HUMAN Breast carcinoma amplified sequen	26.131	18.708	22.2536	0	22.3516	22.3523	1	0	2	4
Q9P287;B4E318;B4DUS0	Q9P287;B4E318;B4DUS0	BRCA2 and CDKN1A-interacting protein	BCCIP	sp|Q9P287|BCCIP_HUMAN BRCA2 and CDKN1A-interacting protein OS=Homo sapiens OX=9606 GN=BCCIP PE=1 SV=1;tr|B4E318|B4E318_HUMAN BRCA2 and CDKN1A-interacting protein OS=Homo sapiens OX=9606 PE=2 SV=1;tr|B4DUS0|B4DUS0_HUMAN BRCA2 and CDKN1A-interacting protein	35.979	35.308	24.1995	23.4907	24.0876	24.1162	5	2	4	4
E9PK91;Q9NYF8;Q6DCA8;A0A1W2PQ43;E9PK09;E9PQN2;E9PKI6;E9PJA7;H0YF00;H0YF63;B7Z8J9;B0AZU3;H0YF14	E9PK91;Q9NYF8;Q6DCA8;A0A1W2PQ43;E9PK09;E9PQN2;E9PKI6;E9PJA7	Bcl-2-associated transcription factor 1	BCLAF1	tr|E9PK91|E9PK91_HUMAN Bcl-2-associated transcription factor 1 OS=Homo sapiens OX=9606 GN=BCLAF1 PE=1 SV=1;sp|Q9NYF8|BCLF1_HUMAN Bcl-2-associated transcription factor 1 OS=Homo sapiens OX=9606 GN=BCLAF1 PE=1 SV=2;tr|Q6DCA8|Q6DCA8_HUMAN BCLAF1 protein (Frag	100.4	28.756	25.7823	26.2837	25.8684	25.7834	8	6	14	13
A8ASI8;B3KT21;P55957;B1PL87;B2ZP79;B2ZP78	A8ASI8;B3KT21;P55957;B1PL87;B2ZP79	BH3-interacting domain death agonist;BH3-interacting domain death agonist p15;BH3-interacting domain death agonist p13;BH3-interacting domain death agonist p11	BID	tr|A8ASI8|A8ASI8_HUMAN BH3 interacting domain death agonist, isoform CRA_d OS=Homo sapiens OX=9606 GN=BID PE=2 SV=1;tr|B3KT21|B3KT21_HUMAN cDNA FLJ37476 fis, clone BRAWH2012827, highly similar to Homo sapiens BH3 interacting domain death agonist (BID), tra	21.994	127.54	24.9991	24.8908	25.0271	24.9623	10	4	9	6
Q13867;K7ESE8;J3KSD8;K7ES02;B4DXF3;J3KS79;K7ENH5	Q13867;K7ESE8;J3KSD8;K7ES02;B4DXF3	Bleomycin hydrolase	BLMH	sp|Q13867|BLMH_HUMAN Bleomycin hydrolase OS=Homo sapiens OX=9606 GN=BLMH PE=1 SV=1;tr|K7ESE8|K7ESE8_HUMAN Bleomycin hydrolase (Fragment) OS=Homo sapiens OX=9606 GN=BLMH PE=1 SV=1;tr|J3KSD8|J3KSD8_HUMAN Bleomycin hydrolase (Fragment) OS=Homo sapiens OX=9606	52.562	11.388	23.975	24.1108	24.0953	24.1982	5	2	5	7
A0A140VJF4;P53004;C9J1E1	A0A140VJF4;P53004	Biliverdin reductase A	BLVRA	tr|A0A140VJF4|A0A140VJF4_HUMAN Biliverdin reductase A OS=Homo sapiens OX=9606 PE=2 SV=1;sp|P53004|BIEA_HUMAN Biliverdin reductase A OS=Homo sapiens OX=9606 GN=BLVRA PE=1 SV=2	33.428	17.469	24.7333	24.5538	24.7087	24.8353	8	5	4	9
Q9H3K6;H3BV85;A0A087WZT3;H3BPT9;H3BTW0;A0A0B4J295;H3BVE0	Q9H3K6;H3BV85;A0A087WZT3	BolA-like protein 2	BOLA2;BOLA2B	sp|Q9H3K6|BOLA2_HUMAN BolA-like protein 2 OS=Homo sapiens OX=9606 GN=BOLA2 PE=1 SV=1;tr|H3BV85|H3BV85_HUMAN BolA-like protein 2 OS=Homo sapiens OX=9606 GN=BOLA2B PE=1 SV=2;tr|A0A087WZT3|A0A087WZT3_HUMAN BolA-like protein 2 OS=Homo sapiens OX=9606 GN=BOLA2B	10.116	18.78	25.1391	25.3705	24.1063	24.8411	5	4	5	5
Q4G0D9;B4DEN9;B2RDN4;A8K3R2;Q14137;A0A075B729;Q6DKJ9	Q4G0D9;B4DEN9;B2RDN4;A8K3R2;Q14137;A0A075B729;Q6DKJ9	Ribosome biogenesis protein BOP1	BOP1	tr|Q4G0D9|Q4G0D9_HUMAN BOP1 protein (Fragment) OS=Homo sapiens OX=9606 GN=BOP1 PE=2 SV=1;tr|B4DEN9|B4DEN9_HUMAN Ribosome biogenesis protein BOP1 OS=Homo sapiens OX=9606 GN=BOP1 PE=2 SV=1;tr|B2RDN4|B2RDN4_HUMAN Ribosome biogenesis protein BOP1 OS=Homo sapie	64.08	5.6297	0	23.0778	22.7211	22.7219	1	2	2	2
Q8TDN6;A0JLQ5;B4E0B8;Q9NUW4	Q8TDN6;A0JLQ5	Ribosome biogenesis protein BRX1 homolog	BRIX1;BXDC2	sp|Q8TDN6|BRX1_HUMAN Ribosome biogenesis protein BRX1 homolog OS=Homo sapiens OX=9606 GN=BRIX1 PE=1 SV=2;tr|A0JLQ5|A0JLQ5_HUMAN BXDC2 protein (Fragment) OS=Homo sapiens OX=9606 GN=BXDC2 PE=2 SV=1	41.401	20.298	23.5298	23.5355	23.9322	23.9084	4	3	4	8
A0A087X2B5;B4DY23;Q54A51;B4DNE1;P35613;A0A087WUV8;I3L192;R4GMX5;A0A2R8YDZ0;A8MZ77	A0A087X2B5;B4DY23;Q54A51;B4DNE1;P35613;A0A087WUV8;I3L192	Basigin	BSG;hEMMPRIN	tr|A0A087X2B5|A0A087X2B5_HUMAN Basigin (Fragment) OS=Homo sapiens OX=9606 GN=BSG PE=1 SV=1;tr|B4DY23|B4DY23_HUMAN cDNA FLJ61188, highly similar to Basigin OS=Homo sapiens OX=9606 PE=2 SV=1;tr|Q54A51|Q54A51_HUMAN Basigin (Ok blood group), isoform CRA_a OS=H	23.896	11.075	24.2206	24.5568	24.2856	23.4957	5	3	5	3
P20290	P20290	Transcription factor BTF3	BTF3	sp|P20290|BTF3_HUMAN Transcription factor BTF3 OS=Homo sapiens OX=9606 GN=BTF3 PE=1 SV=1	22.168	321.25	26.8641	27.535	27.5299	27.7321	16	10	20	19
Q6PJ77;Q96K17;E9PL10	Q6PJ77;Q96K17;E9PL10	Transcription factor BTF3;Transcription factor BTF3 homolog 4	BTF3L4	tr|Q6PJ77|Q6PJ77_HUMAN Transcription factor BTF3 (Fragment) OS=Homo sapiens OX=9606 GN=BTF3L4 PE=2 SV=1;sp|Q96K17|BT3L4_HUMAN Transcription factor BTF3 homolog 4 OS=Homo sapiens OX=9606 GN=BTF3L4 PE=1 SV=1;tr|E9PL10|E9PL10_HUMAN Transcription factor BTF3 O	16.47	46.836	24.6631	25.3729	25.0766	25.3946	2	4	5	6
J3QT28;A0A140VJF3;O43684;B4DDM6;J3QSX4	J3QT28;A0A140VJF3;O43684;B4DDM6	Mitotic checkpoint protein BUB3	BUB3	tr|J3QT28|J3QT28_HUMAN Mitotic checkpoint protein BUB3 (Fragment) OS=Homo sapiens OX=9606 GN=BUB3 PE=1 SV=1;tr|A0A140VJF3|A0A140VJF3_HUMAN Testicular tissue protein Li 27 OS=Homo sapiens OX=9606 PE=2 SV=1;sp|O43684|BUB3_HUMAN Mitotic checkpoint protein BUB	31.703	47.213	24.8565	24.819	25.0245	24.8521	9	2	10	10
Q13895;F8WBL2;H7BY94	Q13895;F8WBL2	Bystin	BYSL	sp|Q13895|BYST_HUMAN Bystin OS=Homo sapiens OX=9606 GN=BYSL PE=1 SV=3;tr|F8WBL2|F8WBL2_HUMAN Bystin OS=Homo sapiens OX=9606 GN=BYSL PE=1 SV=1	49.601	9.8143	23.1284	23.5835	23.5156	23.4188	3	0	6	4
A0A024R3Z6;Q53FN7;Q7L1Q6;D3DN77;C9IZ80;B3KU41;C9JFN4;H0Y503;Q3LIC9;C9JV57;C9J188;C9JWF5	A0A024R3Z6;Q53FN7;Q7L1Q6;D3DN77;C9IZ80;B3KU41	Basic leucine zipper and W2 domain-containing protein 1	BZW1;hCG_2022736	tr|A0A024R3Z6|A0A024R3Z6_HUMAN Basic leucine zipper and W2 domains 1, isoform CRA_a OS=Homo sapiens OX=9606 GN=BZW1 PE=4 SV=1;tr|Q53FN7|Q53FN7_HUMAN BZW1 protein variant (Fragment) OS=Homo sapiens OX=9606 PE=2 SV=1;sp|Q7L1Q6|BZW1_HUMAN Basic leucine zipper	48.043	16.787	24.7871	24.6053	25.0477	25.1434	7	0	12	8
E9PM92;O00193;E9PRZ9;E9PQA1	E9PM92;O00193;E9PRZ9	Small acidic protein	C11orf58;SMAP	tr|E9PM92|E9PM92_HUMAN Chromosome 11 open reading frame 58 OS=Homo sapiens OX=9606 GN=C11orf58 PE=1 SV=2;sp|O00193|SMAP_HUMAN Small acidic protein OS=Homo sapiens OX=9606 GN=SMAP PE=1 SV=1;tr|E9PRZ9|E9PRZ9_HUMAN Chromosome 11 open reading frame 58 (Fragmen	17.634	23.958	24.3441	25.0403	24.1316	24.3852	3	3	3	7
Q86UA3;Q9HB07;F8VR84;Q8WYI2;F8VQQ3;Q96CT6;H3BPH3;B4DE37	Q86UA3;Q9HB07;F8VR84;Q8WYI2;F8VQQ3;Q96CT6	UPF0160 protein MYG1, mitochondrial	C12orf10;MST024	tr|Q86UA3|Q86UA3_HUMAN Chromosome 12 open reading frame 10 OS=Homo sapiens OX=9606 GN=C12orf10 PE=1 SV=1;sp|Q9HB07|MYG1_HUMAN UPF0160 protein MYG1, mitochondrial OS=Homo sapiens OX=9606 GN=C12orf10 PE=1 SV=2;tr|F8VR84|F8VR84_HUMAN UPF0160 protein MYG1, mit	42.508	16.82	23.1692	23.0531	23.231	23.4743	3	1	6	7
A0A024RB76;Q9BRT6	A0A024RB76;Q9BRT6	Protein LLP homolog	C12orf31;LLPH	tr|A0A024RB76|A0A024RB76_HUMAN Chromosome 12 open reading frame 31, isoform CRA_a OS=Homo sapiens OX=9606 GN=C12orf31 PE=4 SV=1;sp|Q9BRT6|LLPH_HUMAN Protein LLP homolog OS=Homo sapiens OX=9606 GN=LLPH PE=1 SV=1	15.225	4.2872	22.1385	0	22.4008	22.0467	1	0	2	3
Q5RLJ0;Q549M8;Q9Y224;G3V4C6;H0YJB9;G3V4E7	Q5RLJ0;Q549M8;Q9Y224;G3V4C6;H0YJB9	UPF0568 protein C14orf166	C14orf166	tr|Q5RLJ0|Q5RLJ0_HUMAN CLE OS=Homo sapiens OX=9606 PE=2 SV=1;tr|Q549M8|Q549M8_HUMAN CLE7 OS=Homo sapiens OX=9606 GN=C14orf166 PE=2 SV=1;sp|Q9Y224|RTRAF_HUMAN RNA transcription, translation and transport factor protein OS=Homo sapiens OX=9606 GN=RTRAF PE=1	27.969	31.97	24.1114	23.7321	24.4889	24.1959	9	3	8	8
A0A024R6Q2;Q96FX7;Q96B39;H0Y2Q1	A0A024R6Q2;Q96FX7;Q96B39;H0Y2Q1	tRNA (adenine(58)-N(1))-methyltransferase catalytic subunit TRMT61A	C14orf172;TRMT61A	tr|A0A024R6Q2|A0A024R6Q2_HUMAN tRNA (adenine(58)-N(1))-methyltransferase catalytic subunit TRMT61A OS=Homo sapiens OX=9606 GN=C14orf172 PE=3 SV=1;sp|Q96FX7|TRM61_HUMAN tRNA (adenine(58)-N(1))-methyltransferase catalytic subunit TRMT61A OS=Homo sapiens OX=9	31.381	7.4813	22.8076	0	22.4598	22.6012	1	0	3	3
Q9NWV4;D3DQ38	Q9NWV4;D3DQ38	UPF0587 protein C1orf123	C1orf123	sp|Q9NWV4|CZIB_HUMAN CXXC motif containing zinc binding protein OS=Homo sapiens OX=9606 GN=CZIB PE=1 SV=1;tr|D3DQ38|D3DQ38_HUMAN Chromosome 1 open reading frame 123, isoform CRA_a OS=Homo sapiens OX=9606 GN=C1orf123 PE=4 SV=1	18.048	7.7936	23.4423	23.6313	23.4311	23.6538	2	0	3	3
A0A024RAE1;Q9UKD2;B4DHZ2	A0A024RAE1;Q9UKD2	mRNA turnover protein 4 homolog	C1orf33;MRTO4	tr|A0A024RAE1|A0A024RAE1_HUMAN Ribosome assembly factor mrt4 OS=Homo sapiens OX=9606 GN=C1orf33 PE=3 SV=1;sp|Q9UKD2|MRT4_HUMAN mRNA turnover protein 4 homolog OS=Homo sapiens OX=9606 GN=MRTO4 PE=1 SV=2	27.56	47.124	22.8814	22.5638	23.4283	23.2331	3	0	8	5
A8K651;Q07021;I3L3Q7;I3L3B0	A8K651;Q07021;I3L3Q7;I3L3B0	Complement component 1 Q subcomponent-binding protein, mitochondrial	C1QBP	tr|A8K651|A8K651_HUMAN cDNA FLJ75700, highly similar to Homo sapiens complement component 1, q subcomponent binding protein (C1QBP), nuclear gene encoding mitochondrial protein, mRNA OS=Homo sapiens OX=9606 PE=2 SV=1;sp|Q07021|C1QBP_HUMAN Complement compon	31.38	25.164	23.7037	24.1167	23.3737	23.6901	5	3	7	5
A0A090N7V5;O75223;M0QZK8;B3KMN7;B8ZZK2;H7BZK5;A0A0B4J1Y4	A0A090N7V5;O75223;M0QZK8;B3KMN7;B8ZZK2;H7BZK5	Gamma-glutamylcyclotransferase	C7orf24;GGCT	tr|A0A090N7V5|A0A090N7V5_HUMAN Chromosome 7 open reading frame 24 OS=Homo sapiens OX=9606 GN=C7orf24 PE=4 SV=1;sp|O75223|GGCT_HUMAN Gamma-glutamylcyclotransferase OS=Homo sapiens OX=9606 GN=GGCT PE=1 SV=1;tr|M0QZK8|M0QZK8_HUMAN Uncharacterized protein OS=H	21.007	60.834	25.6947	25.6502	25.3437	25.5881	9	3	9	9
C9JQV0;Q9BRJ6;A0A024R836;H7C0T1;H7C2R9	C9JQV0;Q9BRJ6;A0A024R836;H7C0T1;H7C2R9	Uncharacterized protein C7orf50	C7orf50;MGC11257	tr|C9JQV0|C9JQV0_HUMAN Uncharacterized protein C7orf50 (Fragment) OS=Homo sapiens OX=9606 GN=C7orf50 PE=1 SV=1;sp|Q9BRJ6|CG050_HUMAN Uncharacterized protein C7orf50 OS=Homo sapiens OX=9606 GN=C7orf50 PE=1 SV=1;tr|A0A024R836|A0A024R836_HUMAN Uncharacterized	21.883	3.5334	21.5618	21.9567	21.6775	22.109	0	0	1	2
A0A024R8E4;Q9BV86;S4R338;S4R344;S4R3J7	A0A024R8E4;Q9BV86;S4R338	N-terminal Xaa-Pro-Lys N-methyltransferase 1;N-terminal Xaa-Pro-Lys N-methyltransferase 1, N-terminally processed	C9orf32;NTMT1	tr|A0A024R8E4|A0A024R8E4_HUMAN Chromosome 9 open reading frame 32, isoform CRA_a OS=Homo sapiens OX=9606 GN=C9orf32 PE=4 SV=1;sp|Q9BV86|NTM1A_HUMAN N-terminal Xaa-Pro-Lys N-methyltransferase 1 OS=Homo sapiens OX=9606 GN=NTMT1 PE=1 SV=3;tr|S4R338|S4R338_HUM	25.387	13.572	23.2377	0	22.7105	22.623	4	1	3	5
A0A024R872;Q96TA1;Q9H8K1;Q2YD88;Q9H6L6	A0A024R872;Q96TA1;Q9H8K1	Niban-like protein 1	C9orf88;FAM129B	tr|A0A024R872|A0A024R872_HUMAN Chromosome 9 open reading frame 88, isoform CRA_a OS=Homo sapiens OX=9606 GN=C9orf88 PE=4 SV=1;sp|Q96TA1|NIBA2_HUMAN Protein Niban 2 OS=Homo sapiens OX=9606 GN=NIBAN2 PE=1 SV=3;tr|Q9H8K1|Q9H8K1_HUMAN cDNA FLJ13518 fis, clone	82.682	56.769	25.9543	25.8269	26.2911	26.2149	18	4	23	25
A0A024R904;Q9HB71;Q6NVY0;B4DFD3;B2ZWH1	A0A024R904;Q9HB71;Q6NVY0	Calcyclin-binding protein	CACYBP	tr|A0A024R904|A0A024R904_HUMAN Calcyclin binding protein, isoform CRA_a OS=Homo sapiens OX=9606 GN=CACYBP PE=4 SV=1;sp|Q9HB71|CYBP_HUMAN Calcyclin-binding protein OS=Homo sapiens OX=9606 GN=CACYBP PE=1 SV=2;tr|Q6NVY0|Q6NVY0_HUMAN Calcyclin binding protein	26.21	162.37	27.0115	27.0202	26.961	27.1606	19	10	21	22
F8VPD4;P27708;Q53SY7;G1UI39;H7BZB3;H7C2E4;Q53SZ4;Q5R207;Q5R209;Q5R210;Q5R208;Q5R206;A8K134;A0A024R454;P31327	F8VPD4;P27708;Q53SY7	CAD protein;Glutamine-dependent carbamoyl-phosphate synthase;Aspartate carbamoyltransferase;Dihydroorotase	CAD	tr|F8VPD4|F8VPD4_HUMAN CAD protein OS=Homo sapiens OX=9606 GN=CAD PE=1 SV=1;sp|P27708|PYR1_HUMAN CAD protein OS=Homo sapiens OX=9606 GN=CAD PE=1 SV=3;tr|Q53SY7|Q53SY7_HUMAN Uncharacterized protein CAD (Fragment) OS=Homo sapiens OX=9606 GN=CAD PE=3 SV=1	236.02	98.34	25.8733	25.7972	26.1692	26.0907	14	5	30	27
A0A140VK08;P22676;H3BN14;A6NER6;H3BMN5;B7Z380;P05937	A0A140VK08;P22676;H3BN14;A6NER6	Calretinin	CALB2	tr|A0A140VK08|A0A140VK08_HUMAN Testicular secretory protein Li 8 OS=Homo sapiens OX=9606 PE=2 SV=1;sp|P22676|CALB2_HUMAN Calretinin OS=Homo sapiens OX=9606 GN=CALB2 PE=2 SV=2;tr|H3BN14|H3BN14_HUMAN Calretinin (Fragment) OS=Homo sapiens OX=9606 GN=CALB2 PE=	31.54	224.27	28.8514	28.6201	28.612	28.7114	43	33	45	45
E9PGZ1;E7EX44;C9J813;Q9NYG1;A0A140VKA0;Q05682;Q6PJM5;B4DPW5;B7Z6G4;Q6P707;Q05DR4;B4E3I0;C9JEK3;Q7Z2Y9	E9PGZ1;E7EX44;C9J813;Q9NYG1;A0A140VKA0;Q05682;Q6PJM5;B4DPW5;B7Z6G4;Q6P707	Caldesmon	CALD1	tr|E9PGZ1|E9PGZ1_HUMAN Caldesmon OS=Homo sapiens OX=9606 GN=CALD1 PE=1 SV=1;tr|E7EX44|E7EX44_HUMAN Caldesmon OS=Homo sapiens OX=9606 GN=CALD1 PE=1 SV=1;tr|C9J813|C9J813_HUMAN Caldesmon (Fragment) OS=Homo sapiens OX=9606 GN=CALD1 PE=1 SV=1;tr|Q9NYG1|Q9NYG1_	61.705	33.5	25.2149	25.796	25.1115	25.349	6	6	8	12
P0DP25;P0DP24;P0DP23;B4DJ51;H0Y7A7;Q9BRL5;B2RDW0;E7ETZ0;E7EMB3;A8K1M2;Q96HY3;G3V361;G3V226;M0QZ52;F8WBR5;G3V479;P27482;B4DUI9;C9J7T9;P02585	P0DP25;P0DP24;P0DP23;B4DJ51;H0Y7A7;Q9BRL5;B2RDW0;E7ETZ0;E7EMB3;A8K1M2;Q96HY3;G3V361		CALM3;CALM2;CALM1	sp|P0DP25|CALM3_HUMAN Calmodulin-3 OS=Homo sapiens OX=9606 GN=CALM3 PE=1 SV=1;sp|P0DP24|CALM2_HUMAN Calmodulin-2 OS=Homo sapiens OX=9606 GN=CALM2 PE=1 SV=1;sp|P0DP23|CALM1_HUMAN Calmodulin-1 OS=Homo sapiens OX=9606 GN=CALM1 PE=1 SV=1;tr|B4DJ51|B4DJ51_HUMAN	16.837	323.31	29.397	30.2738	29.4991	29.6651	44	31	38	38
Q9NZT1;Q53H37	Q9NZT1;Q53H37	Calmodulin-like protein 5	CALML5	sp|Q9NZT1|CALL5_HUMAN Calmodulin-like protein 5 OS=Homo sapiens OX=9606 GN=CALML5 PE=1 SV=2;tr|Q53H37|Q53H37_HUMAN Calmodulin-like skin protein variant (Fragment) OS=Homo sapiens OX=9606 PE=2 SV=1	15.892	5.2128	23.2581	23.9915	23.4042	23.3562	4	4	1	2
Q6IAW5;B3KQF5;O43852;B3KNG6;A0A024R755;H0Y875;B3KQK3	Q6IAW5;B3KQF5;O43852;B3KNG6;A0A024R755;H0Y875	Calumenin	CALU	tr|Q6IAW5|Q6IAW5_HUMAN CALU protein OS=Homo sapiens OX=9606 GN=CALU PE=2 SV=1;tr|B3KQF5|B3KQF5_HUMAN cDNA FLJ90381 fis, clone NT2RP2005035, highly similar to Calumenin OS=Homo sapiens OX=9606 PE=2 SV=1;sp|O43852|CALU_HUMAN Calumenin OS=Homo sapiens OX=9606	37.106	25.619	25.1005	25.7128	24.8857	25.0676	10	3	11	13
D6R938;A0A024RDK3;E9PBG7;E9PF82;B7Z2B0;Q13557;H0Y9J2;Q92991;Q4G1A8;H0Y9C2;B7Z1Z6;H7BXS4;B3KTH7;Q8WU40;Q8IWE0;Q7LDD5;A8K161;Q5SWX3;A8K6N9;D3DVK8;Q53H78;A0A2Q3DQE3;B3KY86;A4D2J9;Q9UQM7;Q13555;Q13554;D6RHX9;E9PBE8;E7EQE4;H0Y6G2	D6R938;A0A024RDK3;E9PBG7;E9PF82;B7Z2B0;Q13557;H0Y9J2	Calcium/calmodulin-dependent protein kinase type II subunit delta	CAMK2D	tr|D6R938|D6R938_HUMAN Calcium/calmodulin-dependent protein kinase (CaM kinase) II delta, isoform CRA_e OS=Homo sapiens OX=9606 GN=CAMK2D PE=1 SV=1;tr|A0A024RDK3|A0A024RDK3_HUMAN Calcium/calmodulin-dependent protein kinase (CaM kinase) II delta, isoform CR	56.298	24.359	24.439	24.5466	24.5101	24.3997	5	2	9	11
A8K8U1;Q86VP6;A0A0C4DGH5;B3KMG3;B3KM30;H0YH27;A0A384MDT0;O75155;F5H6I6;A0A3B3ISC4;F8WBB8	A8K8U1;Q86VP6;A0A0C4DGH5;B3KMG3	Cullin-associated NEDD8-dissociated protein 1	CAND1	tr|A8K8U1|A8K8U1_HUMAN cDNA FLJ77762, highly similar to Homo sapiens cullin-associated and neddylation-dissociated 1 (CAND1), mRNA OS=Homo sapiens OX=9606 PE=2 SV=1;sp|Q86VP6|CAND1_HUMAN Cullin-associated NEDD8-dissociated protein 1 OS=Homo sapiens OX=9606	136.32	248.74	27.1368	26.5297	27.4269	27.3071	38	9	48	48
P27824;D6RGY2;Q6ZP56;H0Y9Q7;Q16094;D6RAQ8;D6RFL1;D6RAU8;D6RB85;D6RDP7;H0Y9H1;D6RHJ3;D6RD16;B4DRG2;A8K454;A0A140VKG2;O14967	P27824;D6RGY2;Q6ZP56	Calnexin	CANX	sp|P27824|CALX_HUMAN Calnexin OS=Homo sapiens OX=9606 GN=CANX PE=1 SV=2;tr|D6RGY2|D6RGY2_HUMAN Calnexin (Fragment) OS=Homo sapiens OX=9606 GN=CANX PE=1 SV=1;tr|Q6ZP56|Q6ZP56_HUMAN cDNA FLJ26480 fis, clone KDN05071, highly similar to Calnexin OS=Homo sapien	67.567	20.818	24.7373	25.0503	25.0362	24.3473	5	5	12	6
D3DPU2;B4DNW7;B4DI38;B2RDY9;Q01518;B4DNY3;Q5T0R1;Q5T0R4;Q5T0R3;Q5T0R2;Q5T0R7;Q5T0R6;Q5T0R5	D3DPU2;B4DNW7;B4DI38;B2RDY9;Q01518;B4DNY3	Adenylyl cyclase-associated protein;Adenylyl cyclase-associated protein 1	CAP1	tr|D3DPU2|D3DPU2_HUMAN Adenylyl cyclase-associated protein OS=Homo sapiens OX=9606 GN=CAP1 PE=2 SV=1;tr|B4DNW7|B4DNW7_HUMAN Adenylyl cyclase-associated protein OS=Homo sapiens OX=9606 PE=2 SV=1;tr|B4DI38|B4DI38_HUMAN Adenylyl cyclase-associated protein OS=	51.672	266.4	28.5714	28.534	28.6384	28.7537	41	20	43	43
P07384;A0A024R5A3;A0A024R580;B2RDI5;B4DWH5;B4DS85;E9PRM1;E9PLX0;E9PJJ3;E9PLC9;E9PMC6;E9PJA6;E9PSA6;E9PL37;E9PQB3;E9PIA9	P07384;A0A024R5A3;A0A024R580;B2RDI5;B4DWH5	Calpain-1 catalytic subunit	CAPN1	sp|P07384|CAN1_HUMAN Calpain-1 catalytic subunit OS=Homo sapiens OX=9606 GN=CAPN1 PE=1 SV=1;tr|A0A024R5A3|A0A024R5A3_HUMAN Calpain 1, (Mu/I) large subunit, isoform CRA_b OS=Homo sapiens OX=9606 GN=CAPN1 PE=3 SV=1;tr|A0A024R580|A0A024R580_HUMAN Calpain 1, (	81.889	127.09	26.9185	26.548	27.0997	27.0168	16	9	35	31
B2RCM3;Q59EF6;P17655;B4DN77;B4E1R7;B3KUH9;Q6ZVC6;C9JWY7	B2RCM3;Q59EF6;P17655;B4DN77;B4E1R7;B3KUH9	Calpain-2 catalytic subunit	CAPN2	tr|B2RCM3|B2RCM3_HUMAN cDNA, FLJ96158, highly similar to Homo sapiens calpain 2, (m/II) large subunit (CAPN2), mRNA OS=Homo sapiens OX=9606 PE=2 SV=1;tr|Q59EF6|Q59EF6_HUMAN Calpain 2, large [catalytic] subunit variant (Fragment) OS=Homo sapiens OX=9606 PE=	80.078	69.134	25.6034	25.373	25.9312	25.951	11	5	25	18
A0A0C4DGQ5;P04632;K7ELJ7;K7EIV0;A0A075B7C0;K7EKD8;U3KQE2;K7EM73;U3KPR7;Q96L46;K7ES78;K7EMQ1	A0A0C4DGQ5;P04632;K7ELJ7;K7EIV0;A0A075B7C0;K7EKD8;U3KQE2;K7EM73	Calpain small subunit 1	CAPNS1	tr|A0A0C4DGQ5|A0A0C4DGQ5_HUMAN Calpain small subunit 1 OS=Homo sapiens OX=9606 GN=CAPNS1 PE=1 SV=1;sp|P04632|CPNS1_HUMAN Calpain small subunit 1 OS=Homo sapiens OX=9606 GN=CAPNS1 PE=1 SV=1;tr|K7ELJ7|K7ELJ7_HUMAN Calpain small subunit 1 OS=Homo sapiens OX=9	33.786	115.85	26.2885	25.4925	26.1514	25.9179	16	4	20	18
Q14444;G3V153;B3KXU8;E9PLA9;B4DSF8	Q14444;G3V153;B3KXU8;E9PLA9;B4DSF8	Caprin-1	CAPRIN1	sp|Q14444|CAPR1_HUMAN Caprin-1 OS=Homo sapiens OX=9606 GN=CAPRIN1 PE=1 SV=2;tr|G3V153|G3V153_HUMAN Caprin-1 OS=Homo sapiens OX=9606 GN=CAPRIN1 PE=1 SV=1;tr|B3KXU8|B3KXU8_HUMAN cDNA FLJ46087 fis, clone TESTI2009497, highly similar to GPI-anchored protein p1	78.365	124.72	27.0579	27.1067	27.2435	27.2914	20	12	25	25
A0A384NYV7;Q13938;Q96ET4;K7ES72;A0A499FJ41	A0A384NYV7;Q13938;Q96ET4;K7ES72;A0A499FJ41	Calcyphosin	CAPS	tr|A0A384NYV7|A0A384NYV7_HUMAN Calcyphosine, isoform CRA_a OS=Homo sapiens OX=9606 GN=CAPS PE=2 SV=1;sp|Q13938|CAYP1_HUMAN Calcyphosin OS=Homo sapiens OX=9606 GN=CAPS PE=1 SV=2;tr|Q96ET4|Q96ET4_HUMAN Similar to calcyphosine (Fragment) OS=Homo sapiens OX=96	20.967	95.586	27.2747	27.2722	27.1752	27.5059	12	9	14	16
A0A024R0E5;P52907;A8K0T9	A0A024R0E5;P52907;A8K0T9	F-actin-capping protein subunit alpha-1	CAPZA1	tr|A0A024R0E5|A0A024R0E5_HUMAN F-actin-capping protein subunit alpha OS=Homo sapiens OX=9606 GN=CAPZA1 PE=3 SV=1;sp|P52907|CAZA1_HUMAN F-actin-capping protein subunit alpha-1 OS=Homo sapiens OX=9606 GN=CAPZA1 PE=1 SV=3;tr|A8K0T9|A8K0T9_HUMAN F-actin-cappin	32.922	104.33	27.0987	26.9223	27.1224	27.0841	17	8	17	13
Q53GE2;Q53GC7;A4D0V4;P47755;C9JUG7;F8W9N7;B4DE01;A0A0D9SET8;F8WED3	Q53GE2;Q53GC7;A4D0V4;P47755;C9JUG7;F8W9N7	F-actin-capping protein subunit alpha-2	CAPZA2	tr|Q53GE2|Q53GE2_HUMAN F-actin-capping protein subunit alpha (Fragment) OS=Homo sapiens OX=9606 PE=2 SV=1;tr|Q53GC7|Q53GC7_HUMAN F-actin-capping protein subunit alpha (Fragment) OS=Homo sapiens OX=9606 PE=2 SV=1;tr|A4D0V4|A4D0V4_HUMAN F-actin-capping prote	32.967	27.647	24.3208	24.0859	24.4248	24.4938	4	3	7	4
B1AK87;B2R7T8;A0A384MR50;B1AK88;B4DWA6;P47756;B1AK85;Q7L4N0	B1AK87;B2R7T8;A0A384MR50;B1AK88;B4DWA6;P47756;B1AK85	F-actin-capping protein subunit beta	CAPZB	tr|B1AK87|B1AK87_HUMAN F-actin-capping protein subunit beta OS=Homo sapiens OX=9606 GN=CAPZB PE=1 SV=1;tr|B2R7T8|B2R7T8_HUMAN F-actin-capping protein subunit beta OS=Homo sapiens OX=9606 PE=2 SV=1;tr|A0A384MR50|A0A384MR50_HUMAN F-actin-capping protein subu	29.295	58.31	26.6577	26.3554	26.4031	26.5354	13	8	17	14
Q9Y2V2;H3BSW7;H3BUY4;H3BPY5;H3BNU9;H3BTK3;I3L3X8	Q9Y2V2;H3BSW7;H3BUY4;H3BPY5;H3BNU9	Calcium-regulated heat stable protein 1	CARHSP1	sp|Q9Y2V2|CHSP1_HUMAN Calcium-regulated heat-stable protein 1 OS=Homo sapiens OX=9606 GN=CARHSP1 PE=1 SV=2;tr|H3BSW7|H3BSW7_HUMAN Calcium-regulated heat-stable protein 1 (Fragment) OS=Homo sapiens OX=9606 GN=CARHSP1 PE=1 SV=1;tr|H3BUY4|H3BUY4_HUMAN Calcium	15.892	26.806	24.5613	24.7314	24.1762	24.5011	4	5	7	7
Q86X55;K7EQA8;K7EK20;K7EPK1	Q86X55;K7EQA8	Histone-arginine methyltransferase CARM1	CARM1	sp|Q86X55|CARM1_HUMAN Histone-arginine methyltransferase CARM1 OS=Homo sapiens OX=9606 GN=CARM1 PE=1 SV=3;tr|K7EQA8|K7EQA8_HUMAN Histone-arginine methyltransferase CARM1 (Fragment) OS=Homo sapiens OX=9606 GN=CARM1 PE=1 SV=1	65.853	6.0178	22.6797	0	22.568	22.7985	3	1	3	2
A8K067;B4DI19;A8MVQ3;B4DKY1;A0A024RCG3;B4DPV7;P49589;Q53HG6;Q59HE5	A8K067;B4DI19;A8MVQ3;B4DKY1;A0A024RCG3;B4DPV7;P49589;Q53HG6	Cysteine--tRNA ligase, cytoplasmic	CARS	tr|A8K067|A8K067_HUMAN cDNA FLJ75536, highly similar to Homo sapiens cysteinyl-tRNA synthetase (CARS), transcript variant1, mRNA (Fragment) OS=Homo sapiens OX=9606 PE=2 SV=1;tr|B4DI19|B4DI19_HUMAN cDNA FLJ59524, highly similar to Cysteinyl-tRNA synthetase	73.423	27.461	24.63	24.3967	24.8322	24.8674	5	3	18	14
C3S3G0;E7EQ01;E7EVN1;E7ETB7;E7EQ06;A0A024R3Z9;Q6NVI2;A0A0A0MS31;B6CGU5;B5BU46;A0A024R3Z8;Q14790	C3S3G0;E7EQ01;E7EVN1;E7ETB7;E7EQ06;A0A024R3Z9;Q6NVI2;A0A0A0MS31;B6CGU5;B5BU46;A0A024R3Z8;Q14790	Caspase-8;Caspase-8 subunit p18;Caspase-8 subunit p10	CASP8;hCG_16983	tr|C3S3G0|C3S3G0_HUMAN Caspase 8 short isoform OS=Homo sapiens OX=9606 PE=2 SV=1;tr|E7EQ01|E7EQ01_HUMAN Caspase-8 (Fragment) OS=Homo sapiens OX=9606 GN=CASP8 PE=1 SV=1;tr|E7EVN1|E7EVN1_HUMAN Caspase-8 (Fragment) OS=Homo sapiens OX=9606 GN=CASP8 PE=1 SV=1;t	13.011	6.2741	21.503	21.185	21.5911	21.5546	2	0	2	2
B7Z4U9;Q59HE3;B2RCJ7;E7ES10;B7Z5T9;E9PCH5;B7Z574;A0A1S5UZ18;A0A0C4DGB5;P20810;E7EVY3;A0A024RAN2;Q86YM9;H0Y7F0;Q6AZE3;B7Z5T6;E9PDE4;B7Z6N0;H0Y9H6;E7EQ12;A8K8C4;B7Z8S8;B7Z7L4;Q15786;E7EQA0;Q13940;F8W7E0;B2RDU1;A0A0A0MR45;H0YD33;A0A0C4DGD1;D6RC54;H0Y944;H0YA91;E9PSG1;D6RAA8;A0A3G1T4K9;E7EQK6;B7Z8U1	B7Z4U9;Q59HE3;B2RCJ7;E7ES10;B7Z5T9;E9PCH5;B7Z574;A0A1S5UZ18;A0A0C4DGB5;P20810;E7EVY3;A0A024RAN2;Q86YM9;H0Y7F0;Q6AZE3;B7Z5T6;E9PDE4;B7Z6N0;H0Y9H6;E7EQ12;A8K8C4;B7Z8S8;B7Z7L4;Q15786;E7EQA0	Calpastatin	CAST	tr|B7Z4U9|B7Z4U9_HUMAN cDNA FLJ59277, highly similar to Calpastatin OS=Homo sapiens OX=9606 PE=2 SV=1;tr|Q59HE3|Q59HE3_HUMAN Calpastatin isoform a variant (Fragment) OS=Homo sapiens OX=9606 PE=2 SV=1;tr|B2RCJ7|B2RCJ7_HUMAN cDNA, FLJ96117, highly similar to	75.287	115.5	26.3742	26.8121	26.2232	26.2666	13	7	19	20
A0A384P5Q0;P04040;Q8TAK2;B4DWK8	A0A384P5Q0;P04040	Catalase	CAT	tr|A0A384P5Q0|A0A384P5Q0_HUMAN Catalase OS=Homo sapiens OX=9606 PE=2 SV=1;sp|P04040|CATA_HUMAN Catalase OS=Homo sapiens OX=9606 GN=CAT PE=1 SV=3	59.755	16.648	23.564	23.736	23.5309	23.4822	5	1	7	6
Q2TNI1;Q03135;C9JKI3;Q7Z4F3;A0A024R757;E9PCT5;A9XTE5;Q59E85;A0A1I9UVK8;A0A024R2D8;P56539	Q2TNI1;Q03135;C9JKI3;Q7Z4F3;A0A024R757;E9PCT5;A9XTE5;Q59E85	Caveolin;Caveolin-1	CAV1	tr|Q2TNI1|Q2TNI1_HUMAN Caveolin OS=Homo sapiens OX=9606 GN=CAV1 PE=2 SV=1;sp|Q03135|CAV1_HUMAN Caveolin-1 OS=Homo sapiens OX=9606 GN=CAV1 PE=1 SV=4;tr|C9JKI3|C9JKI3_HUMAN Caveolin (Fragment) OS=Homo sapiens OX=9606 GN=CAV1 PE=1 SV=1;tr|Q7Z4F3|Q7Z4F3_HUMAN	20.471	5.4441	23.5553	23.7084	23.5051	0	2	0	2	0
A0A024R6X2;Q13951;J3KS23;A8K719;A0A494C0A9;A0A024R6W3	A0A024R6X2;Q13951;J3KS23;A8K719;A0A494C0A9	Core-binding factor subunit beta	CBFB	tr|A0A024R6X2|A0A024R6X2_HUMAN Core-binding factor, beta subunit, isoform CRA_b OS=Homo sapiens OX=9606 GN=CBFB PE=4 SV=1;sp|Q13951|PEBB_HUMAN Core-binding factor subunit beta OS=Homo sapiens OX=9606 GN=CBFB PE=1 SV=2;tr|J3KS23|J3KS23_HUMAN Core-binding fa	21.508	3.4114	22.6274	22.756	22.5371	22.9241	1	0	0	3
A0A384NL53;P16152;E9PQ63;A8MTM1	A0A384NL53;P16152;E9PQ63;A8MTM1	Carbonyl reductase [NADPH] 1	CBR1	tr|A0A384NL53|A0A384NL53_HUMAN Epididymis secretory sperm binding protein OS=Homo sapiens OX=9606 PE=2 SV=1;sp|P16152|CBR1_HUMAN Carbonyl reductase [NADPH] 1 OS=Homo sapiens OX=9606 GN=CBR1 PE=1 SV=3;tr|E9PQ63|E9PQ63_HUMAN Carbonyl reductase [NADPH] 1 OS=H	30.375	228.74	26.5679	26.1412	26.3998	26.4365	18	10	15	18
Q6IBN6;P83916;B5MD17;J3KS05;K7ELA4;C9JWS9;Q9Y654	Q6IBN6;P83916;B5MD17;J3KS05;K7ELA4;C9JWS9	Chromobox protein homolog 1	CBX1	tr|Q6IBN6|Q6IBN6_HUMAN CBX1 protein OS=Homo sapiens OX=9606 GN=CBX1 PE=2 SV=1;sp|P83916|CBX1_HUMAN Chromobox protein homolog 1 OS=Homo sapiens OX=9606 GN=CBX1 PE=1 SV=1;tr|B5MD17|B5MD17_HUMAN Chromobox protein homolog 1 (Fragment) OS=Homo sapiens OX=9606 G	21.418	35.877	25.3771	25.4212	25.2933	25.4098	10	7	14	14
A4D177;Q13185;C9JMM0;B8ZZ43;S4R2Y4	A4D177;Q13185	Chromobox protein homolog 3	CBX3	tr|A4D177|A4D177_HUMAN Chromobox homolog 3 (HP1 gamma homolog, Drosophila) OS=Homo sapiens OX=9606 GN=CBX3 PE=4 SV=1;sp|Q13185|CBX3_HUMAN Chromobox protein homolog 3 OS=Homo sapiens OX=9606 GN=CBX3 PE=1 SV=4	20.811	67.952	27.0355	27.133	26.982	27.0348	6	6	8	12
B3KTJ9;Q8N163;E5RFJ3;G3V119;H0YB24;E5RGU7;H0YC69;H0YC58;E5RHJ4;E2PSM9;E5RHH8;A0A087X2B6	B3KTJ9;Q8N163	Cell cycle and apoptosis regulator protein 2	CCAR2	tr|B3KTJ9|B3KTJ9_HUMAN cDNA FLJ38393 fis, clone FEBRA2007212 OS=Homo sapiens OX=9606 PE=2 SV=1;sp|Q8N163|CCAR2_HUMAN Cell cycle and apoptosis regulator protein 2 OS=Homo sapiens OX=9606 GN=CCAR2 PE=1 SV=2	102.93	61.096	25.0454	25.0255	25.2147	25.2216	8	2	19	19
A0A0A0MRN7;B4DW13;Q6YP21	A0A0A0MRN7;B4DW13;Q6YP21	Kynurenine--oxoglutarate transaminase 3	CCBL2;hCG_23341	tr|A0A0A0MRN7|A0A0A0MRN7_HUMAN Kynurenine--oxoglutarate transaminase 3 (Fragment) OS=Homo sapiens OX=9606 GN=KYAT3 PE=1 SV=1;tr|B4DW13|B4DW13_HUMAN HCG23341, isoform CRA_d OS=Homo sapiens OX=9606 GN=hCG_23341 PE=2 SV=1;sp|Q6YP21|KAT3_HUMAN Kynurenine--oxog	29.471	6.9378	22.5248	0	21.9272	22.3423	2	1	5	4
A0A024QZJ7;Q16204;Q05CP8;Q15302;J7M8C2;J7MDF2;A0A2H4FYY8;A0A2L0A456	A0A024QZJ7;Q16204;Q05CP8	Coiled-coil domain-containing protein 6	CCDC6	tr|A0A024QZJ7|A0A024QZJ7_HUMAN Coiled-coil domain containing 6, isoform CRA_a OS=Homo sapiens OX=9606 GN=CCDC6 PE=4 SV=1;sp|Q16204|CCDC6_HUMAN Coiled-coil domain-containing protein 6 OS=Homo sapiens OX=9606 GN=CCDC6 PE=1 SV=2;tr|Q05CP8|Q05CP8_HUMAN CCDC6 p	53.294	54.703	24.5655	24.8864	24.4754	24.622	4	4	8	9
P14635;E9PC90;H1UBN2;D6RHI0	P14635;E9PC90;H1UBN2	G2/mitotic-specific cyclin-B1	CCNB1;CCNB1V	sp|P14635|CCNB1_HUMAN G2/mitotic-specific cyclin-B1 OS=Homo sapiens OX=9606 GN=CCNB1 PE=1 SV=1;tr|E9PC90|E9PC90_HUMAN G2/mitotic-specific cyclin-B1 (Fragment) OS=Homo sapiens OX=9606 GN=CCNB1 PE=1 SV=1;tr|H1UBN2|H1UBN2_HUMAN Cyclin B1 OS=Homo sapiens OX=96	48.337	19.668	24.4449	24.3598	23.8966	23.8518	5	3	7	2
Q5U0M0;Q53HG9;O95067;Q7Z4Z4;H1UBN3;H0YMP3	Q5U0M0;Q53HG9;O95067;Q7Z4Z4;H1UBN3;H0YMP3	G2/mitotic-specific cyclin-B2	CCNB2;CCNB2V	tr|Q5U0M0|Q5U0M0_HUMAN Cyclin B2 OS=Homo sapiens OX=9606 PE=2 SV=1;tr|Q53HG9|Q53HG9_HUMAN Cyclin B2 variant (Fragment) OS=Homo sapiens OX=9606 PE=2 SV=1;sp|O95067|CCNB2_HUMAN G2/mitotic-specific cyclin-B2 OS=Homo sapiens OX=9606 GN=CCNB2 PE=1 SV=1;tr|Q7Z4Z	45.298	17.23	23.5882	23.9632	22.9688	22.8026	6	3	5	5
B3KX11;P49368;Q59H77;B4DUR8;Q2TU64;E9PRC8;Q5SZX6;E9PM09;Q5SZW8;E9PQ35;Q5SZX9	B3KX11;P49368;Q59H77;B4DUR8;Q2TU64	T-complex protein 1 subunit gamma	CCT3	tr|B3KX11|B3KX11_HUMAN T-complex protein 1 subunit gamma OS=Homo sapiens OX=9606 PE=2 SV=1;sp|P49368|TCPG_HUMAN T-complex protein 1 subunit gamma OS=Homo sapiens OX=9606 GN=CCT3 PE=1 SV=4;tr|Q59H77|Q59H77_HUMAN T-complex protein 1 subunit gamma (Fragment)	57.945	249.29	28.0879	27.9703	28.3977	28.168	31	15	46	33
A8K3C3;P50991;B7Z9L0;B7Z2Z8;B7Z2F4	A8K3C3;P50991;B7Z9L0;B7Z2Z8;B7Z2F4	T-complex protein 1 subunit delta	CCT4	tr|A8K3C3|A8K3C3_HUMAN T-complex protein 1 subunit delta OS=Homo sapiens OX=9606 PE=2 SV=1;sp|P50991|TCPD_HUMAN T-complex protein 1 subunit delta OS=Homo sapiens OX=9606 GN=CCT4 PE=1 SV=4;tr|B7Z9L0|B7Z9L0_HUMAN T-complex protein 1 subunit delta OS=Homo sap	57.952	148.59	27.4953	27.4255	27.8286	27.5122	25	9	28	33
Q59ET3;B2R9K8;A0A024RDL1;P40227;B4DPJ8;A1JUI8;B4DN39;J3KRI6	Q59ET3;B2R9K8;A0A024RDL1;P40227;B4DPJ8;A1JUI8;B4DN39	T-complex protein 1 subunit zeta	CCT6A	tr|Q59ET3|Q59ET3_HUMAN Chaperonin containing TCP1, subunit 6A isoform a variant (Fragment) OS=Homo sapiens OX=9606 PE=2 SV=1;tr|B2R9K8|B2R9K8_HUMAN cDNA, FLJ94440, highly similar to Homo sapiens chaperonin containing TCP1, subunit 6A (zeta 1)(CCT6A), mRNA	57.761	286.1	28.273	28.4914	28.7399	28.3447	28	21	39	40
Q53HV2;Q99832;Q6IBT3;B7Z7I4;B7Z1C9;F8WAM2;F8WBP8	Q53HV2;Q99832;Q6IBT3;B7Z7I4;B7Z1C9	T-complex protein 1 subunit eta	CCT7	tr|Q53HV2|Q53HV2_HUMAN T-complex protein 1 subunit eta (Fragment) OS=Homo sapiens OX=9606 PE=2 SV=1;sp|Q99832|TCPH_HUMAN T-complex protein 1 subunit eta OS=Homo sapiens OX=9606 GN=CCT7 PE=1 SV=2;tr|Q6IBT3|Q6IBT3_HUMAN T-complex protein 1 subunit eta OS=Hom	59.34	150.43	27.8585	27.8825	28.0296	27.8805	31	19	37	35
Q53HU0;P50990;Q7Z759;H7C4C8;H7C2U0	Q53HU0;P50990;Q7Z759	T-complex protein 1 subunit theta	CCT8	tr|Q53HU0|Q53HU0_HUMAN Chaperonin containing TCP1, subunit 8 (Theta) variant (Fragment) OS=Homo sapiens OX=9606 PE=2 SV=1;sp|P50990|TCPQ_HUMAN T-complex protein 1 subunit theta OS=Homo sapiens OX=9606 GN=CCT8 PE=1 SV=4;tr|Q7Z759|Q7Z759_HUMAN CCT8 protein O	59.65	221.99	28.6581	28.6422	28.8061	28.7189	49	33	60	57
Q9Y5K6	Q9Y5K6	CD2-associated protein	CD2AP	sp|Q9Y5K6|CD2AP_HUMAN CD2-associated protein OS=Homo sapiens OX=9606 GN=CD2AP PE=1 SV=1	71.45	4.7223	21.6451	22.0509	21.8813	0	1	0	2	1
H0YD13;B4DN59;A8K309;A0A385KNS5;P16070;H0Y2P0;H0YE40;B4E2X0;A0A1Z1VXF2;H0YDW7;H0YCV9;H0Y5E4;C1PHC4;C1PHC3;E9PKC6;Q86UZ1;H0YDX6;H0YD17;J3KN83	H0YD13;B4DN59;A8K309;A0A385KNS5;P16070;H0Y2P0;H0YE40;B4E2X0	CD44 antigen	CD44	tr|H0YD13|H0YD13_HUMAN CD44 antigen OS=Homo sapiens OX=9606 GN=CD44 PE=1 SV=2;tr|B4DN59|B4DN59_HUMAN cDNA FLJ52702, highly similar to Homo sapiens CD44 antigen (homing function and Indian blood group system) (CD44), transcript variant 4, mRNA OS=Homo sapie	22.683	15.562	26.3836	27.1118	26.2862	26.1739	12	7	12	10
A0A024QZP7;Q5H9N4;P06493;A0A024QZJ8;A0A087WZZ9;I6L9I5;E5RIU6;B7Z3D6;K7ELV5;E7ESI2;B4DDL9;A0A024RB10;A0A024RB77;A0A024R8R3;G3V5T9;P24941;Q00526;G3V317;F8VXD2;A0A2R8YEB7;B3KX76;F8VYH9;F8VZZ0;F8VTV8;F8VWX7;F8VZ51;K7EJ83;Q6LC83;Q8IWB3;A0A2R8Y644;H0YAZ9;A0A0S2Z355;Q9BWF9;Q6IAW3;A0A090N7W4;A0A024RBB6;Q9BVE2;E7EUK8;B4DK59;B4DHU6;B4DER5;E5RGN0;Q96GA5;A0A087X209;Q59G02;Q9BRL4;A0A087WZU2;A0A2R8YD28;F5H6Z0;…	A0A024QZP7;Q5H9N4;P06493;A0A024QZJ8;A0A087WZZ9;I6L9I5;E5RIU6	Cyclin-dependent kinase 1	CDC2;DKFZp686L20222;CDK1	tr|A0A024QZP7|A0A024QZP7_HUMAN Cell division cycle 2, G1 to S and G2 to M, isoform CRA_a OS=Homo sapiens OX=9606 GN=CDK1 PE=1 SV=1;tr|Q5H9N4|Q5H9N4_HUMAN Uncharacterized protein DKFZp686L20222 OS=Homo sapiens OX=9606 GN=DKFZp686L20222 PE=3 SV=1;sp|P06493|C	34.081	91.316	27.2497	27.2874	27.0998	27.0188	24	16	26	21
A0A024R7B7;Q16543;K7EQA9;K7EKQ2;A1L0W4;K7EL68;K7EIU0	A0A024R7B7;Q16543;K7EQA9;K7EKQ2	Hsp90 co-chaperone Cdc37;Hsp90 co-chaperone Cdc37, N-terminally processed	CDC37	tr|A0A024R7B7|A0A024R7B7_HUMAN CDC37 cell division cycle 37 homolog (S. cerevisiae), isoform CRA_a OS=Homo sapiens OX=9606 GN=CDC37 PE=4 SV=1;sp|Q16543|CDC37_HUMAN Hsp90 co-chaperone Cdc37 OS=Homo sapiens OX=9606 GN=CDC37 PE=1 SV=1;tr|K7EQA9|K7EQA9_HUMAN H	44.468	91.109	26.2372	26.4957	26.044	26.4471	9	4	11	13
A0A024RAE4;B7ZAY4;B4DMH5;B4E1U9;P60953;A0A024R9T1;A0A024RAE6;Q5JYX0;Q9UJM1	A0A024RAE4;B7ZAY4;B4DMH5;B4E1U9;P60953;A0A024R9T1;A0A024RAE6;Q5JYX0;Q9UJM1	Cell division control protein 42 homolog	CDC42;hCG_39634	tr|A0A024RAE4|A0A024RAE4_HUMAN Cell division cycle 42 (GTP binding protein, 25kDa), isoform CRA_a OS=Homo sapiens OX=9606 GN=CDC42 PE=4 SV=1;tr|B7ZAY4|B7ZAY4_HUMAN cDNA, FLJ79348, highly similar to Cell division control protein 42 homolog OS=Homo sapiens O	21.258	106.01	26.5912	26.1698	26.2272	26.0499	8	5	11	9
B4DSH1;B3KY60;Q99459	B4DSH1;B3KY60;Q99459	Cell division cycle 5-like protein	CDC5L	tr|B4DSH1|B4DSH1_HUMAN cDNA FLJ51295, highly similar to Cell division cycle 5-like protein OS=Homo sapiens OX=9606 PE=2 SV=1;tr|B3KY60|B3KY60_HUMAN cDNA FLJ16777 fis, clone BRHIP2029567, highly similar to Cell division cycle 5-like protein OS=Homo sapiens	89.225	15.14	22.9657	23.3596	22.5686	22.7355	1	2	4	5
A0A3B3IRP5;Q6P1J9;B4DV47;A0A2R8YHB3;A0A0S2Z5M9;A0A1B0GUB2;A0A0S2Z5N1;A0A2R8Y640;A0A3B3ISN2	A0A3B3IRP5;Q6P1J9;B4DV47;A0A2R8YHB3;A0A0S2Z5M9;A0A1B0GUB2;A0A0S2Z5N1	Parafibromin	CDC73	tr|A0A3B3IRP5|A0A3B3IRP5_HUMAN Parafibromin OS=Homo sapiens OX=9606 GN=CDC73 PE=1 SV=1;sp|Q6P1J9|CDC73_HUMAN Parafibromin OS=Homo sapiens OX=9606 GN=CDC73 PE=1 SV=1;tr|B4DV47|B4DV47_HUMAN cDNA FLJ57893, highly similar to Parafibromin OS=Homo sapiens OX=960	54.155	7.9414	22.5635	22.3317	22.5081	22.5009	2	0	4	4
B3GN61;D3XNU5;A0A0U2ZQU7;A0A0E3XJU3;Q9UII7;A0A087WXI5;P12830;A5D8W4;A0A087WX17;A0A087WU43;H3BVI7;B4DNH0;H3BNC6	B3GN61;D3XNU5;A0A0U2ZQU7;A0A0E3XJU3;Q9UII7;A0A087WXI5;P12830;A5D8W4;A0A087WX17;A0A087WU43	Cadherin-1;E-Cad/CTF1;E-Cad/CTF2;E-Cad/CTF3	CDH1	tr|B3GN61|B3GN61_HUMAN Truncated E-cadherin OS=Homo sapiens OX=9606 GN=CDH1 PE=2 SV=1;tr|D3XNU5|D3XNU5_HUMAN E-cadherin 1 OS=Homo sapiens OX=9606 GN=CDH1 PE=4 SV=1;tr|A0A0U2ZQU7|A0A0U2ZQU7_HUMAN E-cadherin 1 OS=Homo sapiens OX=9606 GN=CDH1 PE=2 SV=1;tr|A0A	83.822	8.8745	22.4	22.6942	22.9862	22.4264	2	2	2	3
Q9UKY7;D3DND1;H0Y8K3;D6R9V8;D6RFH2;D6RAV0;D6RDN0;D6R973	Q9UKY7;D3DND1;H0Y8K3	Protein CDV3 homolog	CDV3	sp|Q9UKY7|CDV3_HUMAN Protein CDV3 homolog OS=Homo sapiens OX=9606 GN=CDV3 PE=1 SV=1;tr|D3DND1|D3DND1_HUMAN CDV3 homolog (Mouse), isoform CRA_a OS=Homo sapiens OX=9606 GN=CDV3 PE=4 SV=1;tr|H0Y8K3|H0Y8K3_HUMAN Protein CDV3 homolog (Fragment) OS=Homo sapiens	27.335	136	25.9656	26.6726	25.7853	26.2024	8	11	9	15
Q9Y6A4	Q9Y6A4	Cilia- and flagella-associated protein 20	CFAP20	sp|Q9Y6A4|CFA20_HUMAN Cilia- and flagella-associated protein 20 OS=Homo sapiens OX=9606 GN=CFAP20 PE=1 SV=1	22.774	2.5213	21.4896	0	21.3491	21.6175	1	1	2	1
Q549N0;Q9Y281;F8WDN3;G3V2U0	Q549N0;Q9Y281	Cofilin-2	CFL2	tr|Q549N0|Q549N0_HUMAN Cofilin 2 (Muscle), isoform CRA_a OS=Homo sapiens OX=9606 GN=CFL2 PE=2 SV=1;sp|Q9Y281|COF2_HUMAN Cofilin-2 OS=Homo sapiens OX=9606 GN=CFL2 PE=1 SV=1	18.736	22.677	24.3337	24.5027	23.9827	24.2891	4	2	4	5
C9J0A7;B2RE76;Q9UQN3;A0A087WW88;A8K9S3;A0A024R150;Q92828	C9J0A7;B2RE76;Q9UQN3;A0A087WW88	Charged multivesicular body protein 2b	CHMP2B	tr|C9J0A7|C9J0A7_HUMAN Charged multivesicular body protein 2b OS=Homo sapiens OX=9606 GN=CHMP2B PE=1 SV=1;tr|B2RE76|B2RE76_HUMAN Chromatin modifying protein 2B OS=Homo sapiens OX=9606 GN=CHMP2B PE=2 SV=1;sp|Q9UQN3|CHM2B_HUMAN Charged multivesicular body pr	20.772	3.9217	22.484	22.8591	22.5042	22.9938	1	1	1	2
Q9H444	Q9H444	Charged multivesicular body protein 4b	CHMP4B	sp|Q9H444|CHM4B_HUMAN Charged multivesicular body protein 4b OS=Homo sapiens OX=9606 GN=CHMP4B PE=1 SV=1	24.95	36.148	25.0185	25.8621	24.8751	25.3625	6	5	3	6
A0A024R3C3;A0A024R394;Q9UHD1;Q9NZ93;E9PHZ2;E9PPQ5;E9PIZ4;E9PSD5	A0A024R3C3;A0A024R394;Q9UHD1;Q9NZ93;E9PHZ2;E9PPQ5	Cysteine and histidine-rich domain-containing protein 1	CHORDC1	tr|A0A024R3C3|A0A024R3C3_HUMAN Cysteine and histidine-rich domain (CHORD)-containing 1, isoform CRA_b OS=Homo sapiens OX=9606 GN=CHORDC1 PE=4 SV=1;tr|A0A024R394|A0A024R394_HUMAN Cysteine and histidine-rich domain (CHORD)-containing 1, isoform CRA_c OS=Homo	35.33	12.279	24.5112	24.498	24.4059	24.4575	4	1	4	5
A0A024R9M9;Q99653;H0YNG9;H0YKE7;F5GX29;B4DSB5;H0YLY7;H0YLX1	A0A024R9M9;Q99653;H0YNG9;H0YKE7;F5GX29;B4DSB5	Calcineurin B homologous protein 1	CHP;CHP1	tr|A0A024R9M9|A0A024R9M9_HUMAN Calcium binding protein P22, isoform CRA_a OS=Homo sapiens OX=9606 GN=CHP PE=4 SV=1;sp|Q99653|CHP1_HUMAN Calcineurin B homologous protein 1 OS=Homo sapiens OX=9606 GN=CHP1 PE=1 SV=3;tr|H0YNG9|H0YNG9_HUMAN Calcineurin B homolo	22.456	69.749	27.3802	27.4167	26.5017	26.5559	20	16	19	18
H3BV90;Q6FI81;H3BT65;H3BUG4;B4DHB9;H3BPG7;H3BQ23	H3BV90;Q6FI81;H3BT65;H3BUG4;B4DHB9;H3BPG7	Anamorsin	CIAPIN1	tr|H3BV90|H3BV90_HUMAN Fe-S cluster assembly protein DRE2 OS=Homo sapiens OX=9606 GN=CIAPIN1 PE=1 SV=1;sp|Q6FI81|CPIN1_HUMAN Anamorsin OS=Homo sapiens OX=9606 GN=CIAPIN1 PE=1 SV=2;tr|H3BT65|H3BT65_HUMAN Anamorsin OS=Homo sapiens OX=9606 GN=CIAPIN1 PE=1 SV=	26.446	18.735	25.2328	25.4508	25.1079	25.1234	6	3	3	5
Q53XX5;Q14011;K7ENX8;K7ELV6;K7EJV5;Q6ZR81;K7ELT6;B4E2A3;K7EJV1;K7EMY9;K7EPM4;K7ER40;K7EQR7;D6W5Y5;K7EQX4;K7ENN6;K7EIF7;K7EQL0	Q53XX5;Q14011;K7ENX8;K7ELV6;K7EJV5;Q6ZR81;K7ELT6;B4E2A3;K7EJV1;K7EMY9;K7EPM4;K7ER40;K7EQR7;D6W5Y5	Cold-inducible RNA-binding protein	CIRBP	tr|Q53XX5|Q53XX5_HUMAN Cold inducible RNA binding protein OS=Homo sapiens OX=9606 GN=CIRBP PE=2 SV=1;sp|Q14011|CIRBP_HUMAN Cold-inducible RNA-binding protein OS=Homo sapiens OX=9606 GN=CIRBP PE=1 SV=1;tr|K7ENX8|K7ENX8_HUMAN Cold-inducible RNA-binding prote	18.648	40.23	24.6241	25.1655	24.4521	24.7994	6	4	6	5
Q14008;H0YCF6;H0YEK7;Q8IYN5	Q14008	Cytoskeleton-associated protein 5	CKAP5	sp|Q14008|CKAP5_HUMAN Cytoskeleton-associated protein 5 OS=Homo sapiens OX=9606 GN=CKAP5 PE=1 SV=3	225.49	10.87	22.3596	22.2979	22.5548	22.337	2	0	3	3
Q5T179;Q5T178;P61024;D3DV79;Q9BZU3	Q5T179;Q5T178;P61024;D3DV79;Q9BZU3	Cyclin-dependent kinases regulatory subunit;Cyclin-dependent kinases regulatory subunit 1	CKS1B	tr|Q5T179|Q5T179_HUMAN Cyclin-dependent kinases regulatory subunit OS=Homo sapiens OX=9606 GN=CKS1B PE=1 SV=1;tr|Q5T178|Q5T178_HUMAN Cyclin-dependent kinases regulatory subunit OS=Homo sapiens OX=9606 GN=CKS1B PE=2 SV=1;sp|P61024|CKS1_HUMAN Cyclin-dependen	8.027	15.748	24.2132	24.1066	23.9044	24.0311	7	3	5	5
P33552	P33552	Cyclin-dependent kinases regulatory subunit 2	CKS2	sp|P33552|CKS2_HUMAN Cyclin-dependent kinases regulatory subunit 2 OS=Homo sapiens OX=9606 GN=CKS2 PE=1 SV=1	9.8602	5.8887	23.294	23.1613	22.9483	23.2401	4	1	4	4
Q5SRT3;Q53FB0;O00299;A0A1U9X8Y4	Q5SRT3;Q53FB0;O00299;A0A1U9X8Y4	Chloride intracellular channel protein;Chloride intracellular channel protein 1	CLIC1	tr|Q5SRT3|Q5SRT3_HUMAN Chloride intracellular channel protein OS=Homo sapiens OX=9606 GN=CLIC1 PE=2 SV=2;tr|Q53FB0|Q53FB0_HUMAN Chloride intracellular channel protein (Fragment) OS=Homo sapiens OX=9606 PE=2 SV=1;sp|O00299|CLIC1_HUMAN Chloride intracellular	26.922	110.64	28.4004	27.7378	28.1275	28.3013	22	11	17	21
Q6FIC5;Q9Y696;B4DWC4;Q9NVF8;B3KTR3	Q6FIC5;Q9Y696;B4DWC4;Q9NVF8;B3KTR3	Chloride intracellular channel protein;Chloride intracellular channel protein 4	CLIC4	tr|Q6FIC5|Q6FIC5_HUMAN Chloride intracellular channel protein OS=Homo sapiens OX=9606 GN=CLIC4 PE=2 SV=1;sp|Q9Y696|CLIC4_HUMAN Chloride intracellular channel protein 4 OS=Homo sapiens OX=9606 GN=CLIC4 PE=1 SV=4;tr|B4DWC4|B4DWC4_HUMAN Chloride intracellular	28.772	34.745	25.0941	24.3134	24.8078	24.9161	8	1	13	13
A0A0S2Z4Y4;A0A0S2Z5H3;Q14677	A0A0S2Z4Y4;A0A0S2Z5H3;Q14677	Clathrin interactor 1	CLINT1	tr|A0A0S2Z4Y4|A0A0S2Z4Y4_HUMAN Clathrin interactor 1 isoform 1 (Fragment) OS=Homo sapiens OX=9606 GN=CLINT1 PE=2 SV=1;tr|A0A0S2Z5H3|A0A0S2Z5H3_HUMAN Clathrin interactor 1 isoform 2 (Fragment) OS=Homo sapiens OX=9606 GN=CLINT1 PE=2 SV=1;sp|Q14677|EPN4_HUMAN	68.259	12.534	24.4321	24.6516	24.1899	24.0365	4	4	4	5
E9PMI6;J3KN38;P54105;E9PJF4;E9PQ83;Q9P1H0	E9PMI6;J3KN38;P54105;E9PJF4	Methylosome subunit pICln	CLNS1A	tr|E9PMI6|E9PMI6_HUMAN Methylosome subunit pICln OS=Homo sapiens OX=9606 GN=CLNS1A PE=1 SV=1;tr|J3KN38|J3KN38_HUMAN Methylosome subunit pICln OS=Homo sapiens OX=9606 GN=CLNS1A PE=1 SV=1;sp|P54105|ICLN_HUMAN Methylosome subunit pICln OS=Homo sapiens OX=9606	18.259	21.774	24.9315	25.1211	24.7475	24.9046	4	1	4	9
P09496;F8WF69;C9J8P9	P09496;F8WF69	Clathrin light chain A	CLTA	sp|P09496|CLCA_HUMAN Clathrin light chain A OS=Homo sapiens OX=9606 GN=CLTA PE=1 SV=1;tr|F8WF69|F8WF69_HUMAN Clathrin light chain OS=Homo sapiens OX=9606 GN=CLTA PE=1 SV=1	27.076	8.5712	25.4771	26.1944	25.2736	25.5714	4	3	8	5
A0A024R7S3;P09497;D6RJD1;H0Y9Q6	A0A024R7S3;P09497	Clathrin light chain B	CLTB	tr|A0A024R7S3|A0A024R7S3_HUMAN Clathrin light chain OS=Homo sapiens OX=9606 GN=CLTB PE=3 SV=1;sp|P09497|CLCB_HUMAN Clathrin light chain B OS=Homo sapiens OX=9606 GN=CLTB PE=1 SV=1	23.181	12.687	25.5733	26.1692	25.4813	25.4521	11	10	9	8
A0A087WVQ6;Q00610;J3KS13;A0A087WX41;P53675;K7EJJ5;J3KSQ2;J3KRF5;J3QL20;Q9H3B0;A4FU99;F5H5N6	A0A087WVQ6;Q00610	Clathrin heavy chain;Clathrin heavy chain 1	CLTC	tr|A0A087WVQ6|A0A087WVQ6_HUMAN Clathrin heavy chain OS=Homo sapiens OX=9606 GN=CLTC PE=1 SV=1;sp|Q00610|CLH1_HUMAN Clathrin heavy chain 1 OS=Homo sapiens OX=9606 GN=CLTC PE=1 SV=5	192.06	323.31	29.2171	28.8836	29.7039	29.4446	88	40	125	109
A0A494C0R8;K7EIG1;I3L2B0;O75153;I3L318;I3L4B5;Q6P4R2;Q9Y5I4	A0A494C0R8;K7EIG1;I3L2B0;O75153	Clustered mitochondria protein homolog	CLUH	tr|A0A494C0R8|A0A494C0R8_HUMAN Clustered mitochondria protein homolog OS=Homo sapiens OX=9606 GN=CLUH PE=1 SV=1;tr|K7EIG1|K7EIG1_HUMAN Clustered mitochondria protein homolog (Fragment) OS=Homo sapiens OX=9606 GN=CLUH PE=1 SV=2;tr|I3L2B0|I3L2B0_HUMAN Cluste	150.46	34.652	24.7952	24.9247	25.0926	25.2056	8	4	14	18
B2RD36;Q96DG6	B2RD36;Q96DG6	Carboxymethylenebutenolidase homolog	CMBL	tr|B2RD36|B2RD36_HUMAN cDNA, FLJ96437 OS=Homo sapiens OX=9606 PE=2 SV=1;sp|Q96DG6|CMBL_HUMAN Carboxymethylenebutenolidase homolog OS=Homo sapiens OX=9606 GN=CMBL PE=1 SV=1	28.058	10.33	23.5753	23.2839	23.0411	23.0339	4	1	7	5
P30085;B4DDL4;Q5T0D2;A0A494BXC7;B4DFW6	P30085;B4DDL4;Q5T0D2;A0A494BXC7	UMP-CMP kinase	CMPK1	sp|P30085|KCY_HUMAN UMP-CMP kinase OS=Homo sapiens OX=9606 GN=CMPK1 PE=1 SV=3;tr|B4DDL4|B4DDL4_HUMAN cDNA FLJ53966, moderately similar to Homo sapiens cytidylate kinase (CMPK), mRNA OS=Homo sapiens OX=9606 PE=2 SV=1;tr|Q5T0D2|Q5T0D2_HUMAN UMP-CMP kinase OS	22.222	42.746	25.8934	25.8693	25.7823	25.9208	14	5	14	14
B4DV28;Q96KP4;B4DPF1;A0A024R382;Q9NW02;Q9NUV1;J3QKT2;J3KSV5;A0A087WYZ1;J3QQN6;J3QR27;J3QLU1;A0A087WVS2;J3QKQ0;J3QRD0;J3QL02;Q9H7K8;J3KRD5;J3QRA8;J3KSS4;J3QRH4	B4DV28;Q96KP4;B4DPF1;A0A024R382;Q9NW02	Cytosolic non-specific dipeptidase	CNDP2	tr|B4DV28|B4DV28_HUMAN cDNA FLJ54170, highly similar to Cytosolic nonspecific dipeptidase OS=Homo sapiens OX=9606 PE=2 SV=1;sp|Q96KP4|CNDP2_HUMAN Cytosolic non-specific dipeptidase OS=Homo sapiens OX=9606 GN=CNDP2 PE=1 SV=2;tr|B4DPF1|B4DPF1_HUMAN cDNA FLJ5	51.501	82.828	26.6807	26.9058	26.7286	26.7662	24	7	25	26
Q15417;E9PDU6;Q9BWY6	Q15417	Calponin-3	CNN3	sp|Q15417|CNN3_HUMAN Calponin-3 OS=Homo sapiens OX=9606 GN=CNN3 PE=1 SV=1	36.413	18.263	24.3933	24.8129	24.1762	24.4237	4	5	7	8
F8W031;F8W1K5;F8VXJ7;Q9Y2B0;F8W0J2;H0YI18;F8VP03;F8VWQ5;F8VU34;F8VR34	F8W031;F8W1K5;F8VXJ7;Q9Y2B0	Protein canopy homolog 2	CNPY2	tr|F8W031|F8W031_HUMAN DUF3456 domain-containing protein (Fragment) OS=Homo sapiens OX=9606 PE=1 SV=1;tr|F8W1K5|F8W1K5_HUMAN Protein canopy homolog 2 (Fragment) OS=Homo sapiens OX=9606 GN=CNPY2 PE=1 SV=1;tr|F8VXJ7|F8VXJ7_HUMAN Protein canopy homolog 2 (Fra	29.224	17.232	22.9705	23.433	22.8779	22.8589	3	3	3	3
Q13057;K7EQ60	Q13057	Bifunctional coenzyme A synthase;Phosphopantetheine adenylyltransferase;Dephospho-CoA kinase	COASY	sp|Q13057|COASY_HUMAN Bifunctional coenzyme A synthase OS=Homo sapiens OX=9606 GN=COASY PE=1 SV=4	62.328	8.0464	22.0188	0	22.2912	22.5497	1	0	3	2
B8XPJ7;B8XPJ8;A0A140VJG8;P21964;E7EMS6;E7EUU8;H7BZ45;F8WBW9;F2WW53;A0A4D6GL81;A0A4D6GKX6;A0A4D6GKQ6;A0A4D6GIW7;A0A4D6GIL3;A0A4D6GIK3;A0A4D6GIA3;A0A4D6GI63;A0A4D6GI48;A0A4D6GI41;A3F6Y9	B8XPJ7;B8XPJ8;A0A140VJG8;P21964;E7EMS6;E7EUU8;H7BZ45	Catechol O-methyltransferase	COMT	tr|B8XPJ7|B8XPJ7_HUMAN Soluble catechol-O-methyltransferase OS=Homo sapiens OX=9606 GN=COMT PE=2 SV=1;tr|B8XPJ8|B8XPJ8_HUMAN Membrane bound catechol-O-methyltransferase OS=Homo sapiens OX=9606 GN=COMT PE=2 SV=1;tr|A0A140VJG8|A0A140VJG8_HUMAN Testicular tis	24.479	37.022	26.0225	25.5323	25.7764	25.8107	11	3	11	11
P53621;A0A3B3IS84;A0A3B3IT15;A0A3B3ISC6;A0A3B3IU89;A0A3B3ITV3;A0A3B3ISK1;A0A3B3ITI7;A0A3B3IU78;A0A3B3IU84;A0A3B3IS23;A0A3B3ITX2	P53621;A0A3B3IS84;A0A3B3IT15;A0A3B3ISC6;A0A3B3IU89	Coatomer subunit alpha;Xenin;Proxenin	COPA	sp|P53621|COPA_HUMAN Coatomer subunit alpha OS=Homo sapiens OX=9606 GN=COPA PE=1 SV=2;tr|A0A3B3IS84|A0A3B3IS84_HUMAN Coatomer subunit alpha OS=Homo sapiens OX=9606 GN=COPA PE=1 SV=1;tr|A0A3B3IT15|A0A3B3IT15_HUMAN Coatomer subunit alpha OS=Homo sapiens OX=9	138.34	141.41	27.1067	26.965	27.5032	27.3304	23	16	50	45
P53618;E9PP73;E9PP63;E9PKQ1	P53618	Coatomer subunit beta	COPB1	sp|P53618|COPB_HUMAN Coatomer subunit beta OS=Homo sapiens OX=9606 GN=COPB1 PE=1 SV=3	107.14	121.81	26.7477	26.5678	26.8957	26.945	28	5	32	29
P35606;B4E2C9;D6R997;H0Y938;D6RBZ7;D6RCL6;D6RBG7;D6RBT6;H0YAC7	P35606	Coatomer subunit beta	COPB2	sp|P35606|COPB2_HUMAN Coatomer subunit beta OS=Homo sapiens OX=9606 GN=COPB2 PE=1 SV=2	102.49	102.49	26.4895	26.4203	26.8637	26.7204	20	7	30	32
M0QXB4;O14579;Q7Z4Z1;Q53HJ6;M0R061	M0QXB4;O14579;Q7Z4Z1;Q53HJ6	Coatomer subunit epsilon	COPE	tr|M0QXB4|M0QXB4_HUMAN Coatomer protein complex, subunit epsilon, isoform CRA_g OS=Homo sapiens OX=9606 GN=COPE PE=1 SV=1;sp|O14579|COPE_HUMAN Coatomer subunit epsilon OS=Homo sapiens OX=9606 GN=COPE PE=1 SV=3;tr|Q7Z4Z1|Q7Z4Z1_HUMAN Coatomer subunit epsilo	36.923	68.124	25.5712	25.4886	25.8564	25.8208	10	3	14	15
Q9Y678;Q8WUI6;B3KW21;H0Y8X7;D6RG17	Q9Y678;Q8WUI6;B3KW21	Coatomer subunit gamma-1	COPG1;COPG	sp|Q9Y678|COPG1_HUMAN Coatomer subunit gamma-1 OS=Homo sapiens OX=9606 GN=COPG1 PE=1 SV=1;tr|Q8WUI6|Q8WUI6_HUMAN COPG protein (Fragment) OS=Homo sapiens OX=9606 GN=COPG PE=2 SV=2;tr|B3KW21|B3KW21_HUMAN cDNA FLJ41945 fis, clone PLACE6019676, highly similar	97.717	98.759	26.2137	26.0748	26.3095	26.313	17	10	28	25
Q53HJ0;B2R6N0;Q59EL2;P61201;B4DIH5;H0YKU5;H0YM03;H0YMC2	Q53HJ0;B2R6N0;Q59EL2;P61201;B4DIH5;H0YKU5	COP9 signalosome complex subunit 2	COPS2	tr|Q53HJ0|Q53HJ0_HUMAN COP9 constitutive photomorphogenic homolog subunit 2 variant (Fragment) OS=Homo sapiens OX=9606 PE=2 SV=1;tr|B2R6N0|B2R6N0_HUMAN cDNA, FLJ93029, highly similar to Homo sapiens COP9 constitutive photomorphogenic homolog subunit 2 (Ara	51.569	11.446	23.7235	23.4399	23.7341	23.7206	4	0	7	5
Q9UNS2;B4DN01;H7C3P9;J3QL22;J3QS85;J3KTQ1;J3QKR0;C9JLV5	Q9UNS2;B4DN01;H7C3P9	COP9 signalosome complex subunit 3	COPS3	sp|Q9UNS2|CSN3_HUMAN COP9 signalosome complex subunit 3 OS=Homo sapiens OX=9606 GN=COPS3 PE=1 SV=3;tr|B4DN01|B4DN01_HUMAN cDNA FLJ57332, highly similar to COP9 signalosome complex subunit 3 OS=Homo sapiens OX=9606 PE=2 SV=1;tr|H7C3P9|H7C3P9_HUMAN COP9 sign	47.873	50.075	23.3174	22.8996	23.5261	23.5105	7	2	7	7
Q53FV3;A0A0S2Z5H7;Q9BT78;B3KM48;D6RFN0;D6RAX7;D6RD63;D6REK7	Q53FV3;A0A0S2Z5H7;Q9BT78;B3KM48;D6RFN0;D6RAX7;D6RD63	COP9 signalosome complex subunit 4	COPS4	tr|Q53FV3|Q53FV3_HUMAN COP9 signalosome subunit 4 variant (Fragment) OS=Homo sapiens OX=9606 PE=2 SV=1;tr|A0A0S2Z5H7|A0A0S2Z5H7_HUMAN COP9 constitutive photomorphogenic-like protein subunit 4 isoform 1 (Fragment) OS=Homo sapiens OX=9606 GN=COPS4 PE=2 SV=1;	46.267	37.823	25.1534	24.8395	25.0908	25.039	11	5	19	16
A0A024R7W9;Q92905;Q59GH5;E5RHH5;H0UI27;E5RHF2	A0A024R7W9;Q92905;Q59GH5;E5RHH5	COP9 signalosome complex subunit 5	COPS5	tr|A0A024R7W9|A0A024R7W9_HUMAN COP9 constitutive photomorphogenic homolog subunit 5 (Arabidopsis), isoform CRA_a OS=Homo sapiens OX=9606 GN=COPS5 PE=2 SV=1;sp|Q92905|CSN5_HUMAN COP9 signalosome complex subunit 5 OS=Homo sapiens OX=9606 GN=COPS5 PE=1 SV=4;t	37.578	8.9357	22.5593	0	22.7043	22.8608	4	0	4	5
B2R514;E7EM64;Q7L5N1;B4DHR8	B2R514;E7EM64;Q7L5N1	COP9 signalosome complex subunit 6	COPS6	tr|B2R514|B2R514_HUMAN cDNA, FLJ92300, Homo sapiens COP9 subunit 6 (MOV34 homolog, 34 kD) (COPS6), mRNA OS=Homo sapiens OX=9606 PE=2 SV=1;tr|E7EM64|E7EM64_HUMAN COP9 signalosome complex subunit 6 OS=Homo sapiens OX=9606 GN=COPS6 PE=1 SV=1;sp|Q7L5N1|CSN6_HU	33.575	10.792	24.1828	23.4253	23.9832	23.7618	3	0	6	9
F5H7C6;F5GYF7;Q567U8;F5H248;Q9UBW8;F5H4U8;F5H4Z0;F5H3M6;G3XAP1;F5GXT7;B3KY75	F5H7C6;F5GYF7;Q567U8;F5H248;Q9UBW8;F5H4U8	COP9 signalosome complex subunit 7a	COPS7A	tr|F5H7C6|F5H7C6_HUMAN COP9 signalosome complex subunit 7a (Fragment) OS=Homo sapiens OX=9606 GN=COPS7A PE=1 SV=1;tr|F5GYF7|F5GYF7_HUMAN COP9 signalosome complex subunit 7a (Fragment) OS=Homo sapiens OX=9606 GN=COPS7A PE=1 SV=8;tr|Q567U8|Q567U8_HUMAN COPS7	21.306	4.4979	21.9302	0	21.7883	21.8912	1	0	4	1
E9PGT6;B2R8N1;A0A024R4D1;Q99627;H7C3S9;B4DFF9	E9PGT6;B2R8N1;A0A024R4D1;Q99627;H7C3S9	COP9 signalosome complex subunit 8	COPS8	tr|E9PGT6|E9PGT6_HUMAN COP9 signalosome complex subunit 8 OS=Homo sapiens OX=9606 GN=COPS8 PE=1 SV=1;tr|B2R8N1|B2R8N1_HUMAN cDNA, FLJ93976, highly similar to Homo sapiens COP9 homolog (COP9), mRNA OS=Homo sapiens OX=9606 PE=2 SV=1;tr|A0A024R4D1|A0A024R4D1_	19.344	17.423	23.879	24.2801	23.9325	23.9807	2	1	8	5
Q53FU3;A0A024RB72;F8VVA7;P61923;F8VXB1;F8W156;F8W651;F8VYZ4;F8VUC5;F8VXR1;F8VYK5;F8VYE0	Q53FU3;A0A024RB72;F8VVA7;P61923;F8VXB1;F8W156;F8W651;F8VYZ4;F8VUC5;F8VXR1	Coatomer subunit zeta-1	COPZ1	tr|Q53FU3|Q53FU3_HUMAN Coatomer protein complex, subunit zeta 1 variant (Fragment) OS=Homo sapiens OX=9606 PE=2 SV=1;tr|A0A024RB72|A0A024RB72_HUMAN Coatomer protein complex, subunit zeta 1, isoform CRA_a OS=Homo sapiens OX=9606 GN=COPZ1 PE=4 SV=1;tr|F8VVA7	20.267	62.149	25.1173	25.3078	25.4733	25.4475	14	6	11	9
A0A024R611;Q59G88;P31146;H3BRY3;Q6ZW98;H3BTU6;H3BRJ0	A0A024R611;Q59G88;P31146;H3BRY3	Coronin;Coronin-1A	CORO1A	tr|A0A024R611|A0A024R611_HUMAN Coronin OS=Homo sapiens OX=9606 GN=CORO1A PE=3 SV=1;tr|Q59G88|Q59G88_HUMAN Coronin (Fragment) OS=Homo sapiens OX=9606 PE=3 SV=1;sp|P31146|COR1A_HUMAN Coronin-1A OS=Homo sapiens OX=9606 GN=CORO1A PE=1 SV=4;tr|H3BRY3|H3BRY3_HUM	51.026	6.618	23.3189	22.6652	22.9491	22.8925	4	0	3	3
A0A024R5K1;Q9BR76;Q9NSK3;A0A087WW53;F5H390;Q59F81;B4DIU2;Q2NNQ8;A9Z1Z3	A0A024R5K1;Q9BR76;Q9NSK3	Coronin;Coronin-1B	CORO1B;DKFZp762I166	tr|A0A024R5K1|A0A024R5K1_HUMAN Coronin OS=Homo sapiens OX=9606 GN=CORO1B PE=3 SV=1;sp|Q9BR76|COR1B_HUMAN Coronin-1B OS=Homo sapiens OX=9606 GN=CORO1B PE=1 SV=1;tr|Q9NSK3|Q9NSK3_HUMAN Uncharacterized protein DKFZp762I166 (Fragment) OS=Homo sapiens OX=9606 G	54.234	42.074	25.1208	25.034	25.1454	25.1951	11	2	12	14
B4E3S0;Q53G58;B3KN06;A0A024RBI5;Q59EA2;Q9ULV4;B7Z9V0;B4DMH3;H0YHL7;F8VV53;F8W1H8;F8VUX3;F8VSA4;F8VRE9;F8VTT6;F8VVB7	B4E3S0;Q53G58;B3KN06;A0A024RBI5;Q59EA2;Q9ULV4;B7Z9V0;B4DMH3	Coronin;Coronin-1C	CORO1C	tr|B4E3S0|B4E3S0_HUMAN Coronin OS=Homo sapiens OX=9606 GN=CORO1C PE=1 SV=1;tr|Q53G58|Q53G58_HUMAN Coronin (Fragment) OS=Homo sapiens OX=9606 PE=2 SV=1;tr|B3KN06|B3KN06_HUMAN Coronin OS=Homo sapiens OX=9606 PE=2 SV=1;tr|A0A024RBI5|A0A024RBI5_HUMAN Coronin O	41.603	58.668	25.3244	25.061	25.3279	24.9897	8	5	7	11
A0A384MTY2;Q14019;H3BT58	A0A384MTY2;Q14019;H3BT58	Coactosin-like protein	COTL1	tr|A0A384MTY2|A0A384MTY2_HUMAN Epididymis secretory sperm binding protein OS=Homo sapiens OX=9606 PE=2 SV=1;sp|Q14019|COTL1_HUMAN Coactosin-like protein OS=Homo sapiens OX=9606 GN=COTL1 PE=1 SV=3;tr|H3BT58|H3BT58_HUMAN Coactosin-like protein OS=Homo sapien	15.945	62.945	26.8447	27.1984	26.6465	26.7238	16	10	11	16
F2Z2V0;B0QZ18;Q99829;A6PVH9;E7ENH5;Q59EI4;Q5JX58;Q5JX59;Q5JX60;Q5JX44;Q5JX45;Q5JX56;Q5JX55;H0Y524;Q5JX61;Q5JX52;Q5JX54;Q5JX57;E7EV27	F2Z2V0;B0QZ18;Q99829;A6PVH9;E7ENH5;Q59EI4;Q5JX58;Q5JX59;Q5JX60;Q5JX44;Q5JX45	Copine-1	CPNE1	tr|F2Z2V0|F2Z2V0_HUMAN Copine-1 (Fragment) OS=Homo sapiens OX=9606 GN=CPNE1 PE=1 SV=1;tr|B0QZ18|B0QZ18_HUMAN Copine-1 OS=Homo sapiens OX=9606 GN=CPNE1 PE=1 SV=1;sp|Q99829|CPNE1_HUMAN Copine-1 OS=Homo sapiens OX=9606 GN=CPNE1 PE=1 SV=1;tr|A6PVH9|A6PVH9_HUMA	58.634	48.988	24.6173	24.8915	24.8256	24.8947	7	2	11	10
A0A024R994;O75131;A0A087WYQ3;Q05DL8;E5RHZ0;H0YB26;A0A087WXR6;Q4G168;A0A087WUS8;B3KWK1;B2RD40;A8K8A4;E7ENV7;B7Z370;Q96FN4;Q8IYJ1;Q96A23;O95741;Q86YQ8;Q9HCH3;Q9UBL6	A0A024R994;O75131;A0A087WYQ3;Q05DL8	Copine-3	CPNE3	tr|A0A024R994|A0A024R994_HUMAN Copine III, isoform CRA_a OS=Homo sapiens OX=9606 GN=CPNE3 PE=4 SV=1;sp|O75131|CPNE3_HUMAN Copine-3 OS=Homo sapiens OX=9606 GN=CPNE3 PE=1 SV=1;tr|A0A087WYQ3|A0A087WYQ3_HUMAN Copine-3 (Fragment) OS=Homo sapiens OX=9606 GN=CPNE	60.13	67.297	25.76	25.2949	25.8699	25.8845	9	8	12	14
P36551;D6RER6	P36551	Oxygen-dependent coproporphyrinogen-III oxidase, mitochondrial	CPOX	sp|P36551|HEM6_HUMAN Oxygen-dependent coproporphyrinogen-III oxidase, mitochondrial OS=Homo sapiens OX=9606 GN=CPOX PE=1 SV=3	50.151	7.5166	22.1218	22.2936	21.9547	22.2027	2	0	4	5
F8WJN3;Q16630;B4DSU9;A0A2P1M905;A0A2P1M8Z1;F8W084;A0A3B3ISW1	F8WJN3;Q16630;B4DSU9	Cleavage and polyadenylation specificity factor subunit 6	CPSF6	tr|F8WJN3|F8WJN3_HUMAN Cleavage and polyadenylation-specificity factor subunit 6 OS=Homo sapiens OX=9606 GN=CPSF6 PE=1 SV=1;sp|Q16630|CPSF6_HUMAN Cleavage and polyadenylation specificity factor subunit 6 OS=Homo sapiens OX=9606 GN=CPSF6 PE=1 SV=2;tr|B4DSU9	52.269	13.4	23.6055	23.734	23.6793	23.8951	2	2	6	6
Q5SYZ4;P29373;B5MCB5;F1T0F7;P29762	Q5SYZ4;P29373	Cellular retinoic acid-binding protein 2	CRABP2	tr|Q5SYZ4|Q5SYZ4_HUMAN Cellular retinoic acid-binding protein 2 (Fragment) OS=Homo sapiens OX=9606 GN=CRABP2 PE=1 SV=1;sp|P29373|RABP2_HUMAN Cellular retinoic acid-binding protein 2 OS=Homo sapiens OX=9606 GN=CRABP2 PE=1 SV=2	9.2515	27.506	26.7403	26.1937	26.2666	26.3807	11	6	13	11
A0A3B3IRL2;O75629;B3KQR3	A0A3B3IRL2;O75629;B3KQR3	Protein CREG1	CREG1	tr|A0A3B3IRL2|A0A3B3IRL2_HUMAN Cellular repressor of E1A-stimulated genes 1, isoform CRA_a OS=Homo sapiens OX=9606 GN=CREG1 PE=1 SV=1;sp|O75629|CREG1_HUMAN Protein CREG1 OS=Homo sapiens OX=9606 GN=CREG1 PE=1 SV=1;tr|B3KQR3|B3KQR3_HUMAN cDNA PSEC0065 fis, c	28.058	37.91	23.5002	0	23.9862	23.9114	2	1	4	5
Q53FN1;P52943;H0YHD8;H0YFA4	Q53FN1;P52943;H0YHD8;H0YFA4	Cysteine-rich protein 2	CRIP2	tr|Q53FN1|Q53FN1_HUMAN Cysteine-rich protein 2 variant (Fragment) OS=Homo sapiens OX=9606 PE=2 SV=1;sp|P52943|CRIP2_HUMAN Cysteine-rich protein 2 OS=Homo sapiens OX=9606 GN=CRIP2 PE=1 SV=1;tr|H0YHD8|H0YHD8_HUMAN Cysteine-rich protein 2 (Fragment) OS=Homo s	22.493	20.882	23.5473	23.6303	23.487	23.5582	4	3	2	1
L7RT18;A0A0S2Z3Q4;P46108;A0A0S2Z3K9;I3L297	L7RT18;A0A0S2Z3Q4;P46108;A0A0S2Z3K9;I3L297	Adapter molecule crk	CRK	tr|L7RT18|L7RT18_HUMAN V-crk sarcoma virus CT10 oncogene homolog (Avian) OS=Homo sapiens OX=9606 GN=CRK PE=4 SV=1;tr|A0A0S2Z3Q4|A0A0S2Z3Q4_HUMAN V-crk sarcoma virus CT10 oncogene-like protein isoform 1 (Fragment) OS=Homo sapiens OX=9606 GN=CRK PE=2 SV=1;sp	33.83	28.534	25.2786	25.3778	24.926	25.2001	9	7	14	12
P46109	P46109	Crk-like protein	CRKL	sp|P46109|CRKL_HUMAN Crk-like protein OS=Homo sapiens OX=9606 GN=CRKL PE=1 SV=1	33.777	22.147	24.8378	24.9664	24.666	24.8556	9	2	7	12
Q6PKC2;Q86Y74;A8K3C5;J3KPP4;O95232;B4DJ96;D6RDI2;E7EN55;C9JL41	Q6PKC2;Q86Y74;A8K3C5;J3KPP4;O95232;B4DJ96;D6RDI2	Luc7-like protein 3	CROP;LUC7L3	tr|Q6PKC2|Q6PKC2_HUMAN CROP protein (Fragment) OS=Homo sapiens OX=9606 GN=CROP PE=2 SV=1;tr|Q86Y74|Q86Y74_HUMAN CROP protein (Fragment) OS=Homo sapiens OX=9606 GN=CROP PE=2 SV=1;tr|A8K3C5|A8K3C5_HUMAN cDNA FLJ77715, highly similar to Homo sapiens cisplatin	27.016	29.358	22.5848	22.6399	22.6495	22.7849	4	1	7	4
Q9UK43;Q95HA6;B2R5Y4;Q13123;Q9H4P6;E7EQZ7;B4DEH2;A0A0C4DGW5;Q9Y3Z5;D6REL4	Q9UK43;Q95HA6;B2R5Y4;Q13123;Q9H4P6;E7EQZ7;B4DEH2	Protein Red	CSA2;IK	tr|Q9UK43|Q9UK43_HUMAN Chondrosarcoma-associated protein 2 OS=Homo sapiens OX=9606 GN=CSA2 PE=2 SV=1;tr|Q95HA6|Q95HA6_HUMAN IK cytokine, down-regulator of HLA II OS=Homo sapiens OX=9606 GN=IK PE=2 SV=1;tr|B2R5Y4|B2R5Y4_HUMAN cDNA, FLJ92684, highly similar	65.585	4.5646	0	22.9067	22.2471	22.2896	1	1	3	2
A0A024RAQ1;P16989;A0A024RAV4;Q96GD7;Q59EB5;A0A0D9SEI8	A0A024RAQ1;P16989;A0A024RAV4;Q96GD7;Q59EB5	Y-box-binding protein 3	CSDA;YBX3	tr|A0A024RAQ1|A0A024RAQ1_HUMAN Cold shock domain protein A, isoform CRA_a OS=Homo sapiens OX=9606 GN=CSDA PE=4 SV=1;sp|P16989|YBOX3_HUMAN Y-box-binding protein 3 OS=Homo sapiens OX=9606 GN=YBX3 PE=1 SV=4;tr|A0A024RAV4|A0A024RAV4_HUMAN Cold shock domain pro	40.089	109.77	26.4402	27.3382	26.7498	26.957	12	7	11	13
Q9GZV0;A0A024R0K2;A0A024R0E2;O75534;Q96L66;E9PLT0;Q9UG93;Q8WU01;E9PNG3;Q9UG12;E9PLD4;E9PJK7;E9PKN4	Q9GZV0;A0A024R0K2;A0A024R0E2;O75534;Q96L66;E9PLT0	Cold shock domain-containing protein E1	CSDE1;UNR	tr|Q9GZV0|Q9GZV0_HUMAN cDNA FLJ12454 fis, clone NT2RM1000555, highly similar to UNR PROTEIN OS=Homo sapiens OX=9606 PE=2 SV=1;tr|A0A024R0K2|A0A024R0K2_HUMAN Cold shock domain containing E1, RNA-binding, isoform CRA_b OS=Homo sapiens OX=9606 GN=CSDE1 PE=4 S	85.729	141.06	26.4853	26.4478	26.5171	26.5316	22	10	26	25
A0A384NKW7;P55060;B4DM31;B4DUC5;B4DM67;B4DPS6;B4DS32	A0A384NKW7;P55060;B4DM31;B4DUC5;B4DM67;B4DPS6	Exportin-2	CSE1L	tr|A0A384NKW7|A0A384NKW7_HUMAN Epididymis secretory sperm binding protein OS=Homo sapiens OX=9606 PE=2 SV=1;sp|P55060|XPO2_HUMAN Exportin-2 OS=Homo sapiens OX=9606 GN=CSE1L PE=1 SV=3;tr|B4DM31|B4DM31_HUMAN cDNA FLJ54022, highly similar to Exportin-2 OS=Hom	110.42	323.31	27.8086	27.2899	28.0964	27.8377	49	13	47	48
Q05DL3;Q6PJ06;V9HW00;P48729;E5RG27;D6RGE5;U3KPX3;H0Y9X2;U3KQK7;B4DFH4;B4E1D9;D6REM4;E7ETM0;B4DER9	Q05DL3;Q6PJ06;V9HW00;P48729;E5RG27;D6RGE5;U3KPX3;H0Y9X2;U3KQK7;B4DFH4;B4E1D9;D6REM4;E7ETM0;B4DER9	Casein kinase I isoform alpha	CSNK1A1;HEL-S-77p	tr|Q05DL3|Q05DL3_HUMAN CSNK1A1 protein (Fragment) OS=Homo sapiens OX=9606 GN=CSNK1A1 PE=2 SV=1;tr|Q6PJ06|Q6PJ06_HUMAN CSNK1A1 protein (Fragment) OS=Homo sapiens OX=9606 GN=CSNK1A1 PE=2 SV=1;tr|V9HW00|V9HW00_HUMAN Epididymis secretory sperm binding protein	26.702	3.1382	21.4862	0	22.1219	22.0261	1	0	4	2
A0A2R8YF43;A0A2R8YD58;Q2I0Y7;E7EU96;Q5U5J2;P68400;A0A2R8Y5A0;B5BUH5;B2R6D7;Q8NEV1;A0A2R8YDP2;A0A2R8YFU2;A0A2R8Y4D6;A0A2R8Y4H0;A0A2R8YEW1;V9GYA2;A0A087WY74;V9GY80;A0A2R8YCK2;A0A2R8YDY7;A0A2R8Y3W6;A0A2R8Y797;A0A2R8YEL7;A0A2R8YF47;A0A2R8Y7T1;B3KVA7;B2R8A3;A0A024RAK5;P17540	A0A2R8YF43;A0A2R8YD58;Q2I0Y7;E7EU96;Q5U5J2;P68400;A0A2R8Y5A0;B5BUH5;B2R6D7;Q8NEV1;A0A2R8YDP2;A0A2R8YFU2;A0A2R8Y4D6;A0A2R8Y4H0	Casein kinase II subunit alpha;Casein kinase II subunit alpha 3	CSNK2A1;CSNK2A3	tr|A0A2R8YF43|A0A2R8YF43_HUMAN Casein kinase II subunit alpha OS=Homo sapiens OX=9606 GN=CSNK2A1 PE=1 SV=1;tr|A0A2R8YD58|A0A2R8YD58_HUMAN Casein kinase II subunit alpha OS=Homo sapiens OX=9606 GN=CSNK2A1 PE=1 SV=1;tr|Q2I0Y7|Q2I0Y7_HUMAN Casein kinase 2 alp	41.79	79.994	25.3093	25.4294	25.5819	25.332	12	3	15	13
P19784;H3BSA1;H3BNI9;H3BV19	P19784;H3BSA1;H3BNI9	Casein kinase II subunit alpha	CSNK2A2	sp|P19784|CSK22_HUMAN Casein kinase II subunit alpha OS=Homo sapiens OX=9606 GN=CSNK2A2 PE=1 SV=1;tr|H3BSA1|H3BSA1_HUMAN Casein kinase II subunit alpha (Fragment) OS=Homo sapiens OX=9606 GN=CSNK2A2 PE=1 SV=2;tr|H3BNI9|H3BNI9_HUMAN Casein kinase II subuni	41.213	13.698	22.6992	22.4584	23.1083	22.8677	1	0	8	4
P01040;C9J0E4	P01040;C9J0E4	Cystatin-A;Cystatin-A, N-terminally processed	CSTA	sp|P01040|CYTA_HUMAN Cystatin-A OS=Homo sapiens OX=9606 GN=CSTA PE=1 SV=1;tr|C9J0E4|C9J0E4_HUMAN Cystatin-A OS=Homo sapiens OX=9606 GN=CSTA PE=1 SV=1	11.006	9.28	23.4849	24.8336	22.9436	23.5425	2	3	2	3
Q76LA1;P04080;A0A1W2PQG6;A0A1W2PS52	Q76LA1;P04080;A0A1W2PQG6	Cystatin-B	CSTB	tr|Q76LA1|Q76LA1_HUMAN CSTB protein OS=Homo sapiens OX=9606 GN=CSTB PE=2 SV=1;sp|P04080|CYTB_HUMAN Cystatin-B OS=Homo sapiens OX=9606 GN=CSTB PE=1 SV=2;tr|A0A1W2PQG6|A0A1W2PQG6_HUMAN Cystatin-B (Fragment) OS=Homo sapiens OX=9606 GN=CSTB PE=1 SV=1	11.139	110.36	29.1346	28.8536	28.7384	28.9518	14	10	10	17
Q5SQP8;P56545;A0A087WYL1;E7ESU7;D6RAX2;E7EPF8;Q9NSY3;Q1WIS0;E9PGB1;E7EUB3	Q5SQP8;P56545	C-terminal-binding protein 2	CTBP2	tr|Q5SQP8|Q5SQP8_HUMAN C-terminal-binding protein 2 OS=Homo sapiens OX=9606 GN=CTBP2 PE=1 SV=1;sp|P56545|CTBP2_HUMAN C-terminal-binding protein 2 OS=Homo sapiens OX=9606 GN=CTBP2 PE=1 SV=1	56.101	20.141	23.6525	23.458	23.6978	23.7476	5	2	6	6
A0A384MDY0;P35221;B4DKT9;B4DU00;B4E2G8;G3XAM7;B3KSR8;F6KRI5;A0A0A0MRI5;Q49AD3;E5RJP7;E5RGD2;E5RGY7;E5RIB1;A0A0A0MTJ6;A0A087WZL6;E5RGU3;E5RHJ5;E5RFG3;E5RFK9;E5RFM5;E5RG03;E5RJ41;B7Z259;E5RJZ2;E5RGG4;E5RJ43;E5RGS1;E5RIT8;E5RFM3;E5RJL0;E5RIE0;E5RHV7;H0YBB8;E5RGY6;B9A010;A8K141;Q9UI47	A0A384MDY0;P35221;B4DKT9;B4DU00;B4E2G8;G3XAM7;B3KSR8	Catenin alpha-1	CTNNA1	tr|A0A384MDY0|A0A384MDY0_HUMAN Catenin (Cadherin-associated protein), alpha 1, 102kDa, isoform CRA_b OS=Homo sapiens OX=9606 GN=CTNNA1 PE=2 SV=1;sp|P35221|CTNA1_HUMAN Catenin alpha-1 OS=Homo sapiens OX=9606 GN=CTNNA1 PE=1 SV=1;tr|B4DKT9|B4DKT9_HUMAN cDNA F	100.07	151.68	25.8918	26.3164	26.1818	25.706	25	12	26	20
P26232;C9J144;C9IZ88	P26232	Catenin alpha-2	CTNNA2	sp|P26232|CTNA2_HUMAN Catenin alpha-2 OS=Homo sapiens OX=9606 GN=CTNNA2 PE=1 SV=5	105.31	4.897	22.4721	22.3865	22.3981	22.2717	1	1	2	1
A0A2R8Y804;A0A2R8Y543;A0A2R8YCH5;A0A2R8Y7Z0;B5BU28;A0A024R2Q3;A0A2R8Y5A3;P35222;B4DL06;A0A2R8Y750;A0A2R8Y5Z1;B4DGU4;E7EMJ5;B4DSW9;A0A2R8Y5C3;G9GAG7;E9PDF9;E7EV28;C9IZ65	A0A2R8Y804;A0A2R8Y543;A0A2R8YCH5;A0A2R8Y7Z0;B5BU28;A0A024R2Q3;A0A2R8Y5A3;P35222;B4DL06;A0A2R8Y750;A0A2R8Y5Z1;B4DGU4;E7EMJ5;B4DSW9;A0A2R8Y5C3	Catenin beta-1	CTNNB1	tr|A0A2R8Y804|A0A2R8Y804_HUMAN Catenin beta-1 OS=Homo sapiens OX=9606 GN=CTNNB1 PE=1 SV=1;tr|A0A2R8Y543|A0A2R8Y543_HUMAN Catenin beta-1 OS=Homo sapiens OX=9606 GN=CTNNB1 PE=1 SV=1;tr|A0A2R8YCH5|A0A2R8YCH5_HUMAN Catenin beta-1 (Fragment) OS=Homo sapiens OX=	77.206	10.668	0	34.7749	33.3449	33.0788	1	3	6	1
A0A087WUB9;Q8WYA6	A0A087WUB9;Q8WYA6	Beta-catenin-like protein 1	CTNNBL1	tr|A0A087WUB9|A0A087WUB9_HUMAN Beta-catenin-like protein 1 OS=Homo sapiens OX=9606 GN=CTNNBL1 PE=1 SV=1;sp|Q8WYA6|CTBL1_HUMAN Beta-catenin-like protein 1 OS=Homo sapiens OX=9606 GN=CTNNBL1 PE=1 SV=1	65.702	5.4035	21.1567	0	21.3129	21.7477	2	0	3	3
Q96FS1;Q68DU0;C9JZR2;O60716;Q7KZJ3;A0A024R4Z0;A0A024R4Y7;E9PRE2;H0YC95;E9PKY0;E9PKL1	Q96FS1;Q68DU0;C9JZR2;O60716;Q7KZJ3;A0A024R4Z0	Catenin delta-1	CTNND1;DKFZp781O2021	tr|Q96FS1|Q96FS1_HUMAN CTNND1 protein (Fragment) OS=Homo sapiens OX=9606 GN=CTNND1 PE=2 SV=2;tr|Q68DU0|Q68DU0_HUMAN Uncharacterized protein DKFZp781O2021 OS=Homo sapiens OX=9606 GN=DKFZp781O2021 PE=2 SV=1;tr|C9JZR2|C9JZR2_HUMAN Catenin delta-1 OS=Homo sapi	92.387	40.389	24.2394	24.7341	24.3698	23.8126	11	4	12	4
A0A3B3IRI2;P17812;B4E1E0;A0A3B3IRQ8;A0A3B3ITF6;B4DMB5;A0A3B3ITB8;B7Z9C4;A0A3B3ITH9;A0A3B3ISY3;A0A024RC00;Q9NRF8	A0A3B3IRI2;P17812;B4E1E0;A0A3B3IRQ8;A0A3B3ITF6;B4DMB5;A0A3B3ITB8	CTP synthase 1;CTP synthase	CTPS1	tr|A0A3B3IRI2|A0A3B3IRI2_HUMAN CTP synthase OS=Homo sapiens OX=9606 GN=CTPS1 PE=1 SV=1;sp|P17812|PYRG1_HUMAN CTP synthase 1 OS=Homo sapiens OX=9606 GN=CTPS1 PE=1 SV=2;tr|B4E1E0|B4E1E0_HUMAN CTP synthase OS=Homo sapiens OX=9606 GN=CTPS1 PE=1 SV=1;tr|A0A3B3I	63.723	66.866	25.6829	25.0524	25.6487	25.7917	9	3	21	12
B4E324;X6R5C5;Q59EV6;X6R8A1;P10619;Q5JZH0;U3KQU6	B4E324;X6R5C5;Q59EV6;X6R8A1;P10619;Q5JZH0;U3KQU6	Carboxypeptidase;Lysosomal protective protein;Lysosomal protective protein 32 kDa chain;Lysosomal protective protein 20 kDa chain	CTSA;PPGB	tr|B4E324|B4E324_HUMAN cDNA FLJ60397, highly similar to Lysosomal protective protein OS=Homo sapiens OX=9606 PE=2 SV=1;tr|X6R5C5|X6R5C5_HUMAN Carboxypeptidase OS=Homo sapiens OX=9606 GN=CTSA PE=1 SV=1;tr|Q59EV6|Q59EV6_HUMAN Carboxypeptidase (Fragment) OS=H	54.269	4.5026	22.3294	22.0011	22.2888	0	1	0	3	1
B4DMY4;B4DL49;B3KUJ8;A0A024R374;P07858;Q6LAF9;A8K2H4;R4GMQ5	B4DMY4;B4DL49;B3KUJ8;A0A024R374;P07858;Q6LAF9;A8K2H4	Cathepsin B;Cathepsin B light chain;Cathepsin B heavy chain	CTSB	tr|B4DMY4|B4DMY4_HUMAN cDNA FLJ59133, highly similar to Cathepsin B OS=Homo sapiens OX=9606 PE=2 SV=1;tr|B4DL49|B4DL49_HUMAN cDNA FLJ58073, moderately similar to Cathepsin B OS=Homo sapiens OX=9606 PE=2 SV=1;tr|B3KUJ8|B3KUJ8_HUMAN cDNA FLJ40065 fis, clone	26.856	11.342	23.2075	23.2275	23.3377	23.2989	3	0	5	2
B4DJQ8;P53634;H0YCY8;I3V9T0	B4DJQ8;P53634;H0YCY8	Dipeptidyl peptidase 1;Dipeptidyl peptidase 1 exclusion domain chain;Dipeptidyl peptidase 1 heavy chain;Dipeptidyl peptidase 1 light chain	CTSC	tr|B4DJQ8|B4DJQ8_HUMAN cDNA FLJ55694, highly similar to Dipeptidyl-peptidase 1 OS=Homo sapiens OX=9606 PE=2 SV=1;sp|P53634|CATC_HUMAN Dipeptidyl peptidase 1 OS=Homo sapiens OX=9606 GN=CTSC PE=1 SV=2;tr|H0YCY8|H0YCY8_HUMAN Dipeptidyl peptidase 1 (Fragment)	50.151	93.979	26.8886	26.895	27.0885	27.0935	22	10	23	20
Q5U000;Q9UBR2	Q5U000;Q9UBR2	Cathepsin Z	CTSZ	tr|Q5U000|Q5U000_HUMAN Cathepsin Z OS=Homo sapiens OX=9606 PE=2 SV=1;sp|Q9UBR2|CATZ_HUMAN Cathepsin Z OS=Homo sapiens OX=9606 GN=CTSZ PE=1 SV=1	33.868	14.344	24.3544	24.8225	24.4981	24.587	2	4	4	4
Q53HG7;A0A384MDY8;Q14247;A0A024R5M3;Q76MU0;B3KRK4;B4E358;H0YCD9;H0YEV2;A0A0B6XJY7	Q53HG7;A0A384MDY8;Q14247;A0A024R5M3;Q76MU0	Src substrate cortactin	CTTN;EMS1	tr|Q53HG7|Q53HG7_HUMAN Cortactin isoform a variant (Fragment) OS=Homo sapiens OX=9606 PE=2 SV=1;tr|A0A384MDY8|A0A384MDY8_HUMAN Epididymis secretory sperm binding protein OS=Homo sapiens OX=9606 PE=2 SV=1;sp|Q14247|SRC8_HUMAN Src substrate cortactin OS=Homo	61.557	135.19	27.4755	27.9296	27.1731	27.2439	23	19	22	27
B4DLA3;A0A0C4DGX4;A0A090N7U0;Q13616;Q75MQ1;B3KTW0;B3KU45	B4DLA3;A0A0C4DGX4;A0A090N7U0;Q13616;Q75MQ1;B3KTW0	Cullin-1	CUL1	tr|B4DLA3|B4DLA3_HUMAN cDNA FLJ58509, highly similar to Cullin-1 OS=Homo sapiens OX=9606 PE=2 SV=1;tr|A0A0C4DGX4|A0A0C4DGX4_HUMAN Cullin-1 OS=Homo sapiens OX=9606 GN=CUL1 PE=1 SV=1;tr|A0A090N7U0|A0A090N7U0_HUMAN Cullin 1 OS=Homo sapiens OX=9606 GN=CUL1 PE=	81.514	6.9416	23.4184	0	22.6212	22.6858	1	0	4	5
O60888;C9IZG4	O60888;C9IZG4	Protein CutA	CUTA	sp|O60888|CUTA_HUMAN Protein CutA OS=Homo sapiens OX=9606 GN=CUTA PE=1 SV=2;tr|C9IZG4|C9IZG4_HUMAN Protein CutA OS=Homo sapiens OX=9606 GN=CUTA PE=1 SV=1	19.116	43.153	24.6827	24.4643	24.5111	24.6806	5	1	3	6
Q9P013;A0A024R3B4;A0A024R3C8	Q9P013;A0A024R3B4;A0A024R3C8	Spliceosome-associated protein CWC15 homolog	CWC15;HSPC148	sp|Q9P013|CWC15_HUMAN Spliceosome-associated protein CWC15 homolog OS=Homo sapiens OX=9606 GN=CWC15 PE=1 SV=2;tr|A0A024R3B4|A0A024R3B4_HUMAN Uncharacterized protein OS=Homo sapiens OX=9606 GN=HSPC148 PE=4 SV=1;tr|A0A024R3C8|A0A024R3C8_HUMAN Uncharacterized	26.624	4.157	22.0651	22.3589	22.0957	22.0379	2	2	1	2
Q6UX04;D6REK3	Q6UX04;D6REK3	Peptidyl-prolyl cis-trans isomerase CWC27 homolog	CWC27	sp|Q6UX04|CWC27_HUMAN Spliceosome-associated protein CWC27 homolog OS=Homo sapiens OX=9606 GN=CWC27 PE=1 SV=1;tr|D6REK3|D6REK3_HUMAN Spliceosome-associated protein CWC27 homolog OS=Homo sapiens OX=9606 GN=CWC27 PE=1 SV=1	53.846	2.5599	0	21.7183	21.8407	21.543	0	0	2	1
Q59F44;A0A384ME44;P00167;J3KNC7	Q59F44;A0A384ME44;P00167	Cytochrome b5	CYB5A	tr|Q59F44|Q59F44_HUMAN Cytochrome b-5 isoform 1 variant (Fragment) OS=Homo sapiens OX=9606 PE=2 SV=1;tr|A0A384ME44|A0A384ME44_HUMAN Epididymis secretory sperm binding protein OS=Homo sapiens OX=9606 PE=2 SV=1;sp|P00167|CYB5_HUMAN Cytochrome b5 OS=Homo sapi	14.572	14.942	23.6307	24.0435	23.4534	23.0415	6	3	4	4
A0A024R4X0;P00387;Q6ZVI6;B1AHF3	A0A024R4X0;P00387;Q6ZVI6;B1AHF3	NADH-cytochrome b5 reductase;NADH-cytochrome b5 reductase 3;NADH-cytochrome b5 reductase 3 membrane-bound form;NADH-cytochrome b5 reductase 3 soluble form	CYB5R3	tr|A0A024R4X0|A0A024R4X0_HUMAN NADH-cytochrome b5 reductase OS=Homo sapiens OX=9606 GN=CYB5R3 PE=3 SV=1;sp|P00387|NB5R3_HUMAN NADH-cytochrome b5 reductase 3 OS=Homo sapiens OX=9606 GN=CYB5R3 PE=1 SV=3;tr|Q6ZVI6|Q6ZVI6_HUMAN NADH-cytochrome b5 reductase OS=	33.238	222.01	27.8318	27.4654	27.4253	27.1628	30	15	35	29
C9JFR7;G4XXL9;P99999;Q6LER6;CON__P62894	C9JFR7;G4XXL9;P99999	Cytochrome c	CYCS	tr|C9JFR7|C9JFR7_HUMAN Cytochrome c (Fragment) OS=Homo sapiens OX=9606 GN=CYCS PE=1 SV=1;tr|G4XXL9|G4XXL9_HUMAN Cytochrome c OS=Homo sapiens OX=9606 GN=CYCS PE=3 SV=1;sp|P99999|CYC_HUMAN Cytochrome c OS=Homo sapiens OX=9606 GN=CYCS PE=1 SV=2	11.333	13.164	24.9549	24.6609	24.6172	24.7568	4	2	6	6
B3KRC6;A0A0C4DFL7;Q16850;Q05D40;H7C0D0	B3KRC6;A0A0C4DFL7;Q16850	Lanosterol 14-alpha demethylase	CYP51A1	tr|B3KRC6|B3KRC6_HUMAN cDNA FLJ34004 fis, clone FCBBF1000232, highly similar to Cytochrome P450 51A1 OS=Homo sapiens OX=9606 PE=2 SV=1;tr|A0A0C4DFL7|A0A0C4DFL7_HUMAN Lanosterol 14-alpha demethylase OS=Homo sapiens OX=9606 GN=CYP51A1 PE=1 SV=1;sp|Q16850|CP5	51.422	5.3404	22.3148	22.0655	22.1549	0	3	0	4	1
A0A024R2W4;Q14118	A0A024R2W4;Q14118	Dystroglycan;Alpha-dystroglycan;Beta-dystroglycan	DAG1	tr|A0A024R2W4|A0A024R2W4_HUMAN Dystroglycan 1 (Dystrophin-associated glycoprotein 1), isoform CRA_a OS=Homo sapiens OX=9606 GN=DAG1 PE=4 SV=1;sp|Q14118|DAG1_HUMAN Dystroglycan OS=Homo sapiens OX=9606 GN=DAG1 PE=1 SV=2	97.539	4.0253	22.1496	22.1987	22.2261	22.0402	3	0	2	0
A0A140VJW5;P14868;D3DP78;Q53T60;Q53R85;C9J7S3;C9JLC1;H7C278;H7BZ35;C9JQM9	A0A140VJW5;P14868;D3DP78;Q53T60	Aspartate--tRNA ligase, cytoplasmic	DARS	tr|A0A140VJW5|A0A140VJW5_HUMAN Testicular tissue protein Li 192 OS=Homo sapiens OX=9606 PE=2 SV=1;sp|P14868|SYDC_HUMAN Aspartate--tRNA ligase, cytoplasmic OS=Homo sapiens OX=9606 GN=DARS PE=1 SV=2;tr|D3DP78|D3DP78_HUMAN Aspartyl-tRNA synthetase, isoform CR	57.136	70.392	25.8738	25.431	25.9152	25.9253	14	8	21	19
K7EQ02;K7EQ55;K7EK33;A0A0S2Z569;Q96EP5;Q5IRN2;Q5IRN4	K7EQ02;K7EQ55;K7EK33;A0A0S2Z569;Q96EP5;Q5IRN2	DAZ-associated protein 1	DAZAP1;DAZAP1/MEF2D fusion	tr|K7EQ02|K7EQ02_HUMAN DAZ-associated protein 1 (Fragment) OS=Homo sapiens OX=9606 GN=DAZAP1 PE=1 SV=2;tr|K7EQ55|K7EQ55_HUMAN DAZ-associated protein 1 OS=Homo sapiens OX=9606 GN=DAZAP1 PE=1 SV=2;tr|K7EK33|K7EK33_HUMAN DAZ-associated protein 1 OS=Homo sapie	35.02	10.032	23.0409	23.3741	23.0557	23.3393	3	2	3	3
P07108;B8ZWD1;A0A024RAF2;A0A0A0MTI5;B8ZWD9;B8ZWD8	P07108;B8ZWD1;A0A024RAF2;A0A0A0MTI5;B8ZWD9;B8ZWD8	Acyl-CoA-binding protein	DBI	sp|P07108|ACBP_HUMAN Acyl-CoA-binding protein OS=Homo sapiens OX=9606 GN=DBI PE=1 SV=2;tr|B8ZWD1|B8ZWD1_HUMAN Acyl-CoA-binding protein OS=Homo sapiens OX=9606 GN=DBI PE=1 SV=1;tr|A0A024RAF2|A0A024RAF2_HUMAN Diazepam binding inhibitor (GABA receptor modulat	10.044	52.393	28.6991	29.1904	28.5261	28.636	19	15	12	17
A0A2Z6ATB6;Q16643;D6R9W4;B3KSQ7;B7Z2Z0;D6R9Q9;D6RFI1;D6RCR4	A0A2Z6ATB6;Q16643;D6R9W4;B3KSQ7	Drebrin	DBN1	tr|A0A2Z6ATB6|A0A2Z6ATB6_HUMAN Drebrin A OS=Homo sapiens OX=9606 GN=DBN1 PE=2 SV=1;sp|Q16643|DREB_HUMAN Drebrin OS=Homo sapiens OX=9606 GN=DBN1 PE=1 SV=4;tr|D6R9W4|D6R9W4_HUMAN Drebrin (Fragment) OS=Homo sapiens OX=9606 GN=DBN1 PE=1 SV=1;tr|B3KSQ7|B3KSQ7_H	76.309	70.086	25.2814	25.505	25.4618	25.5496	11	5	11	16
Q9UJU6;B4DDD6;B4DKZ4;B4DXL9;Q59FH4;H0Y5J4;B4DDU5;B4DUF9;F8WBG8;B4DNX5;F8WC20;F8WBB2;F8WFE1;F2Z2V3;F8WB73;F8WCK3;F2Z3E3	Q9UJU6;B4DDD6;B4DKZ4;B4DXL9;Q59FH4;H0Y5J4;B4DDU5;B4DUF9	Drebrin-like protein	DBNL	sp|Q9UJU6|DBNL_HUMAN Drebrin-like protein OS=Homo sapiens OX=9606 GN=DBNL PE=1 SV=1;tr|B4DDD6|B4DDD6_HUMAN Drebrin-like protein OS=Homo sapiens OX=9606 GN=DBNL PE=1 SV=1;tr|B4DKZ4|B4DKZ4_HUMAN cDNA FLJ54071, highly similar to Drebrin-like protein OS=Homo s	48.207	41.355	25.4585	25.8761	25.4381	25.656	11	9	10	15
P81605	P81605	Dermcidin;Survival-promoting peptide;DCD-1	DCD	sp|P81605|DCD_HUMAN Dermcidin OS=Homo sapiens OX=9606 GN=DCD PE=1 SV=2	11.284	3.0802	22.6964	24.3228	0	22.322	1	1	0	1
A0A384MTI8;Q96C86;Q53G42;A0A3B3ITF0	A0A384MTI8;Q96C86;Q53G42;A0A3B3ITF0	m7GpppX diphosphatase	DCPS	tr|A0A384MTI8|A0A384MTI8_HUMAN Decapping enzyme, scavenger OS=Homo sapiens OX=9606 GN=DCPS PE=2 SV=1;sp|Q96C86|DCPS_HUMAN m7GpppX diphosphatase OS=Homo sapiens OX=9606 GN=DCPS PE=1 SV=2;tr|Q53G42|Q53G42_HUMAN mRNA decapping enzyme variant (Fragment) OS=Hom	38.608	29.871	25.004	24.7903	25.0459	25.2046	8	5	10	12
E7EX90;Q6MZZ3;Q14203;E7EWF7;Q6AWB3;Q6AWB1;Q59F36;O95654	E7EX90;Q6MZZ3;Q14203	Dynactin subunit 1	DCTN1;DKFZp686I0746	tr|E7EX90|E7EX90_HUMAN Dynactin subunit 1 OS=Homo sapiens OX=9606 GN=DCTN1 PE=1 SV=1;tr|Q6MZZ3|Q6MZZ3_HUMAN Uncharacterized protein DKFZp686I0746 OS=Homo sapiens OX=9606 GN=DKFZp686I0746 PE=2 SV=1;sp|Q14203|DCTN1_HUMAN Dynactin subunit 1 OS=Homo sapiens OX	139.09	18.162	22.4609	23.0599	22.9715	22.9798	3	0	7	8
Q9H773;H3BSA6	Q9H773	dCTP pyrophosphatase 1	DCTPP1	sp|Q9H773|DCTP1_HUMAN dCTP pyrophosphatase 1 OS=Homo sapiens OX=9606 GN=DCTPP1 PE=1 SV=1	18.681	21.641	24.8999	24.8947	25.0246	25.2547	5	3	8	9
B1AKK2;O94760;B4E3V1;B4DYP1;B4DGT0	B1AKK2;O94760;B4E3V1;B4DYP1;B4DGT0	N(G),N(G)-dimethylarginine dimethylaminohydrolase 1	DDAH1	tr|B1AKK2|B1AKK2_HUMAN Dimethylarginine dimethylaminohydrolase 1, isoform CRA_b OS=Homo sapiens OX=9606 GN=DDAH1 PE=2 SV=1;sp|O94760|DDAH1_HUMAN N(G),N(G)-dimethylarginine dimethylaminohydrolase 1 OS=Homo sapiens OX=9606 GN=DDAH1 PE=1 SV=3;tr|B4E3V1|B4E3V1	31.121	7.6143	23.2706	0	22.7134	23.1738	5	0	1	4
Q16531;F5GY55;B7Z2A1;B4DSA8;B4DZP5;F5H2L3;F5GYG8;F5GWI0;F5GZY8;F5H198;B7Z859	Q16531;F5GY55;B7Z2A1;B4DSA8;B4DZP5	DNA damage-binding protein 1	DDB1	sp|Q16531|DDB1_HUMAN DNA damage-binding protein 1 OS=Homo sapiens OX=9606 GN=DDB1 PE=1 SV=1;tr|F5GY55|F5GY55_HUMAN DNA damage-binding protein 1 OS=Homo sapiens OX=9606 GN=DDB1 PE=1 SV=1;tr|B7Z2A1|B7Z2A1_HUMAN cDNA FLJ56068, highly similar to DNA damage-bin	126.97	90.703	26.0889	25.5734	26.2307	25.924	11	3	24	21
Q5TDH0;H0YII4;H0YI90	Q5TDH0	Protein DDI1 homolog 2	DDI2	sp|Q5TDH0|DDI2_HUMAN Protein DDI1 homolog 2 OS=Homo sapiens OX=9606 GN=DDI2 PE=1 SV=1	44.522	13.68	22.3007	22.8733	22.1194	22.4521	2	1	3	4
Q53Y51;P30046;B4DJQ7;J3KQ18;A0A0F7RPW6;B5MC82;B4E259;A6NHG4;H7C342;A0A0F7RQT4	Q53Y51;P30046;B4DJQ7;J3KQ18;A0A0F7RPW6;B5MC82;B4E259;A6NHG4	D-dopachrome decarboxylase;D-dopachrome decarboxylase-like protein	DDT;DDTL	tr|Q53Y51|Q53Y51_HUMAN D-dopachrome tautomerase OS=Homo sapiens OX=9606 GN=DDT1 PE=2 SV=1;sp|P30046|DOPD_HUMAN D-dopachrome decarboxylase OS=Homo sapiens OX=9606 GN=DDT PE=1 SV=3;tr|B4DJQ7|B4DJQ7_HUMAN cDNA FLJ60602, moderately similar to D-dopachrome deca	12.712	162.58	26.4024	25.7885	26.2862	26.3168	9	5	8	9
A3RJH1;Q92499;F1T0B3;A0A087X2G1;B4DP70	A3RJH1;Q92499;F1T0B3;A0A087X2G1;B4DP70	ATP-dependent RNA helicase DDX1	DDX1	tr|A3RJH1|A3RJH1_HUMAN ATP-dependent RNA helicase DDX1 OS=Homo sapiens OX=9606 GN=DDX1 PE=2 SV=1;sp|Q92499|DDX1_HUMAN ATP-dependent RNA helicase DDX1 OS=Homo sapiens OX=9606 GN=DDX1 PE=1 SV=2;tr|F1T0B3|F1T0B3_HUMAN ATP-dependent RNA helicase DDX1 OS=Homo s	82.431	109.76	25.6504	25.861	25.8201	25.8762	13	9	19	23
A0A1X7SBZ2;A0A1W2PQ51;Q59F66;Q92841;B4DZQ7;A0A0U1RQJ0;Q9UQL5	A0A1X7SBZ2;A0A1W2PQ51;Q59F66;Q92841;B4DZQ7	Probable ATP-dependent RNA helicase DDX17	DDX17	tr|A0A1X7SBZ2|A0A1X7SBZ2_HUMAN Probable ATP-dependent RNA helicase DDX17 OS=Homo sapiens OX=9606 GN=DDX17 PE=1 SV=1;tr|A0A1W2PQ51|A0A1W2PQ51_HUMAN Probable ATP-dependent RNA helicase DDX17 OS=Homo sapiens OX=9606 GN=DDX17 PE=1 SV=1;tr|Q59F66|Q59F66_HUMAN D	80.253	32.348	24.0616	24.3008	24.1016	24.4432	6	2	8	7
I3L0H8;B4DS24;Q9NUU7;Q2NL95;Q9HBZ9;Q7Z4W5;Q53G16;F6QDS0;A0A0U4B4U6;H3BQK0;Q9UMR2;H3BTB3;H3BN59;H3BMQ5;Q59FQ9;Q68DY7;B4DL69;Q69YM2;A0A024QZ90;I3L352;H3BP36;H3BP50;J3QRH0;H3BSL8	I3L0H8;B4DS24;Q9NUU7;Q2NL95;Q9HBZ9;Q7Z4W5;Q53G16;F6QDS0;A0A0U4B4U6;H3BQK0;Q9UMR2;H3BTB3;H3BN59	ATP-dependent RNA helicase DDX19A;ATP-dependent RNA helicase DDX19B	DDX19A;DDX19B	tr|I3L0H8|I3L0H8_HUMAN ATP-dependent RNA helicase DDX19A OS=Homo sapiens OX=9606 GN=DDX19A PE=1 SV=1;tr|B4DS24|B4DS24_HUMAN cDNA FLJ50635, highly similar to ATP-dependent RNA helicase DDX19A OS=Homo sapiens OX=9606 PE=2 SV=1;sp|Q9NUU7|DD19A_HUMAN ATP-depen	50.519	26.22	22.9319	23.5453	23.0634	23.2192	3	2	4	5
Q9NR30;Q3SWU7;Q8NI92;Q53FI9;B4DED6;B4DW97;A0A087WVC1;K0J110;Q9BQ39	Q9NR30	Nucleolar RNA helicase 2	DDX21	sp|Q9NR30|DDX21_HUMAN Nucleolar RNA helicase 2 OS=Homo sapiens OX=9606 GN=DDX21 PE=1 SV=5	87.343	121.08	26.3924	26.4129	26.444	26.5697	25	12	27	34
G3V529;Q9GZR7;B4DKV2;F5GYL3;B4E300;B4DM03;A0A1W2PRR2;Q59FS7;A0A087WXU8;Q7Z4X3;Q7Z4W0;B4DGI6	G3V529;Q9GZR7;B4DKV2;F5GYL3;B4E300;B4DM03;A0A1W2PRR2;Q59FS7	ATP-dependent RNA helicase DDX24	DDX24	tr|G3V529|G3V529_HUMAN ATP-dependent RNA helicase DDX24 OS=Homo sapiens OX=9606 GN=DDX24 PE=1 SV=1;sp|Q9GZR7|DDX24_HUMAN ATP-dependent RNA helicase DDX24 OS=Homo sapiens OX=9606 GN=DDX24 PE=1 SV=1;tr|B4DKV2|B4DKV2_HUMAN cDNA FLJ54363, highly similar to ATP	91.48	25.066	22.9198	23.5655	23.8555	24.3344	0	0	7	8
O00148;B4DX78;K7EQN7;A0A024R7H0;Q69YT6;K7EN69;K7ENP6;K7EL56;K7EIL8;B4DF34;A0A0D9SEM9	O00148;B4DX78;K7EQN7;A0A024R7H0	ATP-dependent RNA helicase DDX39A	DDX39A;DDX39	sp|O00148|DX39A_HUMAN ATP-dependent RNA helicase DDX39A OS=Homo sapiens OX=9606 GN=DDX39A PE=1 SV=2;tr|B4DX78|B4DX78_HUMAN cDNA FLJ55484, highly similar to ATP-dependent RNA helicase DDX39 OS=Homo sapiens OX=9606 PE=2 SV=1;tr|K7EQN7|K7EQN7_HUMAN ATP-depend	49.129	17.71	23.6055	23.5398	24.0693	23.7929	2	0	7	4
A0A0D9SFB3;A0A2R8YF78;A0A0D9SG12;A0A2R8YFS5;B5BTY4;A0A2R8Y4A4;A0A0D9SF53;O00571;A0A2R8YCW1;A0A2R8YFR4;A0A2U3TZJ9;Q59GX6;A0A2R8Y645;A0A2R8Y5G6;F6S8Q4;A0A2R8YDH3;A0A2R8YDT5;A0A2R8Y7T2;B4DLU5;A0A024R9A4;O15523;Q5S4N1;B4E132;A0A0J9YVQ7;B4E010;A0A2R8YCU0;A0A087WVZ1;A0A2R8Y650;B4E3C4;B4DLA0;C9J8G5;C9J081;A0A2R8YF89;A0A087WX09;A0A2R8Y770;A0A2R8Y4D2;D6RCM4;Q9NQI0	A0A0D9SFB3;A0A2R8YF78;A0A0D9SG12;A0A2R8YFS5;B5BTY4;A0A2R8Y4A4;A0A0D9SF53;O00571;A0A2R8YCW1;A0A2R8YFR4;A0A2U3TZJ9;Q59GX6;A0A2R8Y645;A0A2R8Y5G6;F6S8Q4;A0A2R8YDH3;A0A2R8YDT5;A0A2R8Y7T2;B4DLU5;A0A024R9A4;O15523;Q5S4N1	ATP-dependent RNA helicase DDX3X;ATP-dependent RNA helicase DDX3Y	DDX3X;DDX3Y	tr|A0A0D9SFB3|A0A0D9SFB3_HUMAN ATP-dependent RNA helicase DDX3X OS=Homo sapiens OX=9606 GN=DDX3X PE=1 SV=1;tr|A0A2R8YF78|A0A2R8YF78_HUMAN ATP-dependent RNA helicase DDX3X OS=Homo sapiens OX=9606 GN=DDX3X PE=1 SV=1;tr|A0A0D9SG12|A0A0D9SG12_HUMAN ATP-depende	70.839	204.19	27.2332	27.2918	27.4607	27.4891	28	21	31	29
Q86XP3;A0A0A0MSJ0;T2DQ69;B3KX23;B3KTL4;B3KMI4;B3KV84;J3KRE3;J3QRI2;J3KTK9	Q86XP3;A0A0A0MSJ0;T2DQ69;B3KX23;B3KTL4;B3KMI4	ATP-dependent RNA helicase DDX42	DDX42	sp|Q86XP3|DDX42_HUMAN ATP-dependent RNA helicase DDX42 OS=Homo sapiens OX=9606 GN=DDX42 PE=1 SV=1;tr|A0A0A0MSJ0|A0A0A0MSJ0_HUMAN ATP-dependent RNA helicase DDX42 OS=Homo sapiens OX=9606 GN=DDX42 PE=1 SV=1;tr|T2DQ69|T2DQ69_HUMAN MAP3K3/DDX42 fusion protein	102.97	16.664	24.2364	24.7326	24.1498	24.133	5	1	12	9
A8K6X3;A0A0C4DG89;Q7L014;D3DQA6;D6RJA6;H0Y9U3	A8K6X3;A0A0C4DG89;Q7L014;D3DQA6	Probable ATP-dependent RNA helicase DDX46	DDX46	tr|A8K6X3|A8K6X3_HUMAN cDNA FLJ78679, highly similar to Homo sapiens DEAD (Asp-Glu-Ala-Asp) box polypeptide 46 (DDX46), mRNA OS=Homo sapiens OX=9606 PE=2 SV=1;tr|A0A0C4DG89|A0A0C4DG89_HUMAN Probable ATP-dependent RNA helicase DDX46 OS=Homo sapiens OX=9606	117.47	69.246	25.5887	25.6025	25.6535	25.7871	14	6	23	23
A0A024R8W0;P38919;I3L3H2	A0A024R8W0;P38919;I3L3H2	Eukaryotic initiation factor 4A-III;Eukaryotic initiation factor 4A-III, N-terminally processed	DDX48;EIF4A3	tr|A0A024R8W0|A0A024R8W0_HUMAN DEAD (Asp-Glu-Ala-Asp) box polypeptide 48, isoform CRA_a OS=Homo sapiens OX=9606 GN=DDX48 PE=3 SV=1;sp|P38919|IF4A3_HUMAN Eukaryotic initiation factor 4A-III OS=Homo sapiens OX=9606 GN=EIF4A3 PE=1 SV=4;tr|I3L3H2|I3L3H2_HUMAN	46.871	27.588	23.9724	23.1486	23.8032	23.527	5	3	8	5
J3KTA4;B5BUE6;P17844;B4DN41;B4DNG2;Q7Z2V5;Q59E92;J3QRQ7;J3KRX8;J3QSF1;J3KTQ4;J3QR02;J3KRZ1;C1IK54;X6RLV5;J3QRN5;J3QLG9;J3QR62	J3KTA4;B5BUE6;P17844;B4DN41;B4DNG2;Q7Z2V5;Q59E92	Probable ATP-dependent RNA helicase DDX5	DDX5;DKFZp686J01190	tr|J3KTA4|J3KTA4_HUMAN Probable ATP-dependent RNA helicase DDX5 OS=Homo sapiens OX=9606 GN=DDX5 PE=1 SV=1;tr|B5BUE6|B5BUE6_HUMAN ATP-dependent RNA helicase DDX5 (Fragment) OS=Homo sapiens OX=9606 GN=DDX5 PE=2 SV=1;sp|P17844|DDX5_HUMAN Probable ATP-dependen	69.086	98.271	27.2031	27.2068	27.1363	27.3461	21	16	28	30
Q8TDD1;H0YHH7	Q8TDD1	ATP-dependent RNA helicase DDX54	DDX54	sp|Q8TDD1|DDX54_HUMAN ATP-dependent RNA helicase DDX54 OS=Homo sapiens OX=9606 GN=DDX54 PE=1 SV=2	98.594	5.5416	22.3271	22.6697	22.3154	22.4746	0	0	3	4
P26196;B2R858;Q8IV96	P26196;B2R858	Probable ATP-dependent RNA helicase DDX6	DDX6	sp|P26196|DDX6_HUMAN Probable ATP-dependent RNA helicase DDX6 OS=Homo sapiens OX=9606 GN=DDX6 PE=1 SV=2;tr|B2R858|B2R858_HUMAN cDNA, FLJ93750, Homo sapiens DEAD (Asp-Glu-Ala-Asp) box polypeptide 6 (DDX6), mRNA OS=Homo sapiens OX=9606 PE=2 SV=1	54.416	32.351	24.3369	24.3991	25.0015	25.0311	8	2	11	10
H0Y993;A0A494C028;P35659;B4DNW3;A0A494C198;B4DFG0;H0Y8X0;D6RDA2;Q6MZJ9;D6R9L5	H0Y993;A0A494C028;P35659;B4DNW3;A0A494C198;B4DFG0;H0Y8X0	Protein DEK	DEK	tr|H0Y993|H0Y993_HUMAN DEK oncogene (DNA binding), isoform CRA_b OS=Homo sapiens OX=9606 GN=DEK PE=1 SV=2;tr|A0A494C028|A0A494C028_HUMAN Protein DEK OS=Homo sapiens OX=9606 GN=DEK PE=1 SV=1;sp|P35659|DEK_HUMAN Protein DEK OS=Homo sapiens OX=9606 GN=DEK PE=	43.247	19.578	24.4096	24.3171	24.6813	24.6521	9	1	9	10
A0A024R4H5;Q53HN4;O00273;K7ERT1	A0A024R4H5;Q53HN4;O00273	DNA fragmentation factor subunit alpha	DFFA	tr|A0A024R4H5|A0A024R4H5_HUMAN DNAation factor, 45kDa, alpha polypeptide, isoform CRA_b OS=Homo sapiens OX=9606 GN=DFFA PE=4 SV=1;tr|Q53HN4|Q53HN4_HUMAN DNAation factor, 45kDa, alpha polypeptide isoform 1 variant (Fragment) OS=Homo sapiens OX=9606 PE=2 SV=	29.41	14.171	23.4142	23.5853	23.3655	23.5876	4	3	6	5
Q86SQ9;Q5T0A6;E9PR24;Q5T0A2;E9PI09;Q5T0A1;Q5T0A3;E9PKJ5;E9PL99;Q5T0A0;E9PSH7;E9PRS7;E9PI64;H0Y4T1	Q86SQ9;Q5T0A6	Dehydrodolichyl diphosphate syntase complex subunit DHDDS	DHDDS	sp|Q86SQ9|DHDDS_HUMAN Dehydrodolichyl diphosphate synthase complex subunit DHDDS OS=Homo sapiens OX=9606 GN=DHDDS PE=1 SV=3;tr|Q5T0A6|Q5T0A6_HUMAN Dehydrodolichyl diphosphate synthase complex subunit DHDDS (Fragment) OS=Homo sapiens OX=9606 GN=DHDDS PE=1 S	38.657	15.584	24.8927	24.8312	24.2751	24.1896	5	3	6	6
Q96LJ7;H0YNC2	Q96LJ7;H0YNC2	Dehydrogenase/reductase SDR family member 1	DHRS1	sp|Q96LJ7|DHRS1_HUMAN Dehydrogenase/reductase SDR family member 1 OS=Homo sapiens OX=9606 GN=DHRS1 PE=1 SV=1;tr|H0YNC2|H0YNC2_HUMAN Dehydrogenase/reductase (SDR family) member 1, isoform CRA_b OS=Homo sapiens OX=9606 GN=DHRS1 PE=1 SV=1	33.909	144.03	27.271	27.0927	26.967	26.5965	13	10	17	11
O75911;Q53HI7;Q5SUY4;Q0QD44	O75911;Q53HI7	Short-chain dehydrogenase/reductase 3	DHRS3	sp|O75911|DHRS3_HUMAN Short-chain dehydrogenase/reductase 3 OS=Homo sapiens OX=9606 GN=DHRS3 PE=1 SV=2;tr|Q53HI7|Q53HI7_HUMAN Dehydrogenase/reductase (SDR family) member 3 variant (Fragment) OS=Homo sapiens OX=9606 PE=2 SV=1	33.548	137.81	28.1682	28.121	28.004	27.7365	20	10	20	21
A0A1S5UZ00;Q8N5I4;C9JB06;H7C613;H7C5T6	A0A1S5UZ00;Q8N5I4;C9JB06	Dehydrogenase/reductase SDR family member on chromosome X	DHRSX	tr|A0A1S5UZ00|A0A1S5UZ00_HUMAN Dehydrogenase/reductase SDR family member OS=Homo sapiens OX=9606 GN=DHRSX PE=2 SV=1;sp|Q8N5I4|DHRSX_HUMAN Dehydrogenase/reductase SDR family member on chromosome X OS=Homo sapiens OX=9606 GN=DHRSX PE=1 SV=2;tr|C9JB06|C9JB06_	39.431	30.769	24.9293	24.9122	24.4969	24.3901	9	4	5	7
O43143;B4E0S6	O43143;B4E0S6	Pre-mRNA-splicing factor ATP-dependent RNA helicase DHX15	DHX15	sp|O43143|DHX15_HUMAN Pre-mRNA-splicing factor ATP-dependent RNA helicase DHX15 OS=Homo sapiens OX=9606 GN=DHX15 PE=1 SV=2;tr|B4E0S6|B4E0S6_HUMAN cDNA FLJ55635, highly similar to pre-mRNA-splicing factorATP-dependent RNA helicase DHX15 OS=Homo sapiens OX=9	90.932	92.836	26.7453	26.682	26.9534	26.8947	24	9	38	36
Q08211;Q58F26;Q6PJK6;B3KU66	Q08211	ATP-dependent RNA helicase A	DHX9	sp|Q08211|DHX9_HUMAN ATP-dependent RNA helicase A OS=Homo sapiens OX=9606 GN=DHX9 PE=1 SV=4	140.96	151.36	26.898	26.967	27.164	27.1413	30	10	37	39
Q6URC4;A0A0G2JH68;O60610;A0RZB8;A0A140T8Z0;H9KV28;A0A2R8Y5N1;A0A1E1ERW3;B4DVR3;Q96IL1;Q7KZJ7;B4E2I7;H7C2W8;A0RZB7;Q6UUU0;A0A2R8YEF8	Q6URC4;A0A0G2JH68;O60610;A0RZB8;A0A140T8Z0;H9KV28;A0A2R8Y5N1;A0A1E1ERW3;B4DVR3	Protein diaphanous homolog 1	DIAPH1	tr|Q6URC4|Q6URC4_HUMAN Diaphanous 1 OS=Homo sapiens OX=9606 PE=2 SV=1;tr|A0A0G2JH68|A0A0G2JH68_HUMAN Protein diaphanous homolog 1 OS=Homo sapiens OX=9606 GN=DIAPH1 PE=1 SV=1;sp|O60610|DIAP1_HUMAN Protein diaphanous homolog 1 OS=Homo sapiens OX=9606 GN=DIAP	141.3	123.49	26.0103	25.8198	25.9451	25.898	14	6	20	17
A8QI98;Q9Y2L1;Q49AG4;G3V1J5;F2Z2C0;A0A024R643	A8QI98;Q9Y2L1;Q49AG4;G3V1J5;F2Z2C0;A0A024R643	Exosome complex exonuclease RRP44	DIS3;KIAA1008	tr|A8QI98|A8QI98_HUMAN DIS3 OS=Homo sapiens OX=9606 PE=2 SV=1;sp|Q9Y2L1|RRP44_HUMAN Exosome complex exonuclease RRP44 OS=Homo sapiens OX=9606 GN=DIS3 PE=1 SV=2;tr|Q49AG4|Q49AG4_HUMAN DIS3 protein OS=Homo sapiens OX=9606 GN=DIS3 PE=2 SV=1;tr|G3V1J5|G3V1J5_H	109.06	10.816	22.3721	0	22.6221	22.6844	2	0	7	4
O60832;C9IYT0;U5UA77;U5U7S7;H7C0M1;H7C2Q9;U5U768;H7BZF2	O60832;C9IYT0;U5UA77	H/ACA ribonucleoprotein complex subunit 4	DKC1	sp|O60832|DKC1_HUMAN H/ACA ribonucleoprotein complex subunit DKC1 OS=Homo sapiens OX=9606 GN=DKC1 PE=1 SV=3;tr|C9IYT0|C9IYT0_HUMAN H/ACA ribonucleoprotein complex subunit DKC1 (Fragment) OS=Homo sapiens OX=9606 GN=DKC1 PE=1 SV=8;tr|U5UA77|U5UA77_HUMAN Dysk	57.673	12.159	24.0973	24.1158	24.1391	24.2823	5	3	9	6
Q8TCJ8;Q8NCK5;B2RDP6;Q9BQ67;M0QX71;B4DTI1	Q8TCJ8;Q8NCK5;B2RDP6;Q9BQ67	Glutamate-rich WD repeat-containing protein 1	DKFZp564C172;GRWD1	tr|Q8TCJ8|Q8TCJ8_HUMAN Uncharacterized protein DKFZp564C172 OS=Homo sapiens OX=9606 GN=DKFZp564C172 PE=2 SV=1;tr|Q8NCK5|Q8NCK5_HUMAN cDNA FLJ90195 fis, clone MAMMA1001310 OS=Homo sapiens OX=9606 PE=2 SV=1;tr|B2RDP6|B2RDP6_HUMAN cDNA, FLJ96709, highly simil	49.447	20.14	24.1379	23.9064	24.1427	24.2067	3	2	8	6
Q658N3;Q53F47;Q01658	Q658N3;Q53F47;Q01658	Protein Dr1	DKFZp666G145;DR1	tr|Q658N3|Q658N3_HUMAN Down-regulator of transcription 1, TBP-binding (Negative cofactor 2), isoform CRA_a OS=Homo sapiens OX=9606 GN=DKFZp666G145 PE=2 SV=1;tr|Q53F47|Q53F47_HUMAN Down-regulator of transcription 1 variant (Fragment) OS=Homo sapiens OX=9606	19.443	5.9814	22.655	23.1427	22.1262	22.4298	1	3	3	2
Q69YJ7;Q9NTZ6;B4DRP9;B3KQH4;A6PVI1;A6PVI0;Q5JX62	Q69YJ7;Q9NTZ6;B4DRP9;B3KQH4	RNA-binding protein 12	DKFZp667H197;RBM12	tr|Q69YJ7|Q69YJ7_HUMAN Uncharacterized protein DKFZp667H197 (Fragment) OS=Homo sapiens OX=9606 GN=DKFZp667H197 PE=2 SV=1;sp|Q9NTZ6|RBM12_HUMAN RNA-binding protein 12 OS=Homo sapiens OX=9606 GN=RBM12 PE=1 SV=1;tr|B4DRP9|B4DRP9_HUMAN cDNA FLJ58274, highly si	100.16	14.98	22.8839	23.379	22.6896	22.8953	3	2	7	5
B4DTT0;Q7Z3X3;H7C3P4;A8K6V6;A0A024RBC5;F6S8M0;B4E284;P15586;F5H4C6;H0YFA9;A0A0S2Z3S2	B4DTT0;Q7Z3X3;H7C3P4;A8K6V6;A0A024RBC5;F6S8M0;B4E284;P15586;F5H4C6;H0YFA9	N-acetylglucosamine-6-sulfatase	DKFZp686E12166;GNS	tr|B4DTT0|B4DTT0_HUMAN N-acetylglucosamine-6-sulfatase OS=Homo sapiens OX=9606 PE=2 SV=1;tr|Q7Z3X3|Q7Z3X3_HUMAN N-acetylglucosamine-6-sulfatase OS=Homo sapiens OX=9606 GN=DKFZp686E12166 PE=2 SV=1;tr|H7C3P4|H7C3P4_HUMAN N-acetylglucosamine-6-sulfatase OS=Ho	53.42	6.5954	22.1796	23.5218	22.221	22.4837	3	2	2	2
Q5HYL6;Q9NYL9;H0YKU1;H0YNJ8;H0YNU8;P28289	Q5HYL6;Q9NYL9;H0YKU1;H0YNJ8	Tropomodulin-3	DKFZp686E1899;TMOD3	tr|Q5HYL6|Q5HYL6_HUMAN Uncharacterized protein DKFZp686E1899 OS=Homo sapiens OX=9606 GN=DKFZp686E1899 PE=2 SV=1;sp|Q9NYL9|TMOD3_HUMAN Tropomodulin-3 OS=Homo sapiens OX=9606 GN=TMOD3 PE=1 SV=1;tr|H0YKU1|H0YKU1_HUMAN Tropomodulin-3 (Fragment) OS=Homo sapiens	39.554	44.062	25.9356	26.2182	26.0102	26.2047	12	8	13	17
Q8N1H4;Q68DZ9;Q59GA1;B2RDQ3;P62995;H7BXF3;H7C2L4	Q8N1H4;Q68DZ9;Q59GA1;B2RDQ3;P62995;H7BXF3;H7C2L4	Transformer-2 protein homolog beta	DKFZp686F18120;TRA2B	tr|Q8N1H4|Q8N1H4_HUMAN cDNA FLJ40872 fis, clone TUTER2000283, highly similar to Homo sapiens transformer-2-beta (SFRS10) gene OS=Homo sapiens OX=9606 PE=2 SV=1;tr|Q68DZ9|Q68DZ9_HUMAN Uncharacterized protein DKFZp686F18120 (Fragment) OS=Homo sapiens OX=9606	29.201	67.758	25.6302	25.8899	25.8898	25.9228	8	6	9	6
Q68E00;A0A087WX59;Q16186;A0A087WUX6;B4DMP7	Q68E00;A0A087WX59;Q16186;A0A087WUX6;B4DMP7	Proteasomal ubiquitin receptor ADRM1	DKFZp686G2045;ADRM1	tr|Q68E00|Q68E00_HUMAN Uncharacterized protein DKFZp686G2045 (Fragment) OS=Homo sapiens OX=9606 GN=DKFZp686G2045 PE=4 SV=2;tr|A0A087WX59|A0A087WX59_HUMAN Proteasomal ubiquitin receptor ADRM1 OS=Homo sapiens OX=9606 GN=ADRM1 PE=1 SV=1;sp|Q16186|ADRM1_HUMAN	32.579	65.028	24.3405	24.4475	24.269	24.3277	4	2	4	4
A0A0S2Z4G4;B2RDE1;Q5HYB6;A0A0S2Z4I4;A0A087WWU8;A0A0S2Z4G8;B4DWT5;Q8NAG3;D6R904;B4DQ80;Q8NAH0;A0A494C0G0;Q6LDX7;Q5VU62;Q8NI98;Q5VU61;H0YL80;K7EP68;A0A024R4K5;A0A494C034;A0A2R8Y6A3	A0A0S2Z4G4;B2RDE1;Q5HYB6;A0A0S2Z4I4;A0A087WWU8;A0A0S2Z4G8;B4DWT5;Q8NAG3;D6R904		DKFZp686J1372;TPM3	tr|A0A0S2Z4G4|A0A0S2Z4G4_HUMAN Tropomyosin 3 isoform 1 (Fragment) OS=Homo sapiens OX=9606 GN=TPM3 PE=2 SV=1;tr|B2RDE1|B2RDE1_HUMAN cDNA, FLJ96568, highly similar to Homo sapiens tropomyosin 3 (TPM3), mRNA OS=Homo sapiens OX=9606 PE=2 SV=1;tr|Q5HYB6|Q5HYB6_	29.032	323.31	29.953	30.1673	29.8077	29.9429	60	41	65	64
Q6MZF3;B3KSM1;B3KMY8;B3KM71;Q9Y6Y0	Q6MZF3;B3KSM1;B3KMY8;B3KM71;Q9Y6Y0	Influenza virus NS1A-binding protein	DKFZp686K06216;IVNS1ABP	tr|Q6MZF3|Q6MZF3_HUMAN Uncharacterized protein DKFZp686K06216 (Fragment) OS=Homo sapiens OX=9606 GN=DKFZp686K06216 PE=2 SV=1;tr|B3KSM1|B3KSM1_HUMAN cDNA FLJ36593 fis, clone TRACH2014077, highly similar to Homo sapiens influenza virus NS1A binding protein (	28.739	3.5221	21.4689	0	21.8097	21.5848	2	0	2	2
Q5U0Q1;Q13283;Q53HH4;Q6FI03;Q32P45;B7Z8K4;Q6ZP53;E5RIZ6;E5RIF8;E5RH42;E5RJU8;E5RI46;E5RH00	Q5U0Q1;Q13283;Q53HH4;Q6FI03;Q32P45;B7Z8K4;Q6ZP53	Ras GTPase-activating protein-binding protein 1	DKFZp686L1159;G3BP1;G3BP	tr|Q5U0Q1|Q5U0Q1_HUMAN Ras-GTPase-activating protein SH3-domain-binding protein OS=Homo sapiens OX=9606 GN=G3BP PE=2 SV=1;sp|Q13283|G3BP1_HUMAN Ras GTPase-activating protein-binding protein 1 OS=Homo sapiens OX=9606 GN=G3BP1 PE=1 SV=1;tr|Q53HH4|Q53HH4_HUMA	52.164	269.49	27.7528	28.0221	28.0122	28.0074	36	23	45	43
Q69YG1;P58546;C9JL85	Q69YG1;P58546;C9JL85	Myotrophin	DKFZp761E1322;MTPN	tr|Q69YG1|Q69YG1_HUMAN Myotrophin OS=Homo sapiens OX=9606 GN=DKFZp761E1322 PE=2 SV=1;sp|P58546|MTPN_HUMAN Myotrophin OS=Homo sapiens OX=9606 GN=MTPN PE=1 SV=2;tr|C9JL85|C9JL85_HUMAN Myotrophin OS=Homo sapiens OX=9606 GN=MTPN PE=1 SV=1	12.895	84.029	25.1531	25.2917	24.8046	25.1221	4	2	4	6
Q658J0;A0A024R3V5;A0A024R3V7;Q9GZT8;E7EXA3;Q6X734;B8ZZI0	Q658J0;A0A024R3V5;A0A024R3V7;Q9GZT8;E7EXA3;Q6X734	NIF3-like protein 1	DKFZp762L015;NIF3L1	tr|Q658J0|Q658J0_HUMAN Uncharacterized protein DKFZp762L015 (Fragment) OS=Homo sapiens OX=9606 GN=DKFZp762L015 PE=2 SV=1;tr|A0A024R3V5|A0A024R3V5_HUMAN NIF3-like protein 1 OS=Homo sapiens OX=9606 GN=NIF3L1 PE=3 SV=1;tr|A0A024R3V7|A0A024R3V7_HUMAN NIF3-like	37.029	6.5797	22.1673	0	22.0849	22.3836	1	0	2	4
Q68DQ4;B2R5T5;P10644;K7EM13;K7EPB2;K7EPR5;Q96P62;K7EQK3;A6YCE2;K7EMU2;X6RAV4;K7EMZ6;A6YCE1;K7EIE5;K7EID3;K7EJ40;K7EK41;Q15300	Q68DQ4;B2R5T5;P10644;K7EM13;K7EPB2	cAMP-dependent protein kinase type I-alpha regulatory subunit;cAMP-dependent protein kinase type I-alpha regulatory subunit, N-terminally processed	DKFZp779L0468;PRKAR1A	tr|Q68DQ4|Q68DQ4_HUMAN Uncharacterized protein DKFZp779L0468 OS=Homo sapiens OX=9606 GN=DKFZp779L0468 PE=2 SV=1;tr|B2R5T5|B2R5T5_HUMAN Epididymis secretory sperm binding protein OS=Homo sapiens OX=9606 GN=PRKAR1A PE=2 SV=1;sp|P10644|KAP0_HUMAN cAMP-depende	42.947	26.876	22.291	22.0999	22.452	22.5937	2	0	3	3
P31689;B7Z5C0;Q9NXZ8	P31689	DnaJ homolog subfamily A member 1	DNAJA1	sp|P31689|DNJA1_HUMAN DnaJ homolog subfamily A member 1 OS=Homo sapiens OX=9606 GN=DNAJA1 PE=1 SV=2	44.868	71.382	26.5283	26.506	26.5759	26.5888	13	7	18	20
A0A024R6S1;O60884;T2DN57;T2DPK5;I3L320;A0A087WT48	A0A024R6S1;O60884	DnaJ homolog subfamily A member 2	DNAJA2	tr|A0A024R6S1|A0A024R6S1_HUMAN DnaJ (Hsp40) homolog, subfamily A, member 2, isoform CRA_a OS=Homo sapiens OX=9606 GN=DNAJA2 PE=3 SV=1;sp|O60884|DNJA2_HUMAN DnaJ homolog subfamily A member 2 OS=Homo sapiens OX=9606 GN=DNAJA2 PE=1 SV=1	45.745	65.621	25.0616	25.6436	25.1194	25.0983	10	6	12	13
Q6FI51;Q6FHS4;P25685;B4DKK9;M0R080;M0QYT3;M0QXK0;M0R128;A0A1B0GX60;M0R1D6;M0QZD0	Q6FI51;Q6FHS4;P25685;B4DKK9;M0R080	DnaJ homolog subfamily B member 1	DNAJB1	tr|Q6FI51|Q6FI51_HUMAN DNAJB1 protein OS=Homo sapiens OX=9606 GN=DNAJB1 PE=2 SV=1;tr|Q6FHS4|Q6FHS4_HUMAN DNAJB1 protein (Fragment) OS=Homo sapiens OX=9606 GN=DNAJB1 PE=2 SV=1;sp|P25685|DNJB1_HUMAN DnaJ homolog subfamily B member 1 OS=Homo sapiens OX=9606 G	38.01	16.473	24.4987	25.127	24.4018	24.5922	5	5	9	10
Q59EH7;Q99615;B7Z9W6;A8K4T2;K7ESP1;K7EPP7;K7EIH8;B4DKK3;K7EJL5;K7EN19;K7EJV7;K7ER44;K7ELJ8;K7EJE9;K7EK03;K7EJ24	Q59EH7;Q99615;B7Z9W6;A8K4T2;K7ESP1;K7EPP7;K7EIH8;B4DKK3	DnaJ homolog subfamily C member 7	DNAJC7	tr|Q59EH7|Q59EH7_HUMAN DnaJ (Hsp40) homolog, subfamily C, member 7 variant (Fragment) OS=Homo sapiens OX=9606 PE=2 SV=1;sp|Q99615|DNJC7_HUMAN DnaJ homolog subfamily C member 7 OS=Homo sapiens OX=9606 GN=DNAJC7 PE=1 SV=2;tr|B7Z9W6|B7Z9W6_HUMAN cDNA, FLJ7898	55.417	14.202	23.2808	23.2555	23.0879	23.1803	3	3	8	6
O75937;S4R3J5	O75937	DnaJ homolog subfamily C member 8	DNAJC8	sp|O75937|DNJC8_HUMAN DnaJ homolog subfamily C member 8 OS=Homo sapiens OX=9606 GN=DNAJC8 PE=1 SV=2	29.841	18.704	24.0566	24.6916	23.9924	24.1749	6	4	6	7
C0LQF2;B3KQS9;A0A024R7F4;O00115;K7ENE5	C0LQF2;B3KQS9;A0A024R7F4;O00115;K7ENE5	Deoxyribonuclease-2-alpha	DNASE2	tr|C0LQF2|C0LQF2_HUMAN Deoxyribonuclease II (Fragment) OS=Homo sapiens OX=9606 PE=2 SV=1;tr|B3KQS9|B3KQS9_HUMAN cDNA PSEC0141 fis, clone PLACE1005913, highly similar to Deoxyribonuclease-2-alpha OS=Homo sapiens OX=9606 PE=2 SV=1;tr|A0A024R7F4|A0A024R7F4_HU	38.181	9.2414	23.4793	24.3884	23.2189	23.5127	1	2	4	3
Q6FGH9;P63167;F8VXL2;F8VRV5;Q96FJ2	Q6FGH9;P63167;F8VXL2;F8VRV5	Dynein light chain 1, cytoplasmic	DNCL1;DYNLL1	tr|Q6FGH9|Q6FGH9_HUMAN Dynein light chain OS=Homo sapiens OX=9606 GN=DNCL1 PE=2 SV=1;sp|P63167|DYL1_HUMAN Dynein light chain 1, cytoplasmic OS=Homo sapiens OX=9606 GN=DYNLL1 PE=1 SV=1;tr|F8VXL2|F8VXL2_HUMAN Dynein light chain OS=Homo sapiens OX=9606 GN=DYN	10.366	8.2589	25.8747	25.0837	25.7783	25.4842	3	4	4	3
D3DUW7;D3DUW6;B4DYR6;D3DUW5;O00429;G8JLD5;Q32Q67;F8VZ52;B4DPZ9;B4DDQ3;F8W1W3;H0YHY4;F8VR28;F8VYL3;F8VUJ9	D3DUW7;D3DUW6;B4DYR6;D3DUW5;O00429;G8JLD5;Q32Q67;F8VZ52	Dynamin-1-like protein	DNM1L	tr|D3DUW7|D3DUW7_HUMAN Dynamin 1-like, isoform CRA_a OS=Homo sapiens OX=9606 GN=DNM1L PE=3 SV=1;tr|D3DUW6|D3DUW6_HUMAN Dynamin 1-like, isoform CRA_f OS=Homo sapiens OX=9606 GN=DNM1L PE=3 SV=1;tr|B4DYR6|B4DYR6_HUMAN cDNA FLJ56381, highly similar to Dynamin-	84.034	17.522	23.7103	23.2863	23.7176	23.6946	4	1	10	7
P50570;Q59G96;B3KPF2;E5RHK8;Q9UQ16;K7EMQ3;A0A1B0GUX5;E5RIK2;B4DJ53;A0A0D9SFB1;B7ZAC0;B4DK06;A0A0U1RQP1;A0A0D9SFE4;Q05193;A0A1B0GU67;Q9UPH5;A0A024R7C9;Q8N1K8;Q59GI5;B3KUU8;B4DHH5	P50570;Q59G96	Dynamin-2	DNM2	sp|P50570|DYN2_HUMAN Dynamin-2 OS=Homo sapiens OX=9606 GN=DNM2 PE=1 SV=2;tr|Q59G96|Q59G96_HUMAN Dynamin 2 isoform 4 variant (Fragment) OS=Homo sapiens OX=9606 PE=2 SV=1	98.063	10.067	22.658	22.7555	22.6107	22.6812	1	0	5	6
H0Y8X4;O43598	H0Y8X4;O43598	2-deoxynucleoside 5-phosphate N-hydrolase 1	DNPH1	tr|H0Y8X4|H0Y8X4_HUMAN 2-deoxynucleoside 5-phosphate N-hydrolase 1 (Fragment) OS=Homo sapiens OX=9606 GN=DNPH1 PE=1 SV=1;sp|O43598|DNPH1_HUMAN 2-deoxynucleoside 5-phosphate N-hydrolase 1 OS=Homo sapiens OX=9606 GN=DNPH1 PE=1 SV=1	25.868	59.695	23.8598	24.2125	24.3814	24.331	6	4	5	5
Q9BU89	Q9BU89	Deoxyhypusine hydroxylase	DOHH	sp|Q9BU89|DOHH_HUMAN Deoxyhypusine hydroxylase OS=Homo sapiens OX=9606 GN=DOHH PE=1 SV=1	32.904	12.733	23.5696	23.7631	23.3617	23.785	6	1	2	5
G3V1D3;G3V180;Q9NY33;Q5JPB8;B4E357;Q53HL4;Q53GT4;E9PQ14;E9PNX5;E9PPK9;E9PKK8	G3V1D3;G3V180;Q9NY33;Q5JPB8;B4E357;Q53HL4;Q53GT4	Dipeptidyl peptidase 3	DPP3;DKFZp686O1117	tr|G3V1D3|G3V1D3_HUMAN Dipeptidyl peptidase 3 OS=Homo sapiens OX=9606 GN=DPP3 PE=1 SV=1;tr|G3V180|G3V180_HUMAN Dipeptidyl peptidase 3 OS=Homo sapiens OX=9606 GN=DPP3 PE=1 SV=1;sp|Q9NY33|DPP3_HUMAN Dipeptidyl peptidase 3 OS=Homo sapiens OX=9606 GN=DPP3 PE=1	84.304	95.101	26.0157	25.8289	25.8837	25.8929	14	5	25	18
Q9C005;B4DIS3	Q9C005;B4DIS3	Protein dpy-30 homolog	DPY30;LOC84661	sp|Q9C005|DPY30_HUMAN Protein dpy-30 homolog OS=Homo sapiens OX=9606 GN=DPY30 PE=1 SV=1;tr|B4DIS3|B4DIS3_HUMAN Dpy-30-like protein, isoform CRA_b OS=Homo sapiens OX=9606 GN=LOC84661 PE=2 SV=1	11.25	13.875	23.6068	23.8796	23.7878	24.0874	1	2	4	4
Q59GB4;A0A1C7CYX9;Q16555;Q53ET2;Q86U75;Q8NAN9;E5RFU4;A9CQZ2;B3KV96;E9PD68;Q8IXW6;B3KXQ5;X5DQV1;Q6DEN2;A0A140VK07;X5DNI1;Q14195;Q14194;A9CQZ4;B4DLZ4;H0YBT4;Q96I11;B3KT07;D6RF19	Q59GB4;A0A1C7CYX9;Q16555;Q53ET2;Q86U75	Dihydropyrimidinase-related protein 2	DPYSL2	tr|Q59GB4|Q59GB4_HUMAN Dihydropyrimidinase-like 2 variant (Fragment) OS=Homo sapiens OX=9606 PE=2 SV=1;tr|A0A1C7CYX9|A0A1C7CYX9_HUMAN Dihydropyrimidinase-related protein 2 OS=Homo sapiens OX=9606 GN=DPYSL2 PE=1 SV=1;sp|Q16555|DPYL2_HUMAN Dihydropyrimidinas	68.183	323.31	27.913	28.0227	27.898	28.1931	41	19	40	37
Q9Y295;Q9UFA5	Q9Y295	Developmentally-regulated GTP-binding protein 1	DRG1	sp|Q9Y295|DRG1_HUMAN Developmentally-regulated GTP-binding protein 1 OS=Homo sapiens OX=9606 GN=DRG1 PE=1 SV=1	40.542	7.1365	22.6455	0	22.9933	23.0336	4	0	3	4
P55039;J3QL90;J3KRL5;B4DIG2;J3QR71;J3QKV7;J3QRI9;J3QKW7;Q59FW9;A8MZF9	P55039;J3QL90;J3KRL5;B4DIG2;J3QR71;J3QKV7;J3QRI9;J3QKW7;Q59FW9;A8MZF9	Developmentally-regulated GTP-binding protein 2	DRG2	sp|P55039|DRG2_HUMAN Developmentally-regulated GTP-binding protein 2 OS=Homo sapiens OX=9606 GN=DRG2 PE=1 SV=1;tr|J3QL90|J3QL90_HUMAN Developmentally-regulated GTP-binding protein 2 OS=Homo sapiens OX=9606 GN=DRG2 PE=1 SV=1;tr|J3KRL5|J3KRL5_HUMAN Developme	40.746	2.773	21.8333	0	21.9138	22.1567	2	0	1	2
Q14126;J3KSI6	Q14126	Desmoglein-2	DSG2	sp|Q14126|DSG2_HUMAN Desmoglein-2 OS=Homo sapiens OX=9606 GN=DSG2 PE=1 SV=2	122.29	68.433	24.8134	25.3144	24.9522	24.8002	7	8	15	6
P15924;Q4LE79;B4E2A0;B4DKX6;Q6ZP16;B4DWT7;G1UI31	P15924;Q4LE79	Desmoplakin	DSP;DSP variant protein	sp|P15924|DESP_HUMAN Desmoplakin OS=Homo sapiens OX=9606 GN=DSP PE=1 SV=3;tr|Q4LE79|Q4LE79_HUMAN DSP variant protein (Fragment) OS=Homo sapiens OX=9606 GN=DSP variant protein PE=2 SV=1	331.77	69.647	24.7154	24.6682	24.6597	25.0319	5	2	12	21
F6RFD5;V9HWA6;P60981;B7Z9M9	F6RFD5;V9HWA6;P60981;B7Z9M9	Destrin	DSTN;HEL32	tr|F6RFD5|F6RFD5_HUMAN Destrin OS=Homo sapiens OX=9606 GN=DSTN PE=1 SV=1;tr|V9HWA6|V9HWA6_HUMAN Epididymis luminal protein 32 OS=Homo sapiens OX=9606 GN=HEL32 PE=2 SV=1;sp|P60981|DEST_HUMAN Destrin OS=Homo sapiens OX=9606 GN=DSTN PE=1 SV=3;tr|B7Z9M9|B7Z9M9	15.397	26.283	26.3434	26.2576	26.4037	26.4101	8	7	11	10
Q496C9;Q8TEA8;A0A2R8YCT7;A0A2R8Y6X2	Q496C9;Q8TEA8;A0A2R8YCT7;A0A2R8Y6X2	D-tyrosyl-tRNA(Tyr) deacylase;D-tyrosyl-tRNA(Tyr) deacylase 1	DTD1	tr|Q496C9|Q496C9_HUMAN D-aminoacyl-tRNA deacylase OS=Homo sapiens OX=9606 GN=DTD1 PE=2 SV=1;sp|Q8TEA8|DTD1_HUMAN D-aminoacyl-tRNA deacylase 1 OS=Homo sapiens OX=9606 GN=DTD1 PE=1 SV=2;tr|A0A2R8YCT7|A0A2R8YCT7_HUMAN D-aminoacyl-tRNA deacylase OS=Homo sapien	23.483	5.6449	22.1626	22.7552	22.2334	22.294	2	0	2	2
Q6FGU2;P23919;Q53F55;H7C312;H7BZ20;G5E9E9;H7C3A4	Q6FGU2;P23919;Q53F55;H7C312	Thymidylate kinase	DTYMK	tr|Q6FGU2|Q6FGU2_HUMAN DTYMK protein (Fragment) OS=Homo sapiens OX=9606 GN=DTYMK PE=2 SV=1;sp|P23919|KTHY_HUMAN Thymidylate kinase OS=Homo sapiens OX=9606 GN=DTYMK PE=1 SV=4;tr|Q53F55|Q53F55_HUMAN Deoxythymidylate kinase (Thymidylate kinase) variant (Fragm	23.819	11.372	24.5224	24.1711	24.3514	24.5026	6	3	4	8
H0YNW5;H0YKC5;P33316;H0YMM5;H0YNJ9;H0YKI0;A0A0C4DGL3;H0YMP1	H0YNW5;H0YKC5;P33316;H0YMM5;H0YNJ9;H0YKI0;A0A0C4DGL3	Deoxyuridine 5-triphosphate nucleotidohydrolase, mitochondrial	DUT	tr|H0YNW5|H0YNW5_HUMAN Deoxyuridine 5-triphosphate nucleotidohydrolase, mitochondrial OS=Homo sapiens OX=9606 GN=DUT PE=1 SV=1;tr|H0YKC5|H0YKC5_HUMAN Deoxyuridine 5-triphosphate nucleotidohydrolase, mitochondrial (Fragment) OS=Homo sapiens OX=9606 GN=DUT	17.827	75.115	26.0873	26.074	26.1103	26.3868	11	7	10	14
Q14204;A0A2R8Y706;A0A2R8Y5T0;A0A2R8Y6H2;A0A2R8Y542;A0A2R8YFZ7;B4DSR6;H0YJ21;A0A2R8Y6I5;Q92862;Q6P2H7;A0A2R8YGC7	Q14204;A0A2R8Y706	Cytoplasmic dynein 1 heavy chain 1	DYNC1H1	sp|Q14204|DYHC1_HUMAN Cytoplasmic dynein 1 heavy chain 1 OS=Homo sapiens OX=9606 GN=DYNC1H1 PE=1 SV=5;tr|A0A2R8Y706|A0A2R8Y706_HUMAN Cytoplasmic dynein 1 heavy chain 1 (Fragment) OS=Homo sapiens OX=9606 GN=DYNC1H1 PE=1 SV=1	532.4	114.04	25.71	26.0722	25.979	25.4887	19	5	49	24
E7EV09;E7EQL5;B4DPZ3;A0A140VKE9;Q13409;E9PGG1;E7EUM4;E7ERR6;E7ERH4;E7ET01;E7ETL8;E7EQU2;E7ESD3;E7EMU4;Q59GU5;Q53SA6;E7EU01	E7EV09;E7EQL5;B4DPZ3;A0A140VKE9;Q13409;E9PGG1;E7EUM4;E7ERR6;E7ERH4;E7ET01;E7ETL8;E7EQU2;E7ESD3;E7EMU4;Q59GU5	Cytoplasmic dynein 1 intermediate chain 2	DYNC1I2	tr|E7EV09|E7EV09_HUMAN Cytoplasmic dynein 1 intermediate chain 2 (Fragment) OS=Homo sapiens OX=9606 GN=DYNC1I2 PE=1 SV=8;tr|E7EQL5|E7EQL5_HUMAN Cytoplasmic dynein 1 intermediate chain 2 (Fragment) OS=Homo sapiens OX=9606 GN=DYNC1I2 PE=1 SV=1;tr|B4DPZ3|B4DP	28.404	9.5772	22.5885	23.0206	22.6515	22.2936	3	3	4	2
B4DFR2;Q9NP97;A0A140VJH9;B1AKR6;Q8TF09;H3BNG9;H3BPA0;Q7Z4M1;H3BQI1	B4DFR2;Q9NP97;A0A140VJH9;B1AKR6;Q8TF09	Dynein light chain roadblock-type 1;Dynein light chain roadblock-type 2	DYNLRB1;DYNLRB2	tr|B4DFR2|B4DFR2_HUMAN cDNA FLJ59194, moderately similar to Dynein light chain 2A, cytoplasmic OS=Homo sapiens OX=9606 PE=2 SV=1;sp|Q9NP97|DLRB1_HUMAN Dynein light chain roadblock-type 1 OS=Homo sapiens OX=9606 GN=DYNLRB1 PE=1 SV=3;tr|A0A140VJH9|A0A140VJH9	13.362	9.4445	23.2167	24.1346	23.5475	23.5968	4	2	5	2
B0YJ76;A0A024RAQ3;P00374;B4DM58;C9JJ68;B3KV46;Q86XF0	B0YJ76;A0A024RAQ3;P00374;B4DM58	Dihydrofolate reductase	DYR;DHFR	tr|B0YJ76|B0YJ76_HUMAN Dihydrofolate reductase OS=Homo sapiens OX=9606 GN=DYR PE=2 SV=1;tr|A0A024RAQ3|A0A024RAQ3_HUMAN Dihydrofolate reductase, isoform CRA_a OS=Homo sapiens OX=9606 GN=DHFR PE=3 SV=1;sp|P00374|DYR_HUMAN Dihydrofolate reductase OS=Homo sapi	21.452	19.984	25.3403	25.7386	24.9817	25.1977	9	6	8	14
Q6IB29;H7C2Q8;Q99848;B4DRX8;B4DHA6	Q6IB29;H7C2Q8;Q99848;B4DRX8;B4DHA6	Probable rRNA-processing protein EBP2	EBNA1BP2	tr|Q6IB29|Q6IB29_HUMAN EBNA1 binding protein 2 OS=Homo sapiens OX=9606 GN=EBNA1BP2 PE=1 SV=1;tr|H7C2Q8|H7C2Q8_HUMAN EBNA1 binding protein 2, isoform CRA_d OS=Homo sapiens OX=9606 GN=EBNA1BP2 PE=1 SV=1;sp|Q99848|EBP2_HUMAN Probable rRNA-processing protein E	34.852	20.061	23.046	23.7435	23.3427	23.6409	6	4	4	8
A0A384MR44;Q13011;M0R248	A0A384MR44;Q13011;M0R248	Delta(3,5)-Delta(2,4)-dienoyl-CoA isomerase, mitochondrial	ECH1	tr|A0A384MR44|A0A384MR44_HUMAN Epididymis secretory sperm binding protein OS=Homo sapiens OX=9606 PE=2 SV=1;sp|Q13011|ECH1_HUMAN Delta(3,5)-Delta(2,4)-dienoyl-CoA isomerase, mitochondrial OS=Homo sapiens OX=9606 GN=ECH1 PE=1 SV=2;tr|M0R248|M0R248_HUMAN Del	35.816	4.8343	21.8671	0	21.6717	21.5441	1	0	3	3
Q6P2E9;B7Z7V8;I3L2F4	Q6P2E9	Enhancer of mRNA-decapping protein 4	EDC4	sp|Q6P2E9|EDC4_HUMAN Enhancer of mRNA-decapping protein 4 OS=Homo sapiens OX=9606 GN=EDC4 PE=1 SV=1	151.66	10.942	22.6393	23.0479	22.6076	22.826	2	0	5	6
O60869	O60869	Endothelial differentiation-related factor 1	EDF1	sp|O60869|EDF1_HUMAN Endothelial differentiation-related factor 1 OS=Homo sapiens OX=9606 GN=EDF1 PE=1 SV=1	16.368	15.832	25.0434	25.5999	24.6788	25.1965	6	2	5	6
Q6IPT9;Q6IPS9;Q53HR5;Q53HQ7;Q53HM9;P68104;A0A4D5RAC7;Q53G85;A8K9C4;Q6IPN6;Q5VTE0;Q96RE1;A0A4D5RAE2;A0A4D5RAC9;Q53GE9;Q53GA1;A0A4D5RBG5;Q8IUB0;A0A4D5RA98;A0A4D5RA76;B4DV42;A0A087WVQ9;Q53HR1;A0A4D5RAN2;Q504Z0;A0A087WV01;Q9H2I7;Q53G89;A0A4D5RA52;B4E2C5;Q9NZS6;Q6P4C9;A0A4D5RAR2;B4DNE0;Q96CD8;Q16577;A9X7H1;A0A4D5RA61;Q96C29;Q8TBL1;Q6P082;A0A4D5RBI9;A0A4D5RAF1;A0A4D5RAB8;A0A2U3TZH3;Q05639;A0A4D5RBK4;Q5…	Q6IPT9;Q6IPS9;Q53HR5;Q53HQ7;Q53HM9;P68104;A0A4D5RAC7;Q53G85;A8K9C4;Q6IPN6;Q5VTE0;Q96RE1;A0A4D5RAE2;A0A4D5RAC9;Q53GE9;Q53GA1;A0A4D5RBG5;Q8IUB0;A0A4D5RA98;A0A4D5RA76;B4DV42;A0A087WVQ9;Q53HR1;A0A4D5RAN2;Q504Z0;A0A087WV01;Q9H2I7;Q53G89;A0A4D5RA52;B4E2C5;Q9NZS6;Q6P4C9;A0A4D5RAR2;B4DNE0;Q96CD8;Q16577;A9X7H1;A0A4D5RA61	Elongation factor 1-alpha;Elongation factor 1-alpha 1;Putative elongation factor 1-alpha-like 3	EEF1A1;EEF1A1P5;EEF1A1L14;PTI-1	tr|Q6IPT9|Q6IPT9_HUMAN Elongation factor 1-alpha OS=Homo sapiens OX=9606 GN=EEF1A1 PE=2 SV=1;tr|Q6IPS9|Q6IPS9_HUMAN Elongation factor 1-alpha OS=Homo sapiens OX=9606 GN=EEF1A1 PE=2 SV=1;tr|Q53HR5|Q53HR5_HUMAN Elongation factor 1-alpha (Fragment) OS=Homo sa	50.184	304.97	31.2156	31.1607	31.2482	31.2452	55	46	64	72
A0A024R3W7;P24534;A4D1M6;C9JZW3;F8WF65;F2Z2G2	A0A024R3W7;P24534;A4D1M6	Elongation factor 1-beta	EEF1B2;LOC392793	tr|A0A024R3W7|A0A024R3W7_HUMAN Eukaryotic translation elongation factor 1 beta 2, isoform CRA_a OS=Homo sapiens OX=9606 GN=EEF1B2 PE=3 SV=1;sp|P24534|EF1B_HUMAN Elongation factor 1-beta OS=Homo sapiens OX=9606 GN=EEF1B2 PE=1 SV=3;tr|A4D1M6|A4D1M6_HUMAN HCG	24.763	177.42	27.3148	27.4678	27.212	27.1684	11	9	17	13
P29692;D3DWK1;B2RAR6;E9PRY8;E9PK01;A0A087X1X7;Q71RH4;Q9H7G6;E9PPR1;E9PL12;E9PQ49;E9PI39;E9PQZ1;E9PMW7;E9PIZ1;H0YCK7;E9PK06;H0YE72;E9PK72;E9PQC9;H0YE58	P29692;D3DWK1;B2RAR6;E9PRY8;E9PK01;A0A087X1X7;Q71RH4;Q9H7G6;E9PPR1;E9PL12;E9PQ49;E9PI39;E9PQZ1;E9PMW7	Elongation factor 1-delta	EEF1D	sp|P29692|EF1D_HUMAN Elongation factor 1-delta OS=Homo sapiens OX=9606 GN=EEF1D PE=1 SV=5;tr|D3DWK1|D3DWK1_HUMAN Eukaryotic translation elongation factor 1 delta (Guanine nucleotide exchange protein), isoform CRA_b OS=Homo sapiens OX=9606 GN=EEF1D PE=3 SV=	31.121	252.45	28.0559	28.3905	28.1429	28.0304	19	20	25	21
O43324;D6RBD7;C9J1V9;H0YAL7;D6RCQ0;H0YAH9	O43324;D6RBD7;C9J1V9;H0YAL7	Eukaryotic translation elongation factor 1 epsilon-1	EEF1E1;EEF1E1-BLOC1S5	sp|O43324|MCA3_HUMAN Eukaryotic translation elongation factor 1 epsilon-1 OS=Homo sapiens OX=9606 GN=EEF1E1 PE=1 SV=1;tr|D6RBD7|D6RBD7_HUMAN Eukaryotic translation elongation factor 1 epsilon-1 OS=Homo sapiens OX=9606 GN=EEF1E1 PE=4 SV=1;tr|C9J1V9|C9J1V9_H	19.81	34.055	25.143	25.2926	25.4906	25.6179	10	4	8	13
Q53YD7;P26641;B4DUP0;B4DUK7;B4DSR4;Q2F838	Q53YD7;P26641;B4DUP0	Elongation factor 1-gamma	EEF1G	tr|Q53YD7|Q53YD7_HUMAN EEF1G protein OS=Homo sapiens OX=9606 GN=EEF1G PE=2 SV=1;sp|P26641|EF1G_HUMAN Elongation factor 1-gamma OS=Homo sapiens OX=9606 GN=EEF1G PE=1 SV=3;tr|B4DUP0|B4DUP0_HUMAN cDNA FLJ59433, highly similar to Elongation factor 1-gamma OS=H	50.118	187.48	28.2553	28.0357	28.7424	28.3139	38	22	31	42
A0A384N6H1;P13639;Q8TA90;B4DPU3;Q6PK56;B4DRE8;B4DMC6;Q6W6M8;M0R0I6;Q59F56;B4DSY1;A0A024RCU1;B4E0N1;B4DM01;Q9NPK3;Q96BC0;O76046;A0A1U9X8J6;A0A1U9X8J2;A0A1U9X8J1;A0A1U9X8J0;A0A1U9X8I9;A0A1U9X8I7;Q15477	A0A384N6H1;P13639;Q8TA90;B4DPU3;Q6PK56	Elongation factor 2	EEF2	tr|A0A384N6H1|A0A384N6H1_HUMAN Epididymis secretory sperm binding protein OS=Homo sapiens OX=9606 PE=2 SV=1;sp|P13639|EF2_HUMAN Elongation factor 2 OS=Homo sapiens OX=9606 GN=EEF2 PE=1 SV=4;tr|Q8TA90|Q8TA90_HUMAN Similar to Elongation factor 2b (Fragment)	95.337	323.31	30.6832	30.4846	30.6406	30.7357	106	72	111	119
A0A024QZ77;Q96C19;H0Y4Y4;C9JTV4;Q8WYH2;Q53SA2;Q7Z2R5;B4DEE0;A0A087X1Z2;A0A024R493;Q59EU6;Q9BUP0	A0A024QZ77;Q96C19;H0Y4Y4	EF-hand domain-containing protein D2	EFHD2	tr|A0A024QZ77|A0A024QZ77_HUMAN EF-hand domain family, member D2, isoform CRA_a OS=Homo sapiens OX=9606 GN=EFHD2 PE=2 SV=1;sp|Q96C19|EFHD2_HUMAN EF-hand domain-containing protein D2 OS=Homo sapiens OX=9606 GN=EFHD2 PE=1 SV=1;tr|H0Y4Y4|H0Y4Y4_HUMAN EF-hand d	26.697	8.8287	23.7859	23.5673	23.461	23.4685	4	4	4	6
B2R5U3;A0A024R571;Q9H4M9;B4DMV9;B4DR44;B4DTR4;C9JC03;B4DZH9;C9J2Z4;C9JIJ3;C9IZH1;C9JDQ8;Q9NZN3	B2R5U3;A0A024R571;Q9H4M9;B4DMV9;B4DR44;B4DTR4;C9JC03;B4DZH9;C9J2Z4	EH domain-containing protein 1	EHD1	tr|B2R5U3|B2R5U3_HUMAN EH-domain containing 1, isoform CRA_b OS=Homo sapiens OX=9606 GN=EHD1 PE=2 SV=1;tr|A0A024R571|A0A024R571_HUMAN EH domain-containing protein 1 OS=Homo sapiens OX=9606 GN=EHD1 PE=1 SV=1;sp|Q9H4M9|EHD1_HUMAN EH domain-containing protein	60.626	17.391	23.69	24.2403	23.4903	23.8642	4	3	7	8
P47813;O14602;A6NJH9;X6RAC9	P47813;O14602;A6NJH9	Eukaryotic translation initiation factor 1A, X-chromosomal;Eukaryotic translation initiation factor 1A, Y-chromosomal	EIF1AX;EIF1AY	sp|P47813|IF1AX_HUMAN Eukaryotic translation initiation factor 1A, X-chromosomal OS=Homo sapiens OX=9606 GN=EIF1AX PE=1 SV=2;sp|O14602|IF1AY_HUMAN Eukaryotic translation initiation factor 1A, Y-chromosomal OS=Homo sapiens OX=9606 GN=EIF1AY PE=1 SV=4;tr|A6N	16.46	38.938	25.7282	25.5844	25.3766	25.8127	8	6	5	9
Q9BY44;F8WAE5;C9IZE1;H7C5R5;H7C5Q3;F8WF18;F8WAT3	Q9BY44;F8WAE5	Eukaryotic translation initiation factor 2A;Eukaryotic translation initiation factor 2A, N-terminally processed	EIF2A	sp|Q9BY44|EIF2A_HUMAN Eukaryotic translation initiation factor 2A OS=Homo sapiens OX=9606 GN=EIF2A PE=1 SV=3;tr|F8WAE5|F8WAE5_HUMAN Eukaryotic translation initiation factor 2A OS=Homo sapiens OX=9606 GN=EIF2A PE=1 SV=1	64.989	57.254	25.9764	26.0732	26.1282	26.0802	16	4	15	18
Q8IW76;B7ZKK7;P19525;Q05CP4;Q6PK38	Q8IW76;B7ZKK7;P19525;Q05CP4	Interferon-induced, double-stranded RNA-activated protein kinase	EIF2AK2	tr|Q8IW76|Q8IW76_HUMAN eIF2AK2 protein (Fragment) OS=Homo sapiens OX=9606 GN=EIF2AK2 PE=2 SV=1;tr|B7ZKK7|B7ZKK7_HUMAN eIF2AK2 protein OS=Homo sapiens OX=9606 GN=EIF2AK2 PE=2 SV=1;sp|P19525|E2AK2_HUMAN Interferon-induced, double-stranded RNA-activated prote	57.619	13.569	21.8811	22.4056	22.3235	22.6231	1	2	3	3
A0A3B3IUB1;Q13144;C9JRD9;A0A3B3IT53;A0A3B3IS56;A0A3B3IRP4;Q59HD8;A0A3B3IUF2;A0A3B3ISM8;A0A3B3ISX3;A0A3B3ITG6;H7C2X0;A0A3B3ISS1;A0A3B3ITQ2	A0A3B3IUB1;Q13144	Translation initiation factor eIF-2B subunit epsilon	EIF2B5	tr|A0A3B3IUB1|A0A3B3IUB1_HUMAN Translation initiation factor eIF-2B subunit epsilon OS=Homo sapiens OX=9606 GN=EIF2B5 PE=1 SV=1;sp|Q13144|EI2BE_HUMAN Translation initiation factor eIF-2B subunit epsilon OS=Homo sapiens OX=9606 GN=EIF2B5 PE=1 SV=3	81.222	7.899	23.374	23.8955	23.999	23.9068	7	3	2	3
Q53XC0;P05198;G3V4T5;H0YJS4;B4DM12	Q53XC0;P05198;G3V4T5;H0YJS4	Eukaryotic translation initiation factor 2 subunit 1	EIF2S1	tr|Q53XC0|Q53XC0_HUMAN Eukaryotic translation initiation factor 2, subunit 1 alpha, 35kDa, isoform CRA_a OS=Homo sapiens OX=9606 GN=EIF2S1 PE=2 SV=1;sp|P05198|IF2A_HUMAN Eukaryotic translation initiation factor 2 subunit 1 OS=Homo sapiens OX=9606 GN=EIF2S1	36.112	198.85	26.6803	26.5078	26.8304	26.8056	19	11	24	22
Q6IBR8;P20042;B5BU01;Q96I16;Q3B7I9;Q59GZ3	Q6IBR8;P20042;B5BU01	Eukaryotic translation initiation factor 2 subunit 2	EIF2S2	tr|Q6IBR8|Q6IBR8_HUMAN Eukaryotic translation initiation factor 2, subunit 2 beta, 38kDa OS=Homo sapiens OX=9606 GN=EIF2S2 PE=2 SV=1;sp|P20042|IF2B_HUMAN Eukaryotic translation initiation factor 2 subunit 2 OS=Homo sapiens OX=9606 GN=EIF2S2 PE=1 SV=2;tr|B5	38.388	137.6	26.5518	26.8126	26.5503	26.7259	13	13	20	23
P41091;Q2VIR3;H7BZU1	P41091;Q2VIR3	Eukaryotic translation initiation factor 2 subunit 3;Putative eukaryotic translation initiation factor 2 subunit 3-like protein	EIF2S3;EIF2S3L	sp|P41091|IF2G_HUMAN Eukaryotic translation initiation factor 2 subunit 3 OS=Homo sapiens OX=9606 GN=EIF2S3 PE=1 SV=3;sp|Q2VIR3|IF2GL_HUMAN Eukaryotic translation initiation factor 2 subunit 3B OS=Homo sapiens OX=9606 GN=EIF2S3B PE=2 SV=2	51.109	312.11	27.1635	27.2164	27.2251	27.3252	19	14	25	22
Q24JU4;Q14152;J9R021;Q7Z5T5;Q6P1R0;Q05BS0;Q3B770	Q24JU4;Q14152;J9R021;Q7Z5T5;Q6P1R0;Q05BS0;Q3B770	Eukaryotic translation initiation factor 3 subunit A	EIF3A;eIF3a	tr|Q24JU4|Q24JU4_HUMAN Eukaryotic translation initiation factor 3 subunit A OS=Homo sapiens OX=9606 GN=EIF3A PE=1 SV=1;sp|Q14152|EIF3A_HUMAN Eukaryotic translation initiation factor 3 subunit A OS=Homo sapiens OX=9606 GN=EIF3A PE=1 SV=1;tr|J9R021|J9R021_HU	166.47	140.51	27.9516	28.0251	28.1901	28.1653	47	21	70	54
B4DV79;A4D210;A0A024R821;P55884;B4DXN6;Q96G38;Q86UM1;C9JZG1;Q59FS8;C9JQN7	B4DV79;A4D210;A0A024R821;P55884;B4DXN6;Q96G38	Eukaryotic translation initiation factor 3 subunit B	EIF3B;EIF3S9	tr|B4DV79|B4DV79_HUMAN Eukaryotic translation initiation factor 3 subunit B OS=Homo sapiens OX=9606 GN=EIF3B PE=2 SV=1;tr|A4D210|A4D210_HUMAN Eukaryotic translation initiation factor 3 subunit B OS=Homo sapiens OX=9606 GN=EIF3S9 PE=3 SV=1;tr|A0A024R821|A0A	85.134	260.06	27.451	26.9604	27.7792	27.6749	32	13	55	34
B4DVQ5;A1KYQ7;A0A024QYU9;Q99613;B4DVU3;B4E2Z6;B4DDN4;B5ME19;B4DRU0;B3KNZ4;A0A024QYX7;Q3B7B9;H3BPE3;H3BPE4;H3BTY8	B4DVQ5;A1KYQ7;A0A024QYU9;Q99613;B4DVU3;B4E2Z6;B4DDN4;B5ME19;B4DRU0;B3KNZ4;A0A024QYX7	Eukaryotic translation initiation factor 3 subunit C;Eukaryotic translation initiation factor 3 subunit C-like protein	EIF3C;EIF3CL	tr|B4DVQ5|B4DVQ5_HUMAN Eukaryotic translation initiation factor 3 subunit C OS=Homo sapiens OX=9606 GN=EIF3C PE=2 SV=1;tr|A1KYQ7|A1KYQ7_HUMAN Eukaryotic translation initiation factor 3 subunit C OS=Homo sapiens OX=9606 GN=EIF3C PE=2 SV=1;tr|A0A024QYU9|A0A0	103.64	148.07	27.1802	27.2083	27.3083	27.354	19	13	34	34
O15371;B4E1K8;B0QYA5;B0QYA4;B0QYA6;B0QYA8	O15371;B4E1K8	Eukaryotic translation initiation factor 3 subunit D	EIF3D	sp|O15371|EIF3D_HUMAN Eukaryotic translation initiation factor 3 subunit D OS=Homo sapiens OX=9606 GN=EIF3D PE=1 SV=1;tr|B4E1K8|B4E1K8_HUMAN Eukaryotic translation initiation factor 3 subunit D OS=Homo sapiens OX=9606 GN=EIF3D PE=2 SV=1	63.972	107.88	26.0451	26.1239	26.2601	26.254	17	6	23	19
Q6IAX5;P60228;B2R806;B3KW56;E5RGA2;A0A161SXE1;H0YBR5;E5RIT4;H0YAW4;E5RHS5;E5RII3;E5RIP5;E5RJ25;H0YBP5	Q6IAX5;P60228;B2R806;B3KW56;E5RGA2;A0A161SXE1	Eukaryotic translation initiation factor 3 subunit E	EIF3E	tr|Q6IAX5|Q6IAX5_HUMAN Eukaryotic translation initiation factor 3 subunit E OS=Homo sapiens OX=9606 GN=EIF3E PE=2 SV=1;sp|P60228|EIF3E_HUMAN Eukaryotic translation initiation factor 3 subunit E OS=Homo sapiens OX=9606 GN=EIF3E PE=1 SV=1;tr|B2R806|B2R806_HU	52.205	111.93	26.0176	25.711	26.4227	26.1046	21	5	24	26
B4DMT5;B3KSH1;O00303;B4DEW9;H0YDT6;E9PQV8;A0A1W2PP79;Q9BX72	B4DMT5;B3KSH1;O00303;B4DEW9	Eukaryotic translation initiation factor 3 subunit F	EIF3F	tr|B4DMT5|B4DMT5_HUMAN Eukaryotic translation initiation factor 3 subunit F OS=Homo sapiens OX=9606 GN=EIF3F PE=2 SV=1;tr|B3KSH1|B3KSH1_HUMAN Eukaryotic translation initiation factor 3 subunit F OS=Homo sapiens OX=9606 GN=EIF3F PE=2 SV=1;sp|O00303|EIF3F_HU	33.24	99.444	26.6013	26.014	26.5569	26.5443	21	7	26	24
O75821;Q6IAM0;K7EL20;A8K5K5;K7ER90;K7ENA8;B0AZV5;K7EL60;K7EP16;B7Z1G0;K7ENH0	O75821;Q6IAM0;K7EL20;A8K5K5;K7ER90;K7ENA8	Eukaryotic translation initiation factor 3 subunit G	EIF3G	sp|O75821|EIF3G_HUMAN Eukaryotic translation initiation factor 3 subunit G OS=Homo sapiens OX=9606 GN=EIF3G PE=1 SV=2;tr|Q6IAM0|Q6IAM0_HUMAN Eukaryotic translation initiation factor 3 subunit G OS=Homo sapiens OX=9606 GN=EIF3G PE=2 SV=1;tr|K7EL20|K7EL20_HU	35.611	99.27	26.4968	26.8722	26.4997	26.7735	13	7	25	25
Q5U0F4;Q53HU7;Q13347;Q9P1D9;Q5TFK1	Q5U0F4;Q53HU7;Q13347	Eukaryotic translation initiation factor 3 subunit I	EIF3I	tr|Q5U0F4|Q5U0F4_HUMAN Eukaryotic translation initiation factor 3 subunit I OS=Homo sapiens OX=9606 GN=EIF3S2 PE=2 SV=1;tr|Q53HU7|Q53HU7_HUMAN Eukaryotic translation initiation factor 3 subunit I (Fragment) OS=Homo sapiens OX=9606 PE=2 SV=1;sp|Q13347|EIF3I	36.501	179.01	27.0889	26.9224	27.272	27.2573	23	14	24	28
Q9UBQ5;K7ERF1;B4DVD7;K7EK53;K7ES31;U3LUI4;A0A087WVB9;B4DQ48;K7EQM4	Q9UBQ5;K7ERF1;B4DVD7;K7EK53;K7ES31;U3LUI4;A0A087WVB9	Eukaryotic translation initiation factor 3 subunit K	EIF3K	sp|Q9UBQ5|EIF3K_HUMAN Eukaryotic translation initiation factor 3 subunit K OS=Homo sapiens OX=9606 GN=EIF3K PE=1 SV=1;tr|K7ERF1|K7ERF1_HUMAN Eukaryotic translation initiation factor 3 subunit K OS=Homo sapiens OX=9606 GN=EIF3K PE=1 SV=1;tr|B4DVD7|B4DVD7_HU	25.059	15.344	24.1545	23.8009	24.439	24.2255	4	2	5	3
B0QY89;Q9Y262;B4DQF6;B3KPB9;B0QY90;B3KNG0;Q8N7H0;Q7Z5X3;C9JHP4;C9K0Q7;B4DEH4;H7C3A0;H0Y7E6	B0QY89;Q9Y262;B4DQF6;B3KPB9;B0QY90;B3KNG0;Q8N7H0	Eukaryotic translation initiation factor 3 subunit L	EIF3L	tr|B0QY89|B0QY89_HUMAN Eukaryotic translation initiation factor 3 subunit L OS=Homo sapiens OX=9606 GN=EIF3L PE=1 SV=1;sp|Q9Y262|EIF3L_HUMAN Eukaryotic translation initiation factor 3 subunit L OS=Homo sapiens OX=9606 GN=EIF3L PE=1 SV=1;tr|B4DQF6|B4DQF6_HU	70.901	108.91	26.2237	25.7666	26.5878	26.3888	24	5	25	23
Q7L2H7;H0YCQ8;J3KNJ2;E9PRY0;E9PN86;E9PRI2;E7ESM3;B4DT09	Q7L2H7;H0YCQ8;J3KNJ2	Eukaryotic translation initiation factor 3 subunit M	EIF3M	sp|Q7L2H7|EIF3M_HUMAN Eukaryotic translation initiation factor 3 subunit M OS=Homo sapiens OX=9606 GN=EIF3M PE=1 SV=1;tr|H0YCQ8|H0YCQ8_HUMAN Eukaryotic translation initiation factor 3 subunit M (Fragment) OS=Homo sapiens OX=9606 GN=EIF3M PE=1 SV=8;tr|J3KNJ	42.502	52.738	25.2256	25.001	25.423	25.3211	12	2	14	12
A0A024R5S5;O75822;H0YGJ7;H0YLP3	A0A024R5S5;O75822	Eukaryotic translation initiation factor 3 subunit J	EIF3S1;EIF3J	tr|A0A024R5S5|A0A024R5S5_HUMAN Eukaryotic translation initiation factor 3 subunit J OS=Homo sapiens OX=9606 GN=EIF3S1 PE=3 SV=1;sp|O75822|EIF3J_HUMAN Eukaryotic translation initiation factor 3 subunit J OS=Homo sapiens OX=9606 GN=EIF3J PE=1 SV=2	29.062	63.711	25.6949	25.9855	25.6059	25.6829	12	7	10	11
Q6IB98;Q53HR0;Q53HG0;B3KS98;O15372;Q5BKY2;A0A087WZK9;E5RJT0;E5RGU4;E5RFW7;B4DJN9;E5RFH0;E5RHC7;E5RH59	Q6IB98;Q53HR0;Q53HG0;B3KS98;O15372;Q5BKY2;A0A087WZK9;E5RJT0	Eukaryotic translation initiation factor 3 subunit H	EIF3S3;EIF3H	tr|Q6IB98|Q6IB98_HUMAN Eukaryotic translation initiation factor 3 subunit H OS=Homo sapiens OX=9606 GN=EIF3S3 PE=2 SV=1;tr|Q53HR0|Q53HR0_HUMAN Eukaryotic translation initiation factor 3, subunit 3 gamma, 40kDa variant (Fragment) OS=Homo sapiens OX=9606 PE=	39.93	52.462	25.9842	25.9989	26.1489	26.1928	8	6	18	15
P60842;A8K7F6;A8K088;J3KT12;Q59F68;B4DNH2;J3QS69;J3KTB5;J3QL43;J3KSZ0;E7EQG2;Q14240;J3QR64;J3KTN0;B4DKP9;J3QLN6;B4E047;J3QKZ9;J3KS25;Q9NZE6;B4DJX6;Q96B07;B4E102;J3QL52;J3KS93;J3KSN7;J3KT04;J3QQP0;E7EMV8;Q86WD0;Q59GT8;Q5JWW0;E9PBH4;F8WE11;C9JUF0;D3DSD6	P60842;A8K7F6;A8K088;J3KT12;Q59F68;B4DNH2;J3QS69;J3KTB5;J3QL43;J3KSZ0	Eukaryotic initiation factor 4A-I	EIF4A1	sp|P60842|IF4A1_HUMAN Eukaryotic initiation factor 4A-I OS=Homo sapiens OX=9606 GN=EIF4A1 PE=1 SV=1;tr|A8K7F6|A8K7F6_HUMAN cDNA FLJ78244, highly similar to Homo sapiens eukaryotic translation initiation factor 4A, isoform 1 (EIF4A1), mRNA OS=Homo sapiens O	46.153	323.31	29.5497	29.2233	29.7991	29.7407	77	38	95	95
B4DEP6;E7EX17;B4DRM3;P23588;F8VP89;F8VX11;F8VSC7;F8VYE9;F8W0K0;F8VRU1;Q7Z5Y0;B4DS01;Q6AI40	B4DEP6;E7EX17;B4DRM3;P23588;F8VP89;F8VX11;F8VSC7;F8VYE9	Eukaryotic translation initiation factor 4B	EIF4B	tr|B4DEP6|B4DEP6_HUMAN cDNA FLJ59206, highly similar to Eukaryotic translation initiation factor 4B OS=Homo sapiens OX=9606 PE=2 SV=1;tr|E7EX17|E7EX17_HUMAN Eukaryotic translation initiation factor 4B OS=Homo sapiens OX=9606 GN=EIF4B PE=1 SV=1;tr|B4DRM3|B4	66.127	157.7	26.4434	27.1928	26.8045	26.9283	11	6	14	18
P06730;B7Z2T1;Q32Q75;X5D7E3;D6RBW1;D6RFJ3;H0Y8J7	P06730;B7Z2T1;Q32Q75;X5D7E3;D6RBW1;D6RFJ3;H0Y8J7	Eukaryotic translation initiation factor 4E	EIF4E	sp|P06730|IF4E_HUMAN Eukaryotic translation initiation factor 4E OS=Homo sapiens OX=9606 GN=EIF4E PE=1 SV=2;tr|B7Z2T1|B7Z2T1_HUMAN cDNA FLJ58061, highly similar to Eukaryotic translation initiation factor 4E OS=Homo sapiens OX=9606 PE=2 SV=1;tr|Q32Q75|Q32Q	25.097	24.115	25.3869	25.2015	25.3137	25.4625	6	3	11	7
Q13541	Q13541	Eukaryotic translation initiation factor 4E-binding protein 1	EIF4EBP1	sp|Q13541|4EBP1_HUMAN Eukaryotic translation initiation factor 4E-binding protein 1 OS=Homo sapiens OX=9606 GN=EIF4EBP1 PE=1 SV=3	12.58	22.981	25.1764	25.9909	25.055	25.1876	7	5	5	10
E7EX73;E9PGM1;E7EUU4;B4DGF1;B2RU10;B2RU06;Q4LE58;Q04637;B4DSI9;C9JF13;C9J6B6;Q96I65;C9J2Z7;C9K073;H7C044;H7C0V6;B4DZE1;B4DH17;A0A0A0MSA7;A0A0U1RQK7;Q59GJ0;O43432;F8WCF2;C9JWH7;C9J556;C9JHW9;C9JSU8;O95065;C9JWW9	E7EX73;E9PGM1;E7EUU4;B4DGF1;B2RU10;B2RU06;Q4LE58;Q04637;B4DSI9;C9JF13	Eukaryotic translation initiation factor 4 gamma 1	EIF4G1;EIF4G1 variant protein	tr|E7EX73|E7EX73_HUMAN Eukaryotic translation initiation factor 4 gamma 1 OS=Homo sapiens OX=9606 GN=EIF4G1 PE=1 SV=1;tr|E9PGM1|E9PGM1_HUMAN Eukaryotic translation initiation factor 4 gamma 1 OS=Homo sapiens OX=9606 GN=EIF4G1 PE=1 SV=1;tr|E7EUU4|E7EUU4_HUM	158.64	208.78	27.9423	28.1818	28.0828	28.2218	37	17	49	42
P78344;D3DQV9;Q59G42;B4DZF2;H0Y3P2;Q2TU89;E9PKF8;H0YCH5;H0YD77;H0YEC5;H0YD99;H0YEN8;H0YDC0;H0YCF8;Q3LIE0;H0YE22	P78344;D3DQV9;Q59G42;B4DZF2;H0Y3P2;Q2TU89	Eukaryotic translation initiation factor 4 gamma 2	EIF4G2;AAG1	sp|P78344|IF4G2_HUMAN Eukaryotic translation initiation factor 4 gamma 2 OS=Homo sapiens OX=9606 GN=EIF4G2 PE=1 SV=1;tr|D3DQV9|D3DQV9_HUMAN Eukaryotic translation initiation factor 4 gamma 2 (Fragment) OS=Homo sapiens OX=9606 GN=EIF4G2 PE=1 SV=1;tr|Q59G42|	102.36	41.018	24.5204	24.7696	24.6884	24.6453	10	6	12	12
Q15056;Q75MU1;B4DMV6;Q75MU2;A4D198;Q75MT8	Q15056;Q75MU1;B4DMV6;Q75MU2;A4D198	Eukaryotic translation initiation factor 4H	EIF4H;WBSCR1;LOC392647	sp|Q15056|IF4H_HUMAN Eukaryotic translation initiation factor 4H OS=Homo sapiens OX=9606 GN=EIF4H PE=1 SV=5;tr|Q75MU1|Q75MU1_HUMAN Uncharacterized protein WBSCR1 (Fragment) OS=Homo sapiens OX=9606 GN=WBSCR1 PE=4 SV=1;tr|B4DMV6|B4DMV6_HUMAN cDNA FLJ60708, h	27.385	49.51	26.5948	27.609	26.7374	26.8729	10	13	13	12
Q6IBU0;A0A024R6Q1;P55010;H0YMJ8;H0YM54;H0YLZ1;Q32Q19;Q05DF3;H0YN40;H0YK11;H0YK29;B4DEN3	Q6IBU0;A0A024R6Q1;P55010	Eukaryotic translation initiation factor 5	EIF5	tr|Q6IBU0|Q6IBU0_HUMAN eIF5 protein OS=Homo sapiens OX=9606 GN=EIF5 PE=2 SV=1;tr|A0A024R6Q1|A0A024R6Q1_HUMAN Eukaryotic translation initiation factor 5, isoform CRA_b OS=Homo sapiens OX=9606 GN=EIF5 PE=4 SV=1;sp|P55010|IF5_HUMAN Eukaryotic translation init	49.151	17.615	25.156	25.0212	25.2754	25.2994	7	2	8	8
I3L397;I3L504;P63241;Q6IS14;F8WCJ1;C9J7B5;C9J4W5;Q9GZV4	I3L397;I3L504;P63241	Eukaryotic translation initiation factor 5A;Eukaryotic translation initiation factor 5A-1	EIF5A	tr|I3L397|I3L397_HUMAN Eukaryotic translation initiation factor 5A (Fragment) OS=Homo sapiens OX=9606 GN=EIF5A PE=1 SV=8;tr|I3L504|I3L504_HUMAN Eukaryotic translation initiation factor 5A-1 OS=Homo sapiens OX=9606 GN=EIF5A PE=1 SV=1;sp|P63241|IF5A1_HUMAN E	16.019	323.31	28.9624	28.9419	28.9911	29.072	28	15	26	36
Q8N5A0;A0A087WUT6;O60841;B3KM86;D3DVI5;A0JLR8;Q05CQ1	Q8N5A0;A0A087WUT6;O60841;B3KM86;D3DVI5	Eukaryotic translation initiation factor 5B	EIF5B	tr|Q8N5A0|Q8N5A0_HUMAN Eukaryotic translation initiation factor 5B OS=Homo sapiens OX=9606 GN=EIF5B PE=1 SV=1;tr|A0A087WUT6|A0A087WUT6_HUMAN Eukaryotic translation initiation factor 5B OS=Homo sapiens OX=9606 GN=EIF5B PE=1 SV=1;sp|O60841|IF2P_HUMAN Eukaryo	138.8	70.663	25.9046	26.2852	25.8905	25.8463	14	6	21	21
P56537;B7ZBH1;A0A0U1RQV5	P56537	Eukaryotic translation initiation factor 6	EIF6	sp|P56537|IF6_HUMAN Eukaryotic translation initiation factor 6 OS=Homo sapiens OX=9606 GN=EIF6 PE=1 SV=1	26.599	185.7	26.552	26.6551	26.5726	26.7216	12	7	10	11
K9JA46;P07900;Q2VPJ6;Q8TBA7;Q86U12;O75322;Q96HX7;G3V2J8;B4DTA5;Q86SX1;Q14568;Q58FG0;Q58FF9;E9PIW1;H0YFR9;A0A140VJP0;Q8IZZ0;A0A087X2B2;E9PMH5;B8ZZV3;B2R8N8;REV__B2RG49;REV__A1YPR0;REV__A0A140VJJ5;REV__Q5XX13;REV__B4DGV4;REV__Q96JM4;REV__A0A140VJN5;REV__Q92736;Q96JY0;Q8NFR7;Q13490;Q12872;Q6F5E8	K9JA46;P07900;Q2VPJ6;Q8TBA7;Q86U12;O75322;Q96HX7	Heat shock protein HSP 90-alpha	EL52;HSP90AA1	tr|K9JA46|K9JA46_HUMAN Epididymis luminal secretory protein 52 OS=Homo sapiens OX=9606 GN=EL52 PE=2 SV=1;sp|P07900|HS90A_HUMAN Heat shock protein HSP 90-alpha OS=Homo sapiens OX=9606 GN=HSP90AA1 PE=1 SV=5;tr|Q2VPJ6|Q2VPJ6_HUMAN HSP90AA1 protein (Fragment)	84.659	323.31	32.4588	32.1539	32.4414	32.4095	145	93	168	165
Q15717;M0QZR9;M0R055	Q15717;M0QZR9	ELAV-like protein 1	ELAVL1	sp|Q15717|ELAV1_HUMAN ELAV-like protein 1 OS=Homo sapiens OX=9606 GN=ELAVL1 PE=1 SV=2;tr|M0QZR9|M0QZR9_HUMAN ELAV-like protein 1 OS=Homo sapiens OX=9606 GN=ELAVL1 PE=1 SV=1	36.091	45.281	24.7097	24.7095	24.7729	24.6219	9	2	6	9
Q8IZ81;D6RBS5;D6RHX2;V9GY58	Q8IZ81;D6RBS5	ELMO domain-containing protein 2	ELMOD2	sp|Q8IZ81|ELMD2_HUMAN ELMO domain-containing protein 2 OS=Homo sapiens OX=9606 GN=ELMOD2 PE=1 SV=1;tr|D6RBS5|D6RBS5_HUMAN ELMO domain-containing protein 2 (Fragment) OS=Homo sapiens OX=9606 GN=ELMOD2 PE=1 SV=8	34.96	37.246	24.575	24.1313	24.2778	23.7492	13	1	7	5
K7EIK7;O95834;A0A0C4DGQ7;B7Z918;C9JRL6;B7Z872;B7Z2F5;K7EII6;K7EKG3;K7ELB2;K7ERR2;K7EIM1;K7ELI8;K7EQR0;K7ERY9;K7EKU5;G3V500;G3V3N9;F8W717;B7Z650;B3KXA3;A0A3B3IU69;O00423;Q6ZMW3;Q05BV3	K7EIK7;O95834;A0A0C4DGQ7;B7Z918;C9JRL6;B7Z872;B7Z2F5;K7EII6	Echinoderm microtubule-associated protein-like 2	EML2	tr|K7EIK7|K7EIK7_HUMAN Echinoderm microtubule-associated protein-like 2 OS=Homo sapiens OX=9606 GN=EML2 PE=1 SV=1;sp|O95834|EMAL2_HUMAN Echinoderm microtubule-associated protein-like 2 OS=Homo sapiens OX=9606 GN=EML2 PE=1 SV=1;tr|A0A0C4DGQ7|A0A0C4DGQ7_HUMA	84.729	12.462	23.0687	0	22.8383	22.2524	3	2	4	3
B5MBZ0;Q9HC35;B6EXY3;C1PHA1;J7MA22;A6P4V4;A6P4T4;C1PHA0;B3XZL9;B3XZM0;A9YLN7;B4DIT9;B6EXY4;B6EXY5;I1X3U7	B5MBZ0;Q9HC35;B6EXY3;C1PHA1;J7MA22;A6P4V4;A6P4T4;C1PHA0	Echinoderm microtubule-associated protein-like 4;Tyrosine-protein kinase receptor	EML4;EML4-ALK variant 7;EML4-ALK;EML4-ALK variant 6	tr|B5MBZ0|B5MBZ0_HUMAN Echinoderm microtubule-associated protein-like 4 OS=Homo sapiens OX=9606 GN=EML4 PE=1 SV=3;sp|Q9HC35|EMAL4_HUMAN Echinoderm microtubule-associated protein-like 4 OS=Homo sapiens OX=9606 GN=EML4 PE=1 SV=3;tr|B6EXY3|B6EXY3_HUMAN Tyrosi	110.18	9.7907	22.9563	23.0969	22.7054	22.8524	1	1	2	4
Q8N8S7;A0A4D6J698;A0A097PIC4;A0A0U1RQP7;A8K2B4;A0A097PID1;A0A0U1RRM6;A0A075B6E5;Q6ZSB8;Q6ZT55	Q8N8S7;A0A4D6J698;A0A097PIC4;A0A0U1RQP7;A8K2B4;A0A097PID1;A0A0U1RRM6;A0A075B6E5	Protein enabled homolog	ENAH	sp|Q8N8S7|ENAH_HUMAN Protein enabled homolog OS=Homo sapiens OX=9606 GN=ENAH PE=1 SV=2;tr|A0A4D6J698|A0A4D6J698_HUMAN Mena delta 11a OS=Homo sapiens OX=9606 PE=2 SV=1;tr|A0A097PIC4|A0A097PIC4_HUMAN Mammalian enabled variant 11a OS=Homo sapiens OX=9606 GN=E	66.509	19.739	24.1409	24.495	24.1917	24.2508	6	1	6	9
A0A024R4F1;P06733;A0A2R8Y6G6;E2DRY6;K7EM90;A0A2R8YEM5;A0A2R8Y879;A4UCS8;A4QMW8;K7ERS8;A0A2R8Y6I8;A0A2R8Y798;A0A2R8YEG5;F5H0C8;Q6FHV6;P13929;P09104;B4DUJ6;E5RGZ4;D3DTL4;A8K3B0;U3KQP4;F5H1C3;E5RI09;Q9NPL4;E5RG95;K7EPM1;K7EKN2	A0A024R4F1;P06733;A0A2R8Y6G6;E2DRY6	Alpha-enolase;Enolase	ENO1	tr|A0A024R4F1|A0A024R4F1_HUMAN Enolase 1, (Alpha), isoform CRA_a OS=Homo sapiens OX=9606 GN=ENO1 PE=2 SV=1;sp|P06733|ENOA_HUMAN Alpha-enolase OS=Homo sapiens OX=9606 GN=ENO1 PE=1 SV=2;tr|A0A2R8Y6G6|A0A2R8Y6G6_HUMAN Alpha-enolase OS=Homo sapiens OX=9606 GN=	47.168	323.31	33.112	33.0111	32.8979	33.0035	164	112	170	183
A0A0C4DGY8;D6RA00;Q7Z508;Q9UHY7	A0A0C4DGY8;D6RA00;Q7Z508;Q9UHY7	Enolase-phosphatase E1	ENOPH1	tr|A0A0C4DGY8|A0A0C4DGY8_HUMAN Enolase-phosphatase E1 OS=Homo sapiens OX=9606 GN=ENOPH1 PE=1 SV=1;tr|D6RA00|D6RA00_HUMAN Enolase-phosphatase E1 OS=Homo sapiens OX=9606 GN=ENOPH1 PE=1 SV=1;tr|Q7Z508|Q7Z508_HUMAN MasA OS=Homo sapiens OX=9606 PE=2 SV=1;sp|Q9U	16.533	12.442	24.073	23.2574	23.6701	23.7436	6	3	3	4
A6NMQ3;Q5T5H1;O43768;A0A1W2PRU0;H3BTD3	A6NMQ3;Q5T5H1;O43768;A0A1W2PRU0	Alpha-endosulfine	ENSA	tr|A6NMQ3|A6NMQ3_HUMAN Alpha-endosulfine OS=Homo sapiens OX=9606 GN=ENSA PE=1 SV=2;tr|Q5T5H1|Q5T5H1_HUMAN Alpha-endosulfine OS=Homo sapiens OX=9606 GN=ENSA PE=1 SV=1;sp|O43768|ENSA_HUMAN Alpha-endosulfine OS=Homo sapiens OX=9606 GN=ENSA PE=1 SV=1;tr|A0A1W2	15.634	47.314	24.3324	25.1941	23.9659	24.3191	8	6	9	7
A0A024R9D9;Q9NPA8;E5RHX8;J3KNT2;E5RI00;E5RHT9;E5RJ84	A0A024R9D9;Q9NPA8;E5RHX8	Transcription and mRNA export factor ENY2	ENY2	tr|A0A024R9D9|A0A024R9D9_HUMAN Transcription and mRNA export factor ENY2 OS=Homo sapiens OX=9606 GN=ENY2 PE=3 SV=1;sp|Q9NPA8|ENY2_HUMAN Transcription and mRNA export factor ENY2 OS=Homo sapiens OX=9606 GN=ENY2 PE=1 SV=1;tr|E5RHX8|E5RHX8_HUMAN Transcription	11.528	15.333	23.5471	23.3881	23.2394	23.1962	2	1	6	3
E9PHY5;O43491;E9PII3;E9PK52;I6L9B1;Q59FD8;B4DJ76;Q6R5J7;A0A2R8Y5B3;E9PQN0;O60642;E9PRG1;E9PIG0;Q9UG62;E9PQD2;Q6ZSX4;E9PJP4;E9PN54;H0Y5B0;E9PPC9;Q9H1C6;E9PMV8	E9PHY5;O43491;E9PII3;E9PK52;I6L9B1;Q59FD8	Band 4.1-like protein 2	EPB41L2	tr|E9PHY5|E9PHY5_HUMAN Band 4.1-like protein 2 OS=Homo sapiens OX=9606 GN=EPB41L2 PE=1 SV=1;sp|O43491|E41L2_HUMAN Band 4.1-like protein 2 OS=Homo sapiens OX=9606 GN=EPB41L2 PE=1 SV=1;tr|E9PII3|E9PII3_HUMAN Band 4.1-like protein 2 OS=Homo sapiens OX=9606 GN	104.36	42.146	23.9908	24.0859	24.1386	23.7985	11	2	8	4
Q9UNM1;A0A384N6A4;P61604;A0A024R3X7;B8ZZL8;B8ZZ54;S4R3N1	Q9UNM1;A0A384N6A4;P61604;A0A024R3X7;B8ZZL8;B8ZZ54	10 kDa heat shock protein, mitochondrial	EPFP1;HSPE1	tr|Q9UNM1|Q9UNM1_HUMAN Chaperonin 10-related protein (Fragment) OS=Homo sapiens OX=9606 GN=EPFP1 PE=3 SV=1;tr|A0A384N6A4|A0A384N6A4_HUMAN Epididymis secretory sperm binding protein OS=Homo sapiens OX=9606 PE=2 SV=1;sp|P61604|CH10_HUMAN 10 kDa heat shock pr	10.295	23.343	26.5705	27.0448	26.0237	26.2499	7	6	7	9
P58107;A0A075B730	P58107;A0A075B730	Epiplakin	EPPK1	sp|P58107|EPIPL_HUMAN Epiplakin OS=Homo sapiens OX=9606 GN=EPPK1 PE=1 SV=3;tr|A0A075B730|A0A075B730_HUMAN Epiplakin OS=Homo sapiens OX=9606 GN=EPPK1 PE=1 SV=2	555.65	323.31	28.0579	27.8544	28.436	28.2589	66	19	86	82
P07814;Q3KQZ8;B4DKX5;V9GYZ6;H6WCP5;B4DP50;V9GZ76	P07814;Q3KQZ8;B4DKX5;V9GYZ6;H6WCP5	Bifunctional glutamate/proline--tRNA ligase;Glutamate--tRNA ligase;Proline--tRNA ligase	EPRS	sp|P07814|SYEP_HUMAN Bifunctional glutamate/proline--tRNA ligase OS=Homo sapiens OX=9606 GN=EPRS PE=1 SV=5;tr|Q3KQZ8|Q3KQZ8_HUMAN EPRS protein (Fragment) OS=Homo sapiens OX=9606 GN=EPRS PE=2 SV=1;tr|B4DKX5|B4DKX5_HUMAN cDNA FLJ56021, highly similar to Bifu	170.59	260.55	27.6609	27.6404	27.8839	27.8689	47	19	51	54
Q9H6S3;A0A3B3ISQ4;A0A087WX39;B4DFD2;H0YD62;H0YF37;E9PN68;E9PLN2;E9PNT0;E9PLH1	Q9H6S3;A0A3B3ISQ4	Epidermal growth factor receptor kinase substrate 8-like protein 2	EPS8L2	sp|Q9H6S3|ES8L2_HUMAN Epidermal growth factor receptor kinase substrate 8-like protein 2 OS=Homo sapiens OX=9606 GN=EPS8L2 PE=1 SV=2;tr|A0A3B3ISQ4|A0A3B3ISQ4_HUMAN Epidermal growth factor receptor kinase substrate 8-like protein 2 OS=Homo sapiens OX=9606 G	80.62	55.299	24.7407	24.6744	24.8633	24.8519	12	3	14	13
A0A024R6D4;P84090;G3V279	A0A024R6D4;P84090;G3V279	Enhancer of rudimentary homolog	ERH	tr|A0A024R6D4|A0A024R6D4_HUMAN Enhancer of rudimentary homolog OS=Homo sapiens OX=9606 GN=ERH PE=3 SV=1;sp|P84090|ERH_HUMAN Enhancer of rudimentary homolog OS=Homo sapiens OX=9606 GN=ERH PE=1 SV=1;tr|G3V279|G3V279_HUMAN Enhancer of rudimentary homolog OS=H	12.259	323.31	26.4566	26.4296	26.4983	26.0825	6	5	7	6
Q96HE7;G3V2H0;G3V3E6;G3V503;G3V5B3;Q5TAE8;B2RD00;Q86YB8	Q96HE7	ERO1-like protein alpha	ERO1L	sp|Q96HE7|ERO1A_HUMAN ERO1-like protein alpha OS=Homo sapiens OX=9606 GN=ERO1A PE=1 SV=2	54.392	11.938	23.2605	0	23.5432	23.2262	4	0	6	3
A0A384MEE7;Q9BS26	A0A384MEE7;Q9BS26	Endoplasmic reticulum resident protein 44	ERP44	tr|A0A384MEE7|A0A384MEE7_HUMAN Epididymis secretory sperm binding protein OS=Homo sapiens OX=9606 PE=2 SV=1;sp|Q9BS26|ERP44_HUMAN Endoplasmic reticulum resident protein 44 OS=Homo sapiens OX=9606 GN=ERP44 PE=1 SV=1	46.971	6.6585	23.4359	23.3844	23.2707	23.4761	3	1	6	2
A0A090N8Y2;A0A499FI48;P13667;C9JMN9	A0A090N8Y2;A0A499FI48;P13667	Protein disulfide-isomerase A4	ERP70;PDIA4	tr|A0A090N8Y2|A0A090N8Y2_HUMAN Protein disulfide-isomerase A4 OS=Homo sapiens OX=9606 GN=ERP70 PE=2 SV=1;tr|A0A499FI48|A0A499FI48_HUMAN Protein disulfide-isomerase OS=Homo sapiens OX=9606 GN=PDIA4 PE=1 SV=1;sp|P13667|PDIA4_HUMAN Protein disulfide-isomerase	72.932	136.49	27.3127	27.2524	27.3149	27.2702	26	17	38	33
X6RA14;A0A140VJJ2;P10768;H7BZT7;U3KQT1	X6RA14;A0A140VJJ2;P10768;H7BZT7;U3KQT1	S-formylglutathione hydrolase	ESD	tr|X6RA14|X6RA14_HUMAN S-formylglutathione hydrolase OS=Homo sapiens OX=9606 GN=ESD PE=1 SV=1;tr|A0A140VJJ2|A0A140VJJ2_HUMAN S-formylglutathione hydrolase OS=Homo sapiens OX=9606 GN=ESD PE=2 SV=1;sp|P10768|ESTD_HUMAN S-formylglutathione hydrolase OS=Homo s	28.226	72.017	27.1025	26.7165	27.0757	27.3211	14	5	15	15
A0A2U3TZN9;D7PBN3;Q6NXG1;H0YBR2;H0YBB3;A0A0A1TE42;A0A0A1TTP8;Q9H6T0	A0A2U3TZN9;D7PBN3;Q6NXG1;H0YBR2;H0YBB3	Epithelial splicing regulatory protein 1	ESRP1	tr|A0A2U3TZN9|A0A2U3TZN9_HUMAN Epithelial-splicing regulatory protein 1 OS=Homo sapiens OX=9606 GN=ESRP1 PE=1 SV=1;tr|D7PBN3|D7PBN3_HUMAN ESRP1/RAF1 fusion protein OS=Homo sapiens OX=9606 PE=2 SV=1;sp|Q6NXG1|ESRP1_HUMAN Epithelial splicing regulatory prote	67.222	8.6158	22.6321	22.9205	22.5722	23.0359	3	0	4	3
P62495;B7Z7P8;I3L492;D6RCB3;D6RJE8	P62495;B7Z7P8	Eukaryotic peptide chain release factor subunit 1	ETF1	sp|P62495|ERF1_HUMAN Eukaryotic peptide chain release factor subunit 1 OS=Homo sapiens OX=9606 GN=ETF1 PE=1 SV=3;tr|B7Z7P8|B7Z7P8_HUMAN Eukaryotic peptide chain release factor subunit 1 OS=Homo sapiens OX=9606 GN=ETF1 PE=1 SV=1	49.03	40.554	25.3572	25.2662	25.6441	25.6126	9	5	16	12
H0YLU7;A0A0S2Z3M4;A0A0S2Z3L0;P13804;H0YK49;H0YL12;H0YNX6;H0YKF0;H0YL83	H0YLU7;A0A0S2Z3M4;A0A0S2Z3L0;P13804;H0YK49;H0YL12;H0YNX6;H0YKF0	Electron transfer flavoprotein subunit alpha, mitochondrial	ETFA	tr|H0YLU7|H0YLU7_HUMAN Electron transfer flavoprotein subunit alpha, mitochondrial (Fragment) OS=Homo sapiens OX=9606 GN=ETFA PE=1 SV=1;tr|A0A0S2Z3M4|A0A0S2Z3M4_HUMAN Electron-transfer-flavoprotein alpha polypeptide isoform 3 (Fragment) OS=Homo sapiens OX=	31.739	11.332	22.748	0	22.2742	22.5052	2	0	2	6
B0QYK0;Q01844;H7BY36;A0A0D9SFL3;C9JGE3;A9Z0R7;Q71E78;C3UMV4;F1JVV5;C3UMV3;C3UMV2	B0QYK0;Q01844;H7BY36;A0A0D9SFL3;C9JGE3	RNA-binding protein EWS	EWSR1	tr|B0QYK0|B0QYK0_HUMAN RNA-binding protein EWS OS=Homo sapiens OX=9606 GN=EWSR1 PE=1 SV=1;sp|Q01844|EWS_HUMAN RNA-binding protein EWS OS=Homo sapiens OX=9606 GN=EWSR1 PE=1 SV=1;tr|H7BY36|H7BY36_HUMAN RNA-binding protein EWS (Fragment) OS=Homo sapiens OX=96	64.929	31.384	24.8449	25.6751	24.7874	25.1122	6	5	4	6
Q9NPD3;E9PPI9;E9PI41	Q9NPD3;E9PPI9	Exosome complex component RRP41	EXOSC4	sp|Q9NPD3|EXOS4_HUMAN Exosome complex component RRP41 OS=Homo sapiens OX=9606 GN=EXOSC4 PE=1 SV=3;tr|E9PPI9|E9PPI9_HUMAN Exosome complex component RRP41 OS=Homo sapiens OX=9606 GN=EXOSC4 PE=1 SV=1	26.383	7.574	23.0107	22.9111	23.0552	23.1013	3	2	3	3
B4DIU0;B2RDZ9;A0A024R2P7;Q15024	B4DIU0;B2RDZ9;A0A024R2P7;Q15024	Exosome complex component RRP42	EXOSC7	tr|B4DIU0|B4DIU0_HUMAN cDNA FLJ58391, highly similar to Exosome complex exonuclease RRP42 OS=Homo sapiens OX=9606 PE=2 SV=1;tr|B2RDZ9|B2RDZ9_HUMAN cDNA, FLJ96850 OS=Homo sapiens OX=9606 PE=2 SV=1;tr|A0A024R2P7|A0A024R2P7_HUMAN Exosome component 7, isoform	17.925	6.0629	22.4904	22.5776	22.4241	22.9313	0	0	5	4
Q6NUR7;E7EQR4;P15311;B2R6J2;V9HW42;B7Z5V2;B7Z437;J7M2B1;Q9UJZ6;Q9UK20;Q9UJZ2;Q9UJZ8;Q9UJU1;Q9UJZ7;B7Z9R6	Q6NUR7;E7EQR4;P15311;B2R6J2;V9HW42;B7Z5V2;B7Z437;J7M2B1	Ezrin;Tyrosine-protein kinase receptor	EZR;HEL-S-105;EZR-ROS1	tr|Q6NUR7|Q6NUR7_HUMAN Ezrin OS=Homo sapiens OX=9606 GN=EZR PE=2 SV=1;tr|E7EQR4|E7EQR4_HUMAN Ezrin OS=Homo sapiens OX=9606 GN=EZR PE=1 SV=3;sp|P15311|EZRI_HUMAN Ezrin OS=Homo sapiens OX=9606 GN=EZR PE=1 SV=4;tr|B2R6J2|B2R6J2_HUMAN cDNA, FLJ92973, highly si	69.241	90.757	27.0016	26.9757	27.0124	27.0696	23	13	23	22
E7DVW5;Q01469;I6L8B7	E7DVW5;Q01469	Fatty acid-binding protein, epidermal	FABP5	tr|E7DVW5|E7DVW5_HUMAN Fatty acid binding protein 5 (Psoriasis-associated) OS=Homo sapiens OX=9606 GN=FABP5 PE=3 SV=1;sp|Q01469|FABP5_HUMAN Fatty acid-binding protein 5 OS=Homo sapiens OX=9606 GN=FABP5 PE=1 SV=3	15.164	8.8211	25.9547	25.9042	25.4371	25.6048	6	4	4	5
Q96CS3;B4E2M8;D6RBG6	Q96CS3;B4E2M8	FAS-associated factor 2	FAF2	sp|Q96CS3|FAF2_HUMAN FAS-associated factor 2 OS=Homo sapiens OX=9606 GN=FAF2 PE=1 SV=2;tr|B4E2M8|B4E2M8_HUMAN cDNA FLJ61076, highly similar to UBX domain-containing protein 8 OS=Homo sapiens OX=9606 PE=2 SV=1	52.623	227.41	28.6639	28.5765	28.3371	28.0885	39	20	32	35
Q9NZB2;A0A0C4DG79;A0A0C4DH52;A0A494C0Y9;Q5T035	Q9NZB2;A0A0C4DG79	Constitutive coactivator of PPAR-gamma-like protein 1	FAM120A	sp|Q9NZB2|F120A_HUMAN Constitutive coactivator of PPAR-gamma-like protein 1 OS=Homo sapiens OX=9606 GN=FAM120A PE=1 SV=2;tr|A0A0C4DG79|A0A0C4DG79_HUMAN Constitutive coactivator of PPAR-gamma-like protein 1 (Fragment) OS=Homo sapiens OX=9606 GN=FAM120A PE=1	121.89	22.766	23.2398	23.8751	23.5839	23.7636	3	0	5	8
H3BQQ6;H3BTI2;H3BTP8;H3BSY6;H3BP64;H3BUL4;H3BMX9;A0A024R6T8;Q9GZU8;Q6P4H7;H3BSF0;Q2VIL1;H3BPH9;H3BPF9;H3BN22;H3BU93	H3BQQ6;H3BTI2;H3BTP8;H3BSY6;H3BP64;H3BUL4;H3BMX9;A0A024R6T8;Q9GZU8;Q6P4H7;H3BSF0;Q2VIL1	Protein FAM192A	FAM192A;NIP30	tr|H3BQQ6|H3BQQ6_HUMAN PSME3-interacting protein (Fragment) OS=Homo sapiens OX=9606 GN=FAM192A PE=1 SV=1;tr|H3BTI2|H3BTI2_HUMAN PSME3-interacting protein (Fragment) OS=Homo sapiens OX=9606 GN=FAM192A PE=1 SV=1;tr|H3BTP8|H3BTP8_HUMAN PSME3-interacting prote	11.814	19.592	22.4	23.2407	22.5694	22.9413	5	1	1	5
A0A024R9G4;Q9NUQ9;Q68D08;A0A1W2PRQ0;A0A087X178;Q3ZTR9;E5RK61;E5RFS4;E5RHU5;E5RGI7;E5RJE1;E5RIR8;E5RJL8;E5RI16;B3KRB1;Q9H0Q0	A0A024R9G4;Q9NUQ9;Q68D08;A0A1W2PRQ0	Protein FAM49B	FAM49B;DKFZp686B04128	tr|A0A024R9G4|A0A024R9G4_HUMAN Family with sequence similarity 49, member B, isoform CRA_a OS=Homo sapiens OX=9606 GN=FAM49B PE=4 SV=1;sp|Q9NUQ9|FA49B_HUMAN Protein FAM49B OS=Homo sapiens OX=9606 GN=FAM49B PE=1 SV=1;tr|Q68D08|Q68D08_HUMAN Uncharacterized p	36.748	20.21	24.0236	23.624	23.879	23.9662	4	3	6	6
Q14320;B0S8I6	Q14320;B0S8I6	Protein FAM50A	FAM50A	sp|Q14320|FA50A_HUMAN Protein FAM50A OS=Homo sapiens OX=9606 GN=FAM50A PE=1 SV=2;tr|B0S8I6|B0S8I6_HUMAN Protein FAM50A (Fragment) OS=Homo sapiens OX=9606 GN=FAM50A PE=1 SV=1	40.241	5.531	22.4989	22.9677	22.3695	23.0514	2	1	4	1
A8K9V9;Q96KN1	A8K9V9;Q96KN1	Protein FAM84B	FAM84B	tr|A8K9V9|A8K9V9_HUMAN cDNA FLJ76064 OS=Homo sapiens OX=9606 PE=2 SV=1;sp|Q96KN1|LRAT2_HUMAN Protein LRATD2 OS=Homo sapiens OX=9606 GN=LRATD2 PE=1 SV=1	34.532	15.631	23.8391	23.648	23.5433	23.6592	4	3	5	6
Q9Y3D0;H3BNV7;J3KS95;J3QLT9	Q9Y3D0;H3BNV7;J3KS95	Mitotic spindle-associated MMXD complex subunit MIP18	FAM96B	sp|Q9Y3D0|CIA2B_HUMAN Cytosolic iron-sulfur assembly component 2B OS=Homo sapiens OX=9606 GN=CIAO2B PE=1 SV=1;tr|H3BNV7|H3BNV7_HUMAN Cytosolic iron-sulfur assembly component 2B (Fragment) OS=Homo sapiens OX=9606 GN=CIAO2B PE=1 SV=1;tr|J3KS95|J3KS95_HUMAN C	17.663	12.084	22.8959	23.594	23.0885	23.1958	2	0	4	6
E9PNW8;Q9H600;B2RDG1;Q8WVX9	E9PNW8;Q9H600;B2RDG1;Q8WVX9	Fatty acyl-CoA reductase 1	FAR1	tr|E9PNW8|E9PNW8_HUMAN Fatty acyl-CoA reductase (Fragment) OS=Homo sapiens OX=9606 GN=FAR1 PE=1 SV=1;tr|Q9H600|Q9H600_HUMAN Fatty acyl-CoA reductase (Fragment) OS=Homo sapiens OX=9606 PE=2 SV=1;tr|B2RDG1|B2RDG1_HUMAN Fatty acyl-CoA reductase OS=Homo sapien	37.481	6.9249	22.2429	0	21.9722	21.2301	3	0	3	2
Q9BR63;Q9NSD9;A8K666;B7ZB32	Q9BR63;Q9NSD9;A8K666;B7ZB32	Phenylalanine--tRNA ligase beta subunit	FARSB	tr|Q9BR63|Q9BR63_HUMAN FARSB protein (Fragment) OS=Homo sapiens OX=9606 GN=FARSB PE=2 SV=2;sp|Q9NSD9|SYFB_HUMAN Phenylalanine--tRNA ligase beta subunit OS=Homo sapiens OX=9606 GN=FARSB PE=1 SV=3;tr|A8K666|A8K666_HUMAN cDNA FLJ75460, highly similar to Homo	65.7	29.333	24.215	24.3826	24.4985	24.6427	6	3	12	13
Q6IBR2;Q9Y285;K7ER00;K7EK06;K7ER16;K7EPH2	Q6IBR2;Q9Y285;K7ER00;K7EK06;K7ER16	Phenylalanine--tRNA ligase alpha subunit	FARSLA;FARSA	tr|Q6IBR2|Q6IBR2_HUMAN FARSLA protein OS=Homo sapiens OX=9606 GN=FARSLA PE=2 SV=1;sp|Q9Y285|SYFA_HUMAN Phenylalanine--tRNA ligase alpha subunit OS=Homo sapiens OX=9606 GN=FARSA PE=1 SV=3;tr|K7ER00|K7ER00_HUMAN Phenylalanine--tRNA ligase alpha subunit OS=Ho	57.563	43.198	24.5429	24.5872	24.6626	24.6307	4	2	7	12
P49327;A0A0U1RQF0;Q6PJJ3;A0A0U1RRG3;A0A1B0GTR5;Q13587;J3KTF0	P49327;A0A0U1RQF0	Fatty acid synthase;[Acyl-carrier-protein] S-acetyltransferase;[Acyl-carrier-protein] S-malonyltransferase;3-oxoacyl-[acyl-carrier-protein] synthase;3-oxoacyl-[acyl-carrier-protein] reductase;3-hydroxyacyl-[acyl-carrier-protein] dehydratase;Enoyl-[acyl-carrier-protein] reductase;Oleoyl-[acyl-carrier-protein] hydrolase	FASN	sp|P49327|FAS_HUMAN Fatty acid synthase OS=Homo sapiens OX=9606 GN=FASN PE=1 SV=3;tr|A0A0U1RQF0|A0A0U1RQF0_HUMAN Fatty acid synthase OS=Homo sapiens OX=9606 GN=FASN PE=1 SV=1	273.42	323.31	32.2672	31.984	32.6056	32.5522	288	172	320	315
E9PR30;P62861	E9PR30;P62861	40S ribosomal protein S30	FAU	tr|E9PR30|E9PR30_HUMAN 40S ribosomal protein S30 OS=Homo sapiens OX=9606 GN=FAU PE=1 SV=1;sp|P62861|RS30_HUMAN 40S ribosomal protein S30 OS=Homo sapiens OX=9606 GN=FAU PE=1 SV=1	10.905	8.9502	25.4668	26.2718	25.8447	25.7074	3	6	4	5
Q96BS4;P22087;M0R0P1;M0R299;M0QXL5;M0R2Q4;B4DLD4;M0R2U2;M0R1H0;M0R2B0	Q96BS4;P22087;M0R0P1;M0R299;M0QXL5;M0R2Q4;B4DLD4	rRNA 2-O-methyltransferase fibrillarin	FBL	tr|Q96BS4|Q96BS4_HUMAN FBL protein (Fragment) OS=Homo sapiens OX=9606 GN=FBL PE=2 SV=2;sp|P22087|FBRL_HUMAN rRNA 2-O-methyltransferase fibrillarin OS=Homo sapiens OX=9606 GN=FBL PE=1 SV=2;tr|M0R0P1|M0R0P1_HUMAN rRNA 2-O-methyltransferase fibrillarin (Fra	28.449	69.998	25.0928	25.1668	25.2924	25.4557	9	2	9	13
Q53EY9;Q8NEZ5;H3BTH6;B4DFX7;H3BRE0;H3BVA4;H3BUC1	Q53EY9;Q8NEZ5;H3BTH6;B4DFX7	F-box only protein 22	FBXO22	tr|Q53EY9|Q53EY9_HUMAN F-box only protein 22 isoform a variant (Fragment) OS=Homo sapiens OX=9606 PE=2 SV=1;sp|Q8NEZ5|FBX22_HUMAN F-box only protein 22 OS=Homo sapiens OX=9606 GN=FBXO22 PE=1 SV=1;tr|H3BTH6|H3BTH6_HUMAN F-box only protein 22 (Fragment) OS=H	44.478	8.1684	22.4484	0	22.7913	22.5823	3	0	4	2
Q6IAX1;P37268;E9PNM1;B4DND3;A0A1W2PQ47;B7Z9R8;B4DTK0;B4DWP0;E9PJG4	Q6IAX1;P37268;E9PNM1;B4DND3;A0A1W2PQ47;B7Z9R8;B4DTK0;B4DWP0	Squalene synthase	FDFT1	tr|Q6IAX1|Q6IAX1_HUMAN FDFT1 protein OS=Homo sapiens OX=9606 GN=FDFT1 PE=2 SV=1;sp|P37268|FDFT_HUMAN Squalene synthase OS=Homo sapiens OX=9606 GN=FDFT1 PE=1 SV=1;tr|E9PNM1|E9PNM1_HUMAN Squalene synthase OS=Homo sapiens OX=9606 GN=FDFT1 PE=1 SV=1;tr|B4DND3|	48.115	20.376	23.688	23.5813	24.1283	23.2425	8	1	9	4
P14324;B3KMW3;A0A087X1D8;A0A087WVN4;Q14329;A0A087WTP2;A0A087X090	P14324;B3KMW3;A0A087X1D8;A0A087WVN4	Farnesyl pyrophosphate synthase	FDPS	sp|P14324|FPPS_HUMAN Farnesyl pyrophosphate synthase OS=Homo sapiens OX=9606 GN=FDPS PE=1 SV=4;tr|B3KMW3|B3KMW3_HUMAN cDNA FLJ12779 fis, clone NT2RP2001748, moderately similar to FARNESYL PYROPHOSPHATE SYNTHETASE OS=Homo sapiens OX=9606 PE=2 SV=1;tr|A0A087	48.275	135.51	28.5168	28.269	28.466	28.4163	19	10	21	16
Q6FHX6;P39748;B4DWZ4;I3L3E9;F5H1Y3	Q6FHX6;P39748;B4DWZ4;I3L3E9	Flap endonuclease 1	FEN1	tr|Q6FHX6|Q6FHX6_HUMAN Flap endonuclease 1 OS=Homo sapiens OX=9606 GN=FEN1 PE=2 SV=1;sp|P39748|FEN1_HUMAN Flap endonuclease 1 OS=Homo sapiens OX=9606 GN=FEN1 PE=1 SV=1;tr|B4DWZ4|B4DWZ4_HUMAN Flap endonuclease 1 OS=Homo sapiens OX=9606 GN=FEN1 PE=2 SV=1;tr|	42.592	80.278	25.7965	25.8322	25.7785	25.9923	9	6	11	11
A0A0S2Z4C3;P07954;A0A0S2Z3W2;A0A0S2Z3X6;A0A0S2Z4H0;A0A0S2Z3S9;A0A0S2Z408	A0A0S2Z4C3;P07954	Fumarate hydratase, mitochondrial	FH	tr|A0A0S2Z4C3|A0A0S2Z4C3_HUMAN Epididymis secretory sperm binding protein (Fragment) OS=Homo sapiens OX=9606 GN=FH PE=2 SV=1;sp|P07954|FUMH_HUMAN Fumarate hydratase, mitochondrial OS=Homo sapiens OX=9606 GN=FH PE=1 SV=3	54.636	143.94	26.0204	25.7182	25.7124	25.8873	17	7	19	19
A0A0A0MT60;Q5T1M5;B4DVS2;B4DZS8;X6RKW4	A0A0A0MT60;Q5T1M5;B4DVS2;B4DZS8	Peptidyl-prolyl cis-trans isomerase;FK506-binding protein 15	FKBP15	tr|A0A0A0MT60|A0A0A0MT60_HUMAN Peptidylprolyl isomerase (Fragment) OS=Homo sapiens OX=9606 GN=FKBP15 PE=1 SV=1;sp|Q5T1M5|FKB15_HUMAN FK506-binding protein 15 OS=Homo sapiens OX=9606 GN=FKBP15 PE=1 SV=2;tr|B4DVS2|B4DVS2_HUMAN cDNA FLJ57617 OS=Homo sapiens O	136.27	3.1657	22.0692	22.202	21.8234	21.9174	0	0	3	1
P62942;Q1JUQ5;Q5W0X3;Q0VDC6;Q0VDC5;Q5VVH2;Q1JUQ3;Q1JUQ4;A0A087WTS4;A0A087WV48;A0A087WZM5	P62942;Q1JUQ5;Q5W0X3;Q0VDC6;Q0VDC5;Q5VVH2	Peptidyl-prolyl cis-trans isomerase FKBP1A;Peptidyl-prolyl cis-trans isomerase	FKBP1A;FKBP12-Exip2;FKBP1C	sp|P62942|FKB1A_HUMAN Peptidyl-prolyl cis-trans isomerase FKBP1A OS=Homo sapiens OX=9606 GN=FKBP1A PE=1 SV=2;tr|Q1JUQ5|Q1JUQ5_HUMAN Peptidylprolyl isomerase OS=Homo sapiens OX=9606 GN=FKBP1A PE=1 SV=1;tr|Q5W0X3|Q5W0X3_HUMAN Peptidylprolyl isomerase OS=Homo	11.951	90.267	26.2139	26.6705	26.3646	26.6143	6	4	7	11
Q53GD8;Q00688;G3V5F2	Q53GD8;Q00688	Peptidyl-prolyl cis-trans isomerase;Peptidyl-prolyl cis-trans isomerase FKBP3	FKBP3	tr|Q53GD8|Q53GD8_HUMAN Peptidylprolyl isomerase (Fragment) OS=Homo sapiens OX=9606 PE=2 SV=1;sp|Q00688|FKBP3_HUMAN Peptidyl-prolyl cis-trans isomerase FKBP3 OS=Homo sapiens OX=9606 GN=FKBP3 PE=1 SV=1	25.204	65.419	25.0099	25.698	24.8404	24.9588	5	3	7	9
Q02790;B2R9U2;F5H1U3;H0YFG2;F5H120	Q02790;B2R9U2	Peptidyl-prolyl cis-trans isomerase FKBP4;Peptidyl-prolyl cis-trans isomerase FKBP4, N-terminally processed	FKBP4	sp|Q02790|FKBP4_HUMAN Peptidyl-prolyl cis-trans isomerase FKBP4 OS=Homo sapiens OX=9606 GN=FKBP4 PE=1 SV=3;tr|B2R9U2|B2R9U2_HUMAN Peptidylprolyl isomerase OS=Homo sapiens OX=9606 PE=2 SV=1	51.804	211.29	28.15	28.0494	28.0639	28.0966	40	21	45	38
Q53GX4;Q2TA84;Q13451;B7Z7Z8;B7Z8G2;Q6ZR21	Q53GX4;Q2TA84;Q13451;B7Z7Z8;B7Z8G2	Peptidyl-prolyl cis-trans isomerase FKBP5;Peptidyl-prolyl cis-trans isomerase FKBP5, N-terminally processed	FKBP5	tr|Q53GX4|Q53GX4_HUMAN Peptidylprolyl isomerase (Fragment) OS=Homo sapiens OX=9606 PE=2 SV=1;tr|Q2TA84|Q2TA84_HUMAN Peptidylprolyl isomerase OS=Homo sapiens OX=9606 GN=FKBP5 PE=2 SV=1;sp|Q13451|FKBP5_HUMAN Peptidyl-prolyl cis-trans isomerase FKBP5 OS=Homo	51.198	11.116	22.878	22.8331	22.9289	22.5683	2	2	3	3
Q13045;B4DIX0;Q59H95;J3KS54;J3KS39;J3QLR6;J3QQQ2;B4DNA8;K7EP37;J3QQU5;K7EP27;K7EQZ7	Q13045;B4DIX0;Q59H95	Protein flightless-1 homolog	FLII	sp|Q13045|FLII_HUMAN Protein flightless-1 homolog OS=Homo sapiens OX=9606 GN=FLII PE=1 SV=2;tr|B4DIX0|B4DIX0_HUMAN cDNA FLJ50778, highly similar to Protein flightless-1 homolog OS=Homo sapiens OX=9606 PE=2 SV=1;tr|Q59H95|Q59H95_HUMAN Flightless I homolog v	144.75	59.469	24.2856	24.3594	24.7728	24.8472	9	2	13	15
Q8TEF1;E9PDP5;Q8IWZ3;H7C2F5;Q9NXF0;H3BLS9;Q7Z586;B4DTP3;H0YM23;O75179;H0YLQ3;B4DR08;D6RHC4;A0A1W2PQ15	Q8TEF1;E9PDP5;Q8IWZ3;H7C2F5;Q9NXF0;H3BLS9;Q7Z586;B4DTP3;H0YM23;O75179	Ankyrin repeat and KH domain-containing protein 1;Ankyrin repeat domain-containing protein 17	FLJ00246;ANKHD1;ANKRD17	tr|Q8TEF1|Q8TEF1_HUMAN FLJ00246 protein (Fragment) OS=Homo sapiens OX=9606 GN=FLJ00246 PE=2 SV=1;tr|E9PDP5|E9PDP5_HUMAN Ankyrin repeat and KH domain-containing protein 1 (Fragment) OS=Homo sapiens OX=9606 GN=ANKHD1 PE=1 SV=1;sp|Q8IWZ3|ANKH1_HUMAN Ankyrin r	157.81	7.4754	21.6401	21.7968	21.9128	21.8521	1	1	3	3
A0A023T6R1;Q96A72;F5H6P7;F5H6N1;F5H3U9;F5H124	A0A023T6R1;Q96A72;F5H6P7	Protein mago nashi homolog 2	FLJ10292;MAGOHB	tr|A0A023T6R1|A0A023T6R1_HUMAN Mago nashi protein OS=Homo sapiens OX=9606 GN=FLJ10292 PE=2 SV=1;sp|Q96A72|MGN2_HUMAN Protein mago nashi homolog 2 OS=Homo sapiens OX=9606 GN=MAGOHB PE=1 SV=1;tr|F5H6P7|F5H6P7_HUMAN Protein mago nashi homolog 2 OS=Homo sapien	17.276	17.318	24.4303	24.3777	24.6024	24.4879	8	1	9	9
O75369;A0A024R321;Q68CT4;E7EN95;F8WE98;A6NDY9;A0A087WWY3;Q60FE6;Q60FE5;P21333;Q14315;A0A0A0MT44;H7C5L4;Q59H94;A0A0C4DGA1	O75369;A0A024R321;Q68CT4;E7EN95	Filamin-B	FLNB;DKFZp686A1668	sp|O75369|FLNB_HUMAN Filamin-B OS=Homo sapiens OX=9606 GN=FLNB PE=1 SV=2;tr|A0A024R321|A0A024R321_HUMAN Filamin B, beta (Actin binding protein 278), isoform CRA_a OS=Homo sapiens OX=9606 GN=FLNB PE=4 SV=1;tr|Q68CT4|Q68CT4_HUMAN Uncharacterized protein DKFZ	278.16	323.31	31.1883	31.221	31.2433	31.3016	248	147	258	253
E9PRR7;Q14331	E9PRR7;Q14331	Protein FRG1	FRG1	tr|E9PRR7|E9PRR7_HUMAN Protein FRG1 (Fragment) OS=Homo sapiens OX=9606 GN=FRG1 PE=1 SV=1;sp|Q14331|FRG1_HUMAN Protein FRG1 OS=Homo sapiens OX=9606 GN=FRG1 PE=1 SV=1	12.516	5.5225	0	22.094	21.4711	21.6648	1	1	3	4
B3KTA3;A0A384MEG1;Q16658;B3KTM9;C9JFC0;A0A0A0MSB2;C9JPH9	B3KTA3;A0A384MEG1;Q16658	Fascin	FSCN1	tr|B3KTA3|B3KTA3_HUMAN Fascin OS=Homo sapiens OX=9606 PE=2 SV=1;tr|A0A384MEG1|A0A384MEG1_HUMAN Fascin OS=Homo sapiens OX=9606 PE=2 SV=1;sp|Q16658|FSCN1_HUMAN Fascin OS=Homo sapiens OX=9606 GN=FSCN1 PE=1 SV=3	52.276	323.31	29.2625	29.0405	29.1432	29.3156	46	31	42	58
Q6NZ44;B3KXC3;A0A024R525;P02794;G3V1D1;G3V192;Q6NS36;E9PPQ4;E9PRK8;Q8TD27;D3DPG2;A9JQE1;E9PQR3;E9PKM5;E9PK45	Q6NZ44;B3KXC3;A0A024R525;P02794;G3V1D1;G3V192;Q6NS36	Ferritin;Ferritin heavy chain;Ferritin heavy chain, N-terminally processed	FTH1	tr|Q6NZ44|Q6NZ44_HUMAN Ferritin OS=Homo sapiens OX=9606 GN=FTH1 PE=1 SV=1;tr|B3KXC3|B3KXC3_HUMAN Ferritin OS=Homo sapiens OX=9606 PE=2 SV=1;tr|A0A024R525|A0A024R525_HUMAN Ferritin OS=Homo sapiens OX=9606 GN=FTH1 PE=3 SV=1;sp|P02794|FRIH_HUMAN Ferritin heav	21.241	24.189	25.9615	26.821	26.0332	26.3331	10	10	12	9
B4DKU3;Q8IY81	B4DKU3;Q8IY81	pre-rRNA processing protein FTSJ3	FTSJ3	tr|B4DKU3|B4DKU3_HUMAN cDNA FLJ53449, highly similar to rRNA methyltransferase 3 OS=Homo sapiens OX=9606 PE=2 SV=1;sp|Q8IY81|SPB1_HUMAN pre-rRNA 2-O-ribose RNA methyltransferase FTSJ3 OS=Homo sapiens OX=9606 GN=FTSJ3 PE=1 SV=2	82.578	11.064	22.8031	23.3948	23.0054	23.2706	1	3	3	7
B4E0X8;A0A1Z1G4M2;A0A384MDX9;E9PEB5;B4DT31;Q96AE4;B4DWL1;Q59FU3;Q6PJY1;C9JSZ1;M0R251;M0R263	B4E0X8;A0A1Z1G4M2;A0A384MDX9;E9PEB5;B4DT31;Q96AE4;B4DWL1;Q59FU3;Q6PJY1	Far upstream element-binding protein 1	FUBP1	tr|B4E0X8|B4E0X8_HUMAN cDNA FLJ61021, highly similar to Far upstream element-binding protein 1 OS=Homo sapiens OX=9606 PE=2 SV=1;tr|A0A1Z1G4M2|A0A1Z1G4M2_HUMAN FUBP1 OS=Homo sapiens OX=9606 GN=FUBP1 PE=2 SV=1;tr|A0A384MDX9|A0A384MDX9_HUMAN Epididymis secre	66.231	39.37	25.902	26.2379	25.7635	25.9639	9	5	13	14
Q59H57;B4DR70;A8K4H1;Q8TBR3;Q6IBQ5;Q13344;P35637;H3BPE7;Q70T18	Q59H57;B4DR70;A8K4H1;Q8TBR3;Q6IBQ5;Q13344;P35637;H3BPE7;Q70T18	RNA-binding protein FUS	FUS	tr|Q59H57|Q59H57_HUMAN Fusion (Involved in t(12;16) in malignant liposarcoma) isoform a variant (Fragment) OS=Homo sapiens OX=9606 PE=2 SV=1;tr|B4DR70|B4DR70_HUMAN cDNA FLJ58049, highly similar to RNA-binding protein FUS OS=Homo sapiens OX=9606 PE=2 SV=1;t	31.994	114.94	26.8464	27.3285	27.0651	27.107	13	16	14	15
A0A0F7KYT8;A0A0F7L1S3;P51114;A0A0F7L0Q8;B4DXZ6;B4DM78;E9PFF5;B4DM21;E7EU85;B4DGH9;C9JZE0;C9JY20;C9JAJ4;H7C4S4;C9JYQ6;A0A0F7L2Z7;Q14341;C9IZ22;B4DFH8;B4DZ17;Q59GC1;R9WNI0;W5ZQ92;R9WQY1;A8MQB8;G3V0J0;X5D907;X5DQX7;Q06787	A0A0F7KYT8;A0A0F7L1S3;P51114;A0A0F7L0Q8;B4DXZ6;B4DM78;E9PFF5;B4DM21;E7EU85;B4DGH9	Fragile X mental retardation syndrome-related protein 1	FXR1	tr|A0A0F7KYT8|A0A0F7KYT8_HUMAN Fragile X mental retardation autosomal homolog variant p2K OS=Homo sapiens OX=9606 GN=FXR1 PE=2 SV=1;tr|A0A0F7L1S3|A0A0F7L1S3_HUMAN Fragile X mental retardation autosomal homolog variant p4K OS=Homo sapiens OX=9606 GN=FXR1 PE	76.199	28.774	24.3399	24.3547	24.223	24.2843	3	2	13	11
A0A024RDB2;A0A024RDE5;Q9UN86;A8K6V7;D6RAC7;D6RB17;D6RGJ4;D6RBM9;D6REX8;D6RBR0;D6RE13;D6RBW8;D6R9X5;D6R9A4	A0A024RDB2;A0A024RDE5;Q9UN86;A8K6V7	Ras GTPase-activating protein-binding protein 2	G3BP2	tr|A0A024RDB2|A0A024RDB2_HUMAN Ras-GTPase activating protein SH3 domain-binding protein 2, isoform CRA_b OS=Homo sapiens OX=9606 GN=G3BP2 PE=4 SV=1;tr|A0A024RDE5|A0A024RDE5_HUMAN Ras-GTPase activating protein SH3 domain-binding protein 2, isoform CRA_a OS=	50.817	44.847	25.1755	25.6254	25.2811	25.5219	9	4	10	14
A0A384NL00;P11413;A8K8D9;Q2VF42;Q2Q9H2;Q2Q9B7;B4DYA7;E7EUI8;E7EM57;A0A4P8W0G4;E9PD92;Q0PHS1;A0A2H4QGB2;A0A2H4QGB6;A7IZZ3;Q0PHS5;A0A2H4QGB8;Q0PHS6;Q0PHS3;Q0PHS2;I3V9R4;A2IBT6;B6ZHS6	A0A384NL00;P11413;A8K8D9;Q2VF42;Q2Q9H2;Q2Q9B7;B4DYA7;E7EUI8;E7EM57;A0A4P8W0G4;E9PD92;Q0PHS1	Glucose-6-phosphate 1-dehydrogenase	G6PD	tr|A0A384NL00|A0A384NL00_HUMAN Glucose-6-phosphate 1-dehydrogenase OS=Homo sapiens OX=9606 PE=2 SV=1;sp|P11413|G6PD_HUMAN Glucose-6-phosphate 1-dehydrogenase OS=Homo sapiens OX=9606 GN=G6PD PE=1 SV=4;tr|A8K8D9|A8K8D9_HUMAN Glucose-6-phosphate 1-dehydrogena	59.256	312.24	29.8071	29.4147	29.6431	29.8003	43	27	52	64
Q0PHS4	Q0PHS4		G6PD	tr|Q0PHS4|Q0PHS4_HUMAN Glucose-6-phosphate dehydrogenase (Fragment) OS=Homo sapiens OX=9606 GN=G6PD PE=4 SV=1	7.1862	9.9397	25.8017	23.8958	25.2892	25.0937	8	1	6	4
Q5QPP3;Q5QPP4;A0A024RAB7;A0A384NL38;Q14376;Q5QPP9;Q5QPP1	Q5QPP3;Q5QPP4;A0A024RAB7;A0A384NL38;Q14376;Q5QPP9	UDP-glucose 4-epimerase	GALE	tr|Q5QPP3|Q5QPP3_HUMAN UDP-glucose 4-epimerase (Fragment) OS=Homo sapiens OX=9606 GN=GALE PE=1 SV=1;tr|Q5QPP4|Q5QPP4_HUMAN UDP-glucose 4-epimerase (Fragment) OS=Homo sapiens OX=9606 GN=GALE PE=1 SV=1;tr|A0A024RAB7|A0A024RAB7_HUMAN UDP-galactose-4-epimerase	25.03	44.723	23.5761	0	23.6543	23.5451	5	0	4	4
A0A090N8G0;P41250;Q75MN1;H7C443	A0A090N8G0;P41250	Glycine--tRNA ligase	GARS	tr|A0A090N8G0|A0A090N8G0_HUMAN Glycyl-tRNA synthetase OS=Homo sapiens OX=9606 GN=GARS PE=4 SV=1;sp|P41250|GARS_HUMAN Glycine--tRNA ligase OS=Homo sapiens OX=9606 GN=GARS PE=1 SV=3	77.53	210	27.0135	26.7197	27.0925	27.1317	28	11	33	29
Q59HH3;P22102;Q3B7A7;B4DJ93;Q15374;A0A140TA71;C9JBJ1;C9JTV6;F8WD69;O14660;C9JZG2;C9JKQ7;Q71VH3;H7C366	Q59HH3;P22102;Q3B7A7;B4DJ93	Trifunctional purine biosynthetic protein adenosine-3;Phosphoribosylamine--glycine ligase;Phosphoribosylformylglycinamidine cyclo-ligase;Phosphoribosylglycinamide formyltransferase	GART	tr|Q59HH3|Q59HH3_HUMAN Trifunctional purine biosynthetic protein adenosine-3 (Fragment) OS=Homo sapiens OX=9606 PE=2 SV=1;sp|P22102|PUR2_HUMAN Trifunctional purine biosynthetic protein adenosine-3 OS=Homo sapiens OX=9606 GN=GART PE=1 SV=1;tr|Q3B7A7|Q3B7A7_	112.14	157.03	26.9982	26.832	27.1159	27.1967	27	15	41	40
E9PGM4;B4DUF1;Q59ET0;Q04446;B4DNJ3	E9PGM4;B4DUF1;Q59ET0;Q04446;B4DNJ3	1,4-alpha-glucan-branching enzyme	GBE1	tr|E9PGM4|E9PGM4_HUMAN 1,4-alpha-glucan-branching enzyme OS=Homo sapiens OX=9606 GN=GBE1 PE=1 SV=1;tr|B4DUF1|B4DUF1_HUMAN cDNA FLJ59760, highly similar to 1,4-alpha-glucan branching enzyme OS=Homo sapiens OX=9606 PE=2 SV=1;tr|Q59ET0|Q59ET0_HUMAN Glucan, br	75.959	15.142	23.7054	0	24.1005	24.102	5	3	8	4
B4E2I4;Q14TF0;A0A2R8YEL6;P48506;E1CEI4;A0A0C4DGB2;A0A2R8Y648	B4E2I4;Q14TF0;A0A2R8YEL6;P48506;E1CEI4;A0A0C4DGB2	Glutamate--cysteine ligase catalytic subunit	GCLC	tr|B4E2I4|B4E2I4_HUMAN Glutamate--cysteine ligase catalytic subunit OS=Homo sapiens OX=9606 GN=GCLC PE=1 SV=1;tr|Q14TF0|Q14TF0_HUMAN Glutamate-cysteine ligase OS=Homo sapiens OX=9606 GN=GCLC PE=2 SV=1;tr|A0A2R8YEL6|A0A2R8YEL6_HUMAN Glutamate--cysteine liga	66.463	18.034	23.7957	22.3955	23.5018	23.8746	8	0	7	9
A0A0S2Z3X8;P31150;B4DHX4;B4DH24;G5E9U5;A0A0S2Z426;B4E070	A0A0S2Z3X8;P31150;B4DHX4;B4DH24;G5E9U5	Rab GDP dissociation inhibitor alpha	GDI1	tr|A0A0S2Z3X8|A0A0S2Z3X8_HUMAN Rab GDP dissociation inhibitor (Fragment) OS=Homo sapiens OX=9606 GN=GDI1 PE=2 SV=1;sp|P31150|GDIA_HUMAN Rab GDP dissociation inhibitor alpha OS=Homo sapiens OX=9606 GN=GDI1 PE=1 SV=2;tr|B4DHX4|B4DHX4_HUMAN Rab GDP dissociati	50.582	8.6116	23.0572	0	23.2049	23.3188	1	0	6	5
Q6IAT1;B4DLV7;P50395;Q5SX87;V9GYF8;Q5SX90;Q5SX86;Q8TB95;B3KVE3;V9GYJ7;Q5SX91	Q6IAT1;B4DLV7;P50395;Q5SX87	Rab GDP dissociation inhibitor beta	GDI2	tr|Q6IAT1|Q6IAT1_HUMAN Rab GDP dissociation inhibitor OS=Homo sapiens OX=9606 GN=GDI2 PE=2 SV=1;tr|B4DLV7|B4DLV7_HUMAN Rab GDP dissociation inhibitor OS=Homo sapiens OX=9606 PE=2 SV=1;sp|P50395|GDIB_HUMAN Rab GDP dissociation inhibitor beta OS=Homo sapiens	50.663	323.31	27.8512	27.501	28.0692	28.0049	36	13	43	41
B7ZLC9;Q8TEQ6;Q58EZ8	B7ZLC9;Q8TEQ6	Gem-associated protein 5	GEMIN5	tr|B7ZLC9|B7ZLC9_HUMAN GEMIN5 protein OS=Homo sapiens OX=9606 GN=GEMIN5 PE=2 SV=1;sp|Q8TEQ6|GEMI5_HUMAN Gem-associated protein 5 OS=Homo sapiens OX=9606 GN=GEMIN5 PE=1 SV=3	168.43	33.261	24.0372	23.4009	24.9375	25.1155	4	0	16	12
Q06210	Q06210	Glutamine--fructose-6-phosphate aminotransferase [isomerizing] 1	GFPT1	sp|Q06210|GFPT1_HUMAN Glutamine--fructose-6-phosphate aminotransferase [isomerizing] 1 OS=Homo sapiens OX=9606 GN=GFPT1 PE=1 SV=3	78.806	36.111	23.741	24.3956	24.4068	24.1242	5	1	10	9
A8K2I7;A0A024R7I0;O14908;A0A024R7I1;K7EM11;K7EJ33;K7EIT0;K7ESN1;A0A2R8Y651;Q8TF64	A8K2I7;A0A024R7I0;O14908;A0A024R7I1;K7EM11	PDZ domain-containing protein GIPC1	GIPC1	tr|A8K2I7|A8K2I7_HUMAN cDNA FLJ76072, highly similar to Homo sapiens GIPC PDZ domain containing family, member 1 (GIPC1), transcript variant 1, mRNA OS=Homo sapiens OX=9606 PE=2 SV=1;tr|A0A024R7I0|A0A024R7I0_HUMAN GIPC PDZ domain containing family, member	36.039	13	23.1881	23.6999	23.4832	23.4409	4	1	6	10
Q6ZS86;F8WBF0;H7C5R4	Q6ZS86	Putative glycerol kinase 5	GK5	sp|Q6ZS86|GLPK5_HUMAN Putative glycerol kinase 5 OS=Homo sapiens OX=9606 GN=GK5 PE=2 SV=2	59.155	18.674	23.6897	23.3496	22.96	23.2139	4	1	4	4
Q53Y83;Q53HF3;A0A3B3IUC4;P06280	Q53Y83;Q53HF3;A0A3B3IUC4;P06280	Alpha-galactosidase A	GLA	tr|Q53Y83|Q53Y83_HUMAN Alpha-galactosidase OS=Homo sapiens OX=9606 GN=GLA PE=2 SV=1;tr|Q53HF3|Q53HF3_HUMAN Alpha-galactosidase (Fragment) OS=Homo sapiens OX=9606 PE=2 SV=1;tr|A0A3B3IUC4|A0A3B3IUC4_HUMAN Alpha-galactosidase OS=Homo sapiens OX=9606 GN=GLA PE	48.766	7.5999	0	22.6316	21.6367	22.184	0	2	4	5
E7EQ29;B7Z5H9;Q53H18;Q53G40;B7Z6Q5;P16278;C9J4G9	E7EQ29;B7Z5H9;Q53H18;Q53G40;B7Z6Q5;P16278;C9J4G9	Beta-galactosidase	GLB1	tr|E7EQ29|E7EQ29_HUMAN Beta-galactosidase OS=Homo sapiens OX=9606 GN=GLB1 PE=1 SV=1;tr|B7Z5H9|B7Z5H9_HUMAN cDNA FLJ53291, highly similar to Beta-galactosidase-related protein OS=Homo sapiens OX=9606 PE=2 SV=1;tr|Q53H18|Q53H18_HUMAN Beta-galactosidase (Frag	60.482	6.6691	22.0618	0	22.0406	21.8561	2	1	2	2
X5DNM4;Q04760;V9HW62	X5DNM4;Q04760;V9HW62	Lactoylglutathione lyase	GLO1;HEL-S-74	tr|X5DNM4|X5DNM4_HUMAN Lactoylglutathione lyase (Fragment) OS=Homo sapiens OX=9606 GN=GLO1 PE=2 SV=1;sp|Q04760|LGUL_HUMAN Lactoylglutathione lyase OS=Homo sapiens OX=9606 GN=GLO1 PE=1 SV=4;tr|V9HW62|V9HW62_HUMAN Lactoylglutathione lyase OS=Homo sapiens OX=	20.777	54.46	26.8457	27.379	26.8856	27.129	13	13	16	18
B7Z403;F6TLX2;Q9Y3E8;Q9HC38;B3KV49;B4DX01;A8K8F0;I3L3Q4;I3L1I0	B7Z403;F6TLX2;Q9Y3E8;Q9HC38;B3KV49;B4DX01;A8K8F0;I3L3Q4	Glyoxalase domain-containing protein 4	GLOD4	tr|B7Z403|B7Z403_HUMAN cDNA FLJ55095 OS=Homo sapiens OX=9606 PE=2 SV=1;tr|F6TLX2|F6TLX2_HUMAN Glyoxalase domain-containing protein 4 OS=Homo sapiens OX=9606 GN=GLOD4 PE=1 SV=1;tr|Q9Y3E8|Q9Y3E8_HUMAN CGI-150 protein OS=Homo sapiens OX=9606 PE=2 SV=1;sp|Q9HC	32.046	23.498	25.2401	24.9535	24.7559	24.9297	9	4	11	13
A0A140VJK1;O76003	A0A140VJK1;O76003	Glutaredoxin-3	GLRX3	tr|A0A140VJK1|A0A140VJK1_HUMAN Testicular tissue protein Li 75 OS=Homo sapiens OX=9606 PE=2 SV=1;sp|O76003|GLRX3_HUMAN Glutaredoxin-3 OS=Homo sapiens OX=9606 GN=GLRX3 PE=1 SV=2	37.432	145.28	27.1048	26.7859	27.0089	27.0872	15	11	17	16
P17900;Q14427;H0YBY3;E5RJD0;B4DQM5	P17900	Ganglioside GM2 activator;Ganglioside GM2 activator isoform short	GM2A	sp|P17900|SAP3_HUMAN Ganglioside GM2 activator OS=Homo sapiens OX=9606 GN=GM2A PE=1 SV=4	20.838	12.218	23.1746	23.0874	23.3876	23.528	2	2	4	7
B2R9X3;O60547	B2R9X3;O60547	GDP-mannose 4,6 dehydratase	GMDS	tr|B2R9X3|B2R9X3_HUMAN cDNA, FLJ94599, highly similar to Homo sapiens GDP-mannose 4,6-dehydratase (GMDS), mRNA OS=Homo sapiens OX=9606 PE=2 SV=1;sp|O60547|GMDS_HUMAN GDP-mannose 4,6 dehydratase OS=Homo sapiens OX=9606 GN=GMDS PE=1 SV=1	41.85	6.5001	22.8577	22.8793	23.1241	23.0078	3	0	2	3
G3V4P8;P60983;M0QYG8;M0R1D2;M0R0C1;Q59G69;M0QYJ8;Q8TDZ6;O60234	G3V4P8;P60983	Glia maturation factor beta	GMFB	tr|G3V4P8|G3V4P8_HUMAN Glia maturation factor beta (Fragment) OS=Homo sapiens OX=9606 GN=GMFB PE=1 SV=1;sp|P60983|GMFB_HUMAN Glia maturation factor beta OS=Homo sapiens OX=9606 GN=GMFB PE=1 SV=2	17.512	13.387	23.6558	23.5006	23.5512	23.7901	1	1	3	5
A0A024R482;Q96IJ6;A0A087WUI8;F8WD54;A0A0U1RRC2;B4DJR0;C9J255;C9JAH0	A0A024R482;Q96IJ6;A0A087WUI8;F8WD54	Mannose-1-phosphate guanyltransferase alpha	GMPPA	tr|A0A024R482|A0A024R482_HUMAN Epididymis secretory sperm binding protein OS=Homo sapiens OX=9606 GN=GMPPA PE=2 SV=1;sp|Q96IJ6|GMPPA_HUMAN Mannose-1-phosphate guanyltransferase alpha OS=Homo sapiens OX=9606 GN=GMPPA PE=1 SV=1;tr|A0A087WUI8|A0A087WUI8_HUMAN	46.291	7.7664	22.5717	0	22.3514	22.539	2	0	4	3
A0A140VJK6;P49915;B4DUT7;Q53F90	A0A140VJK6;P49915;B4DUT7;Q53F90	GMP synthase [glutamine-hydrolyzing]	GMPS	tr|A0A140VJK6|A0A140VJK6_HUMAN Testicular tissue protein Li 82 OS=Homo sapiens OX=9606 PE=2 SV=1;sp|P49915|GUAA_HUMAN GMP synthase [glutamine-hydrolyzing] OS=Homo sapiens OX=9606 GN=GMPS PE=1 SV=1;tr|B4DUT7|B4DUT7_HUMAN cDNA FLJ57604, highly similar to GMP	76.715	174.23	27.2819	27.0672	27.1449	27.3209	37	18	36	31
P08754;Q93020;B3KP89;A0A142CHG9;P63096;P09471;P04899;A0A1W2PRE1;A2A2R6;A0A1W2PQK2;A0A087WTB6;Q5JWD1;H0Y7E8;A0A1W2PRJ7;A0A087WZE5;A0A1W2PS82;A0A3B3IUA8;A0A3B3ITM0;Q5JWE9;H3BTM2;A0A1W2PP38;H0Y7F4;B3KP24;Q8N6I9;B3KX51;A0A024R2Z1;Q8N2B4;Q5T697;Q96C71;A8K1Y9;P11488;P19087;A8MTJ3;P38405	P08754;Q93020;B3KP89;A0A142CHG9;P63096;P09471;P04899	Guanine nucleotide-binding protein G(k) subunit alpha;Guanine nucleotide-binding protein G(i) subunit alpha-1;Guanine nucleotide-binding protein G(o) subunit alpha;Guanine nucleotide-binding protein G(i) subunit alpha-2	GNAI3;WUGSC:H_LUCA16.1;GNAI1;GNAO1;GNAI2	sp|P08754|GNAI3_HUMAN Guanine nucleotide-binding protein G(i) subunit alpha OS=Homo sapiens OX=9606 GN=GNAI3 PE=1 SV=3;tr|Q93020|Q93020_HUMAN GTP-binding regulatory protein Gi alpha-2 chain (Fragment) OS=Homo sapiens OX=9606 GN=WUGSC:H_LUCA16.1 PE=4 SV=2;t	40.532	6.7218	23.5278	23.6484	23.6917	23.0883	3	1	5	1
B1AKQ8;F6X3N5;F6UT28;B2R6K4;A0A024R056;P62873;E7EP32;A0A2L0WW42;F5H8J8;F5H100;F5H0S8;Q59G26;E9PCP0;F1T0G5;F1T0G4;P16520	B1AKQ8;F6X3N5;F6UT28;B2R6K4;A0A024R056;P62873;E7EP32;A0A2L0WW42	Guanine nucleotide-binding protein G(I)/G(S)/G(T) subunit beta-1	GNB1;GNB2	tr|B1AKQ8|B1AKQ8_HUMAN Guanine nucleotide-binding protein G(I)/G(S)/G(T) subunit beta-1 (Fragment) OS=Homo sapiens OX=9606 GN=GNB1 PE=1 SV=8;tr|F6X3N5|F6X3N5_HUMAN Guanine nucleotide-binding protein G(I)/G(S)/G(T) subunit beta-1 (Fragment) OS=Homo sapiens	12.198	13.625	24.3962	24.3536	24.1273	23.7329	5	2	5	3
E9KL35;P63244;D6RAC2;D6REE5;J3KPE3;D6RHH4;D6RAU2;E9PD14;D6RFZ9;H0YAF8;D6R9Z1;H0YAM7;H0Y8W2;D6R9L0;D6RGK8;D6R909;B4E0C3;D6RBD0;B4DWC6;D6RFX4;B4DVD2;D6RF23;H0Y9P0;D6RHJ5;H0Y8R5;D6RDI0;I3QNU9	E9KL35;P63244;D6RAC2;D6REE5;J3KPE3;D6RHH4;D6RAU2;E9PD14;D6RFZ9;H0YAF8;D6R9Z1;H0YAM7;H0Y8W2;D6R9L0	Guanine nucleotide-binding protein subunit beta-2-like 1;Guanine nucleotide-binding protein subunit beta-2-like 1, N-terminally processed	GNB2L1	tr|E9KL35|E9KL35_HUMAN Epididymis tissue sperm binding protein Li 3a OS=Homo sapiens OX=9606 PE=1 SV=1;sp|P63244|RACK1_HUMAN Receptor of activated protein C kinase 1 OS=Homo sapiens OX=9606 GN=RACK1 PE=1 SV=3;tr|D6RAC2|D6RAC2_HUMAN Receptor of-activated pr	35.076	323.31	28.2304	27.6884	28.2753	28.2816	26	15	26	24
Q6QNY7;Q6QNY6;Q6QNY5;Q9Y223	Q6QNY7;Q6QNY6;Q6QNY5;Q9Y223	Bifunctional UDP-N-acetylglucosamine 2-epimerase/N-acetylmannosamine kinase;UDP-N-acetylglucosamine 2-epimerase (hydrolyzing);N-acetylmannosamine kinase	GNE	tr|Q6QNY7|Q6QNY7_HUMAN UDP-N-acetylglucosamine-2-epimerase / N-acetylmannosamine kinase OS=Homo sapiens OX=9606 GN=GNE PE=2 SV=1;tr|Q6QNY6|Q6QNY6_HUMAN UDP-N-acetylglucosamine-2-epimerase / N-acetylmannosamine kinase OS=Homo sapiens OX=9606 GN=GNE PE=2 SV=	79.304	41.56	24.4138	23.8114	24.3045	24.1466	10	2	12	7
Q9UBI6;Q53GD1	Q9UBI6;Q53GD1	Guanine nucleotide-binding protein G(I)/G(S)/G(O) subunit gamma-12;Guanine nucleotide-binding protein subunit gamma	GNG12	sp|Q9UBI6|GBG12_HUMAN Guanine nucleotide-binding protein G(I)/G(S)/G(O) subunit gamma-12 OS=Homo sapiens OX=9606 GN=GNG12 PE=1 SV=3;tr|Q53GD1|Q53GD1_HUMAN Guanine nucleotide-binding protein subunit gamma (Fragment) OS=Homo sapiens OX=9606 PE=2 SV=1	8.0061	5.599	23.5163	23.4	22.7466	22.5557	4	1	2	0
A0A024R2Z6;Q9BVP2	A0A024R2Z6;Q9BVP2	Guanine nucleotide-binding protein-like 3	GNL3	tr|A0A024R2Z6|A0A024R2Z6_HUMAN Guanine nucleotide binding protein-like 3 (Nucleolar), isoform CRA_b OS=Homo sapiens OX=9606 GN=GNL3 PE=4 SV=1;sp|Q9BVP2|GNL3_HUMAN Guanine nucleotide-binding protein-like 3 OS=Homo sapiens OX=9606 GN=GNL3 PE=1 SV=2	60.572	34.227	23.8856	24.147	23.6966	23.9833	3	2	8	7
P46926;D6RAY7;B3KMV2;D6R9P4;A8K3S1;D6RFF8;D6RB13;D6R917;D6RFK5;A0A024R9X5;Q8TDQ7	P46926;D6RAY7;B3KMV2;D6R9P4;A8K3S1;D6RFF8;D6RB13;D6R917	Glucosamine-6-phosphate isomerase 1;Glucosamine-6-phosphate isomerase	GNPDA1	sp|P46926|GNPI1_HUMAN Glucosamine-6-phosphate isomerase 1 OS=Homo sapiens OX=9606 GN=GNPDA1 PE=1 SV=1;tr|D6RAY7|D6RAY7_HUMAN Glucosamine-6-phosphate isomerase (Fragment) OS=Homo sapiens OX=9606 GN=GNPDA1 PE=1 SV=1;tr|B3KMV2|B3KMV2_HUMAN Glucosamine-6-phosp	32.668	28.934	23.5014	22.976	23.8311	23.4413	6	1	5	7
A0A2Q2TH77;Q08379;Q5PXD5;Q5HYE0;A0A087WYC0;A0A1W2PQY5;B7ZC06;H0Y7B8	A0A2Q2TH77;Q08379	Golgin subfamily A member 2	GOLGA2	tr|A0A2Q2TH77|A0A2Q2TH77_HUMAN Golgin subfamily A member 2 OS=Homo sapiens OX=9606 GN=GOLGA2 PE=1 SV=1;sp|Q08379|GOGA2_HUMAN Golgin subfamily A member 2 OS=Homo sapiens OX=9606 GN=GOLGA2 PE=1 SV=3	111.66	13.733	23.1106	22.8641	22.9229	23.0196	5	1	7	5
Q9HD26;T1WFC1;F5H1Y4;A0A0J9YVX5	Q9HD26;T1WFC1;F5H1Y4	Golgi-associated PDZ and coiled-coil motif-containing protein	GOPC	sp|Q9HD26|GOPC_HUMAN Golgi-associated PDZ and coiled-coil motif-containing protein OS=Homo sapiens OX=9606 GN=GOPC PE=1 SV=1;tr|T1WFC1|T1WFC1_HUMAN Golgi-associated PDZ and coiled-coil motif containing protein transcript variant 4 OS=Homo sapiens OX=9606 G	50.519	19.717	23.8152	23.7969	23.8268	23.8024	5	2	8	9
B4DEI4;Q9H8Y8;B4DNR1;B4DQF1	B4DEI4;Q9H8Y8;B4DNR1;B4DQF1	Golgi reassembly-stacking protein 2	GORASP2	tr|B4DEI4|B4DEI4_HUMAN cDNA FLJ54595, highly similar to Golgi reassembly-stacking protein 2 OS=Homo sapiens OX=9606 PE=2 SV=1;sp|Q9H8Y8|GORS2_HUMAN Golgi reassembly-stacking protein 2 OS=Homo sapiens OX=9606 GN=GORASP2 PE=1 SV=3;tr|B4DNR1|B4DNR1_HUMAN cDNA	42.044	31.224	24.3938	24.7197	24.2087	24.569	6	1	6	4
A0A140VK69;P17174;Q2TU84;B7Z1I2	A0A140VK69;P17174;Q2TU84;B7Z1I2	Aspartate aminotransferase, cytoplasmic;Aspartate aminotransferase	GOT1;GIG18	tr|A0A140VK69|A0A140VK69_HUMAN Aspartate aminotransferase OS=Homo sapiens OX=9606 PE=2 SV=1;sp|P17174|AATC_HUMAN Aspartate aminotransferase, cytoplasmic OS=Homo sapiens OX=9606 GN=GOT1 PE=1 SV=3;tr|Q2TU84|Q2TU84_HUMAN Aspartate aminotransferase OS=Homo sap	46.247	172.67	27.4134	27.0304	27.3326	27.4316	23	7	28	29
B7Z4J7;F5H039;Q9NQX3;B7Z374;B2RDJ7;B7Z2B5;G3V582;H0YJ30	B7Z4J7;F5H039;Q9NQX3;B7Z374;B2RDJ7;B7Z2B5;G3V582	Gephyrin;Molybdopterin adenylyltransferase;Molybdopterin molybdenumtransferase	GPHN	tr|B7Z4J7|B7Z4J7_HUMAN Molybdopterin molybdenumtransferase OS=Homo sapiens OX=9606 PE=2 SV=1;tr|F5H039|F5H039_HUMAN Molybdopterin molybdenumtransferase OS=Homo sapiens OX=9606 GN=GPHN PE=1 SV=1;sp|Q9NQX3|GEPH_HUMAN Gephyrin OS=Homo sapiens OX=9606 GN=GPHN	76.331	11.332	23.1076	22.7414	22.9361	22.9522	4	1	5	5
C9JFE4;Q13098;B4DND6;A0A096LP07;A0A096LPJ3;A8K070;J3QQX0;J3QS88;J3KTB0;J3QLT0;J3KSA5;J3KRJ4;Q59F65	C9JFE4;Q13098;B4DND6;A0A096LP07;A0A096LPJ3;A8K070	COP9 signalosome complex subunit 1	GPS1	tr|C9JFE4|C9JFE4_HUMAN COP9 signalosome complex subunit 1 OS=Homo sapiens OX=9606 GN=GPS1 PE=1 SV=2;sp|Q13098|CSN1_HUMAN COP9 signalosome complex subunit 1 OS=Homo sapiens OX=9606 GN=GPS1 PE=1 SV=4;tr|B4DND6|B4DND6_HUMAN cDNA FLJ55804, highly similar to CO	53.371	14.644	22.6749	0	23.3877	23.4742	2	1	5	5
A0A087WUQ6;Q7L4Q3;P07203;A0A2R8Y6B6;Q6NSD4;A0A494C1C9;A0A494C118;X5D926;A0A024R2T1	A0A087WUQ6;Q7L4Q3;P07203;A0A2R8Y6B6;Q6NSD4	Glutathione peroxidase;Glutathione peroxidase 1	GPX1	tr|A0A087WUQ6|A0A087WUQ6_HUMAN Glutathione peroxidase OS=Homo sapiens OX=9606 GN=GPX1 PE=1 SV=1;tr|Q7L4Q3|Q7L4Q3_HUMAN Glutathione peroxidase OS=Homo sapiens OX=9606 GN=GPX1 PE=2 SV=1;sp|P07203|GPX1_HUMAN Glutathione peroxidase 1 OS=Homo sapiens OX=9606 GN	21.938	41.29	25.1795	25.1539	25.2148	25.1781	6	5	7	9
K7ERP4;K7EKX7;R4GNE4;K7ENB4;A0A087X2I2;A0A087WT12;K7EJ20;P36969;A0A087X247;A0A0A0MTT1;Q6PI42	K7ERP4;K7EKX7;R4GNE4;K7ENB4;A0A087X2I2;A0A087WT12;K7EJ20;P36969;A0A087X247;A0A0A0MTT1;Q6PI42	Glutathione peroxidase;Phospholipid hydroperoxide glutathione peroxidase, mitochondrial	GPX4	tr|K7ERP4|K7ERP4_HUMAN Glutathione peroxidase (Fragment) OS=Homo sapiens OX=9606 GN=GPX4 PE=1 SV=1;tr|K7EKX7|K7EKX7_HUMAN Glutathione peroxidase (Fragment) OS=Homo sapiens OX=9606 GN=GPX4 PE=1 SV=3;tr|R4GNE4|R4GNE4_HUMAN Glutathione peroxidase (Fragment) O	17.629	11.964	22.6734	0	22.4853	22.2344	3	0	2	1
A0A384ME16;Q6ICN0;B0LPF3;P62993;B3KR50;J3KT38;J3QLF6;J3QRL5	A0A384ME16;Q6ICN0;B0LPF3;P62993;B3KR50	Growth factor receptor-bound protein 2	GRB2	tr|A0A384ME16|A0A384ME16_HUMAN Epididymis secretory sperm binding protein (Fragment) OS=Homo sapiens OX=9606 PE=2 SV=1;tr|Q6ICN0|Q6ICN0_HUMAN GRB2 protein (Fragment) OS=Homo sapiens OX=9606 GN=GRB2 PE=2 SV=1;tr|B0LPF3|B0LPF3_HUMAN Growth factor receptor-bo	24.946	25.455	24.3207	24.1136	24.2671	24.1469	6	0	10	8
A0A384N605;Q5M7Z5;Q9UBQ7;U3KQ56	A0A384N605;Q5M7Z5;Q9UBQ7;U3KQ56	Glyoxylate reductase/hydroxypyruvate reductase	GRHPR	tr|A0A384N605|A0A384N605_HUMAN Epididymis secretory sperm binding protein OS=Homo sapiens OX=9606 PE=2 SV=1;tr|Q5M7Z5|Q5M7Z5_HUMAN GRHPR protein (Fragment) OS=Homo sapiens OX=9606 GN=GRHPR PE=2 SV=1;sp|Q9UBQ7|GRHPR_HUMAN Glyoxylate reductase/hydroxypyruvat	35.668	26.786	24.8368	24.2775	24.6878	24.6333	5	2	8	7
H3BR35;Q7KZX8;P15170;B2RCT6;A8K2W7;B4DQM6;H3BSV8	H3BR35;Q7KZX8;P15170;B2RCT6;A8K2W7;B4DQM6	Eukaryotic peptide chain release factor GTP-binding subunit ERF3A	GSPT1	tr|H3BR35|H3BR35_HUMAN Eukaryotic peptide chain release factor GTP-binding subunit ERF3A (Fragment) OS=Homo sapiens OX=9606 GN=GSPT1 PE=1 SV=1;tr|Q7KZX8|Q7KZX8_HUMAN G1 to S phase transition 1 OS=Homo sapiens OX=9606 PE=2 SV=1;sp|P15170|ERF3A_HUMAN Eukaryo	52.832	63.732	26.4188	26.3997	26.5144	26.5945	14	7	14	24
C7DJS2	C7DJS2		GSTP1	tr|C7DJS2|C7DJS2_HUMAN Glutathione S-transferase pi (Fragment) OS=Homo sapiens OX=9606 GN=GSTP1 PE=2 SV=1	16.667	59.043	25.9379	0	26.2777	26.2279	3	0	3	6
Q6IBK5;P35269;B4DXY2;M0QXD6;B4DDB5;M0R0Z3;M0R0R9	Q6IBK5;P35269;B4DXY2;M0QXD6;B4DDB5	General transcription factor IIF subunit 1	GTF2F1	tr|Q6IBK5|Q6IBK5_HUMAN GTF2F1 protein OS=Homo sapiens OX=9606 GN=GTF2F1 PE=2 SV=1;sp|P35269|T2FA_HUMAN General transcription factor IIF subunit 1 OS=Homo sapiens OX=9606 GN=GTF2F1 PE=1 SV=2;tr|B4DXY2|B4DXY2_HUMAN cDNA FLJ50288, highly similar to Transcript	58.226	32.513	24.5536	25.1989	24.3207	24.5407	5	4	8	9
A0A024RDU9;P13984	A0A024RDU9;P13984	General transcription factor IIF subunit 2	GTF2F2	tr|A0A024RDU9|A0A024RDU9_HUMAN General transcription factor IIF subunit 2 OS=Homo sapiens OX=9606 GN=GTF2F2 PE=3 SV=1;sp|P13984|T2FB_HUMAN General transcription factor IIF subunit 2 OS=Homo sapiens OX=9606 GN=GTF2F2 PE=1 SV=2	28.38	25.71	23.6669	23.6268	23.6865	23.7343	5	2	6	6
A0A1W6S962;X5D2J9;Q499G6;X5D939;X5DNP5;A8K9W7;B4DH52;X5DR09;A0A494C1K3;P78347;A0A494C0Q7;B4DRA9;X5D7Q9;A0A0A0VEB4	A0A1W6S962;X5D2J9;Q499G6;X5D939;X5DNP5;A8K9W7;B4DH52;X5DR09;A0A494C1K3;P78347;A0A494C0Q7;B4DRA9	General transcription factor II-I	GTF2I	tr|A0A1W6S962|A0A1W6S962_HUMAN GTF2I-BRAF fusion protein OS=Homo sapiens OX=9606 GN=GTF2I PE=2 SV=1;tr|X5D2J9|X5D2J9_HUMAN General transcription factor IIi isoform D (Fragment) OS=Homo sapiens OX=9606 GN=GTF2I PE=2 SV=1;tr|Q499G6|Q499G6_HUMAN General trans	107.68	5.5841	21.614	22.2711	22.1612	22.1274	2	0	2	4
Q53GS0;D2CFK9;Q9BZE4;Q8N4P8;O60747;B4DHR2;Q5T3R7	Q53GS0;D2CFK9;Q9BZE4;Q8N4P8;O60747;B4DHR2	Nucleolar GTP-binding protein 1	GTPBP4	tr|Q53GS0|Q53GS0_HUMAN G protein-binding protein CRFG variant (Fragment) OS=Homo sapiens OX=9606 PE=2 SV=1;tr|D2CFK9|D2CFK9_HUMAN Nucleolar GTP-binding protein 1 OS=Homo sapiens OX=9606 GN=GTPBP4 PE=3 SV=1;sp|Q9BZE4|NOG1_HUMAN Nucleolar GTP-binding protein	73.888	29.046	24.1622	24.4387	24.3457	24.6549	7	2	11	12
P07305	P07305	Histone H1.0;Histone H1.0, N-terminally processed	H1F0	sp|P07305|H10_HUMAN Histone H1.0 OS=Homo sapiens OX=9606 GN=H1F0 PE=1 SV=3	20.863	18.77	23.2758	24.1267	23.6154	23.7473	1	4	4	5
Q92522	Q92522	Histone H1x	H1FX	sp|Q92522|H1X_HUMAN Histone H1x OS=Homo sapiens OX=9606 GN=H1FX PE=1 SV=1	22.487	12.968	24.2274	24.1513	23.9854	23.8289	5	3	8	6
Q71UI9;P0C0S5;C9J0D1;A0A494C189;C9J386;B2R5B6;A0A3B3IS11;V9GZN0	Q71UI9;P0C0S5;C9J0D1;A0A494C189	Histone H2A.V;Histone H2A.Z;Histone H2A	H2AFV;H2AFZ	sp|Q71UI9|H2AV_HUMAN Histone H2A.V OS=Homo sapiens OX=9606 GN=H2AFV PE=1 SV=3;sp|P0C0S5|H2AZ_HUMAN Histone H2A.Z OS=Homo sapiens OX=9606 GN=H2AFZ PE=1 SV=2;tr|C9J0D1|C9J0D1_HUMAN Histone H2A OS=Homo sapiens OX=9606 GN=H2AFV PE=1 SV=1;tr|A0A494C189|A0A494C1	13.509	35.225	28.0918	28.719	28.4923	28.1845	7	6	10	10
O75367;D6RCF2;B4DJC3;Q59FH0;Q9HA11;A0A024QZP6;Q9P0M6;Q5SQT3	O75367;D6RCF2	Core histone macro-H2A.1;Histone H2A	H2AFY	sp|O75367|H2AY_HUMAN Core histone macro-H2A.1 OS=Homo sapiens OX=9606 GN=H2AFY PE=1 SV=4;tr|D6RCF2|D6RCF2_HUMAN Histone H2A OS=Homo sapiens OX=9606 GN=H2AFY PE=1 SV=1	39.617	16.229	23.3729	24.4405	23.9238	23.8076	2	3	7	6
P12081;Q52NV4;B3KWE1;B4DDD8;B4DEA2;E7ETE2;B4E1C5;D6RF05;A0A2R8YCI2;A0A2R8YFR1	P12081;Q52NV4;B3KWE1;B4DDD8;B4DEA2;E7ETE2;B4E1C5	Histidine--tRNA ligase, cytoplasmic	HARS;HRS	sp|P12081|SYHC_HUMAN Histidine--tRNA ligase, cytoplasmic OS=Homo sapiens OX=9606 GN=HARS PE=1 SV=2;tr|Q52NV4|Q52NV4_HUMAN Histidyl-tRNA synthetase OS=Homo sapiens OX=9606 GN=HRS PE=2 SV=1;tr|B3KWE1|B3KWE1_HUMAN Histidine--tRNA ligase, cytoplasmic OS=Homo s	57.41	40.674	25.7742	25.6023	25.9567	25.8904	11	8	16	18
O14929;F8WEW1;F8W9G7	O14929	Histone acetyltransferase type B catalytic subunit	HAT1	sp|O14929|HAT1_HUMAN Histone acetyltransferase type B catalytic subunit OS=Homo sapiens OX=9606 GN=HAT1 PE=1 SV=1	49.512	33.105	25.9767	25.6995	26.2313	26.0138	6	0	13	12
Q5TBU5;Q15847	Q5TBU5;Q15847	Adipogenesis regulatory factor	hCG_1773630;ADIRF	tr|Q5TBU5|Q5TBU5_HUMAN HCG1773630 OS=Homo sapiens OX=9606 GN=hCG_1773630 PE=2 SV=1;sp|Q15847|ADIRF_HUMAN Adipogenesis regulatory factor OS=Homo sapiens OX=9606 GN=ADIRF PE=1 SV=1	7.8547	73.618	24.1679	25.3262	24.0187	24.0566	2	2	3	3
A0A024R4X7;Q9UKX7;B0QY21;B4E2D3	A0A024R4X7;Q9UKX7	Nuclear pore complex protein Nup50	hCG_1989366;NUP50	tr|A0A024R4X7|A0A024R4X7_HUMAN HCG1989366, isoform CRA_a OS=Homo sapiens OX=9606 GN=hCG_1989366 PE=4 SV=1;sp|Q9UKX7|NUP50_HUMAN Nuclear pore complex protein Nup50 OS=Homo sapiens OX=9606 GN=NUP50 PE=1 SV=2	50.144	9.7173	23.7183	24.1037	23.663	23.8027	3	1	4	4
B2R4W8;P62244;I3L3P7;A8K7H3;I3L246;H3BN98;H3BV27;H3BT37;I3L303;H3BVC7	B2R4W8;P62244;I3L3P7;A8K7H3;I3L246;H3BN98	40S ribosomal protein S15a	hCG_1994130;RPS15A	tr|B2R4W8|B2R4W8_HUMAN HCG1994130, isoform CRA_a OS=Homo sapiens OX=9606 GN=hCG_1994130 PE=2 SV=1;sp|P62244|RS15A_HUMAN 40S ribosomal protein S15a OS=Homo sapiens OX=9606 GN=RPS15A PE=1 SV=2;tr|I3L3P7|I3L3P7_HUMAN 40S ribosomal protein S15a OS=Homo sapiens	14.839	205.34	27.0103	26.3619	27.1979	27.2088	13	8	15	14
A0A024R5Q1;Q9NX55	A0A024R5Q1;Q9NX55	Huntingtin-interacting protein K	hCG_2003792;HYPK	tr|A0A024R5Q1|A0A024R5Q1_HUMAN HCG2003792, isoform CRA_b OS=Homo sapiens OX=9606 GN=hCG_2003792 PE=4 SV=1;sp|Q9NX55|HYPK_HUMAN Huntingtin-interacting protein K OS=Homo sapiens OX=9606 GN=HYPK PE=1 SV=2	14.665	22.633	23.6899	24.6937	23.7858	23.8753	6	5	3	7
A0A024RCM3;Q13838;A0A0G2JJZ9;B4DP52;Q5STU3;F6WLT2;A0A0A0MT12;F6TRA5;F6S4E6;Q59G92;A0A140T9X3;A0A140T996;A0A140T973;A0A140T9K1;A0A140T9X9;F6R6M7;B4DIJ6;F6UJC5;A0A140TA18;A0A140T9L4;Q7KYK3;H0Y400;F6QYI9;A0A0G2JJL7;K7EPJ3;B4DIZ8;A0A286SD52;A0A0G2JHN7;F6U6E2;F6S2B7;B4DH55;A0A140T9K2;A0A286SD68;A0A286SD67;A0A286SD65;A0A286SD64;A0A286SD63;A0A286SD59;A0A140T9N3;F6SXL5;H0YCC6	A0A024RCM3;Q13838;A0A0G2JJZ9;B4DP52;Q5STU3;F6WLT2;A0A0A0MT12;F6TRA5;F6S4E6;Q59G92;A0A140T9X3	Spliceosome RNA helicase DDX39B	hCG_2005638;DDX39B	tr|A0A024RCM3|A0A024RCM3_HUMAN DDX39B OS=Homo sapiens OX=9606 GN=hCG_2005638 PE=4 SV=1;sp|Q13838|DX39B_HUMAN Spliceosome RNA helicase DDX39B OS=Homo sapiens OX=9606 GN=DDX39B PE=1 SV=1;tr|A0A0G2JJZ9|A0A0G2JJZ9_HUMAN Spliceosome RNA helicase DDX39B (Fragmen	48.991	82.44	26.4195	26.0428	26.6995	26.6246	12	8	18	16
A0A024QZN2;Q8WXX5;Q2VIL4	A0A024QZN2;Q8WXX5	DnaJ homolog subfamily C member 9	hCG_2024613;DNAJC9	tr|A0A024QZN2|A0A024QZN2_HUMAN HCG2024613, isoform CRA_a OS=Homo sapiens OX=9606 GN=hCG_2024613 PE=4 SV=1;sp|Q8WXX5|DNJC9_HUMAN DnaJ homolog subfamily C member 9 OS=Homo sapiens OX=9606 GN=DNAJC9 PE=1 SV=1	29.909	10.986	23.2949	23.4129	23.2611	23.1923	3	2	3	7
A0A024R913;P56937;Q9NRW5;B4DF79;Q5MGS6;Q9H9C0;V9GYN3;Q5T249;F2Z2C2;Q5T248	A0A024R913;P56937	3-keto-steroid reductase	hCG_2024989;HSD17B7	tr|A0A024R913|A0A024R913_HUMAN HCG2024989, isoform CRA_a OS=Homo sapiens OX=9606 GN=hCG_2024989 PE=4 SV=1;sp|P56937|DHB7_HUMAN 3-keto-steroid reductase OS=Homo sapiens OX=9606 GN=HSD17B7 PE=1 SV=1	38.206	168.68	28.1962	27.8774	27.8498	27.5613	23	14	16	15
D6W4Z6;P31350;A0A286YFD6;B3KS26;Q8N6S3;C9JXC1;Q9UKM0	D6W4Z6;P31350;A0A286YFD6;B3KS26;Q8N6S3;C9JXC1	Ribonucleoside-diphosphate reductase subunit M2	hCG_23833;RRM2	tr|D6W4Z6|D6W4Z6_HUMAN HCG23833, isoform CRA_b OS=Homo sapiens OX=9606 GN=hCG_23833 PE=4 SV=1;sp|P31350|RIR2_HUMAN Ribonucleoside-diphosphate reductase subunit M2 OS=Homo sapiens OX=9606 GN=RRM2 PE=1 SV=1;tr|A0A286YFD6|A0A286YFD6_HUMAN Ribonucleoside-dipho	51.076	20.175	25.1527	25.0359	25.0805	25.0503	6	4	10	6
Q53GJ1;A0A024RAS3;Q9H0S4;B4DYP6;A4UCU0;Q7Z4B1;Q9H4E3	Q53GJ1;A0A024RAS3;Q9H0S4;B4DYP6;A4UCU0;Q7Z4B1;Q9H4E3	Probable ATP-dependent RNA helicase DDX47	hCG_27698;DDX47;MST162;E4-DBP	tr|Q53GJ1|Q53GJ1_HUMAN DEAD (Asp-Glu-Ala-Asp) box polypeptide 47 isoform 1 variant (Fragment) OS=Homo sapiens OX=9606 PE=2 SV=1;tr|A0A024RAS3|A0A024RAS3_HUMAN HCG27698, isoform CRA_a OS=Homo sapiens OX=9606 GN=hCG_27698 PE=3 SV=1;sp|Q9H0S4|DDX47_HUMAN Prob	49.881	4.9554	21.949	0	21.1328	21.9574	3	1	3	2
A0A024R8A7;Q96I24;A0A494C1K6	A0A024R8A7;Q96I24	Far upstream element-binding protein 3	hCG_31253;FUBP3	tr|A0A024R8A7|A0A024R8A7_HUMAN HCG31253, isoform CRA_a OS=Homo sapiens OX=9606 GN=hCG_31253 PE=4 SV=1;sp|Q96I24|FUBP3_HUMAN Far upstream element-binding protein 3 OS=Homo sapiens OX=9606 GN=FUBP3 PE=1 SV=2	61.64	17.141	23.2812	23.6143	23.145	23.4823	3	1	5	5
B3KUJ5;Q92769;H3BM24;B4DRG0;Q6IT96;B5BU61;Q13547;E5RK19;E5RFI6;E5RJ04;E5RGV4;E5RHE7;E5RH52;E5RG37;E5RFP9;B7Z3S4;Q5TEE2;B4DSK9;Q59GB9	B3KUJ5;Q92769	Histone deacetylase;Histone deacetylase 2	HDAC2	tr|B3KUJ5|B3KUJ5_HUMAN Histone deacetylase OS=Homo sapiens OX=9606 PE=2 SV=1;sp|Q92769|HDAC2_HUMAN Histone deacetylase 2 OS=Homo sapiens OX=9606 GN=HDAC2 PE=1 SV=2	51.972	9.691	22.6764	0	22.6872	23.0251	2	0	4	5
Q7Z4V5;M0R0J3;A0A087WX58;K7EPS6;A0A024R216;Q9Y3E1;A0A087WZ99	Q7Z4V5;M0R0J3	Hepatoma-derived growth factor-related protein 2	HDGFRP2	sp|Q7Z4V5|HDGR2_HUMAN Hepatoma-derived growth factor-related protein 2 OS=Homo sapiens OX=9606 GN=HDGFL2 PE=1 SV=1;tr|M0R0J3|M0R0J3_HUMAN Hepatoma-derived growth factor-related protein 2 OS=Homo sapiens OX=9606 GN=HDGFL2 PE=1 SV=1	74.316	21.984	0	24.3367	23.7453	24.0455	1	3	7	4
A0A024R4E5;Q00341;B2R5V9;H0Y394;B4DKR8;Q6ZS03;Q96CF6;H7C0A4;C9J5E5;C9JIZ1;Q6ZN49;Q2HJC8;Q5HYC5;C9JZI8;C9JHS7;C9JHZ8;C9JES8;H7BZC3;H7C2D1;C9JT62;C9JK79;C9JQ82;C9JBS3;C9JEJ8;C9JHN6;C9JMQ6;C9JHS9;C9J739;H7C3D0	A0A024R4E5;Q00341;B2R5V9;H0Y394;B4DKR8;Q6ZS03;Q96CF6	Vigilin	HDLBP	tr|A0A024R4E5|A0A024R4E5_HUMAN High density lipoprotein binding protein (Vigilin), isoform CRA_a OS=Homo sapiens OX=9606 GN=HDLBP PE=1 SV=1;sp|Q00341|VIGLN_HUMAN Vigilin OS=Homo sapiens OX=9606 GN=HDLBP PE=1 SV=2;tr|B2R5V9|B2R5V9_HUMAN cDNA, FLJ92652, high	141.44	188.54	26.8152	26.751	26.8212	26.9354	29	16	44	35
Q05DB4;Q9Y5Z4;Q5THN1;C9IZA0	Q05DB4;Q9Y5Z4	Heme-binding protein 2	HEBP2	tr|Q05DB4|Q05DB4_HUMAN HEBP2 protein (Fragment) OS=Homo sapiens OX=9606 GN=HEBP2 PE=2 SV=1;sp|Q9Y5Z4|HEBP2_HUMAN Heme-binding protein 2 OS=Homo sapiens OX=9606 GN=HEBP2 PE=1 SV=1	24.029	39.438	24.8874	25.1095	24.6287	24.7689	7	6	7	6
V9HW90;P00390;A0A2R8YF59;H0YC68;Q03504	V9HW90;P00390	Glutathione reductase, mitochondrial	HEL-75;GSR	tr|V9HW90|V9HW90_HUMAN Glutathione reductase OS=Homo sapiens OX=9606 GN=HEL-75 PE=2 SV=1;sp|P00390|GSHR_HUMAN Glutathione reductase, mitochondrial OS=Homo sapiens OX=9606 GN=GSR PE=1 SV=2	56.256	91.557	27.4815	27.2708	27.2353	27.3325	19	12	21	24
V9HW21;P00918;A0A0K0K1L1;E5RID5;E5RK37	V9HW21;P00918;A0A0K0K1L1	Carbonic anhydrase 2	HEL-76;CA2	tr|V9HW21|V9HW21_HUMAN Epididymis luminal protein 76 OS=Homo sapiens OX=9606 GN=HEL-76 PE=2 SV=1;sp|P00918|CAH2_HUMAN Carbonic anhydrase 2 OS=Homo sapiens OX=9606 GN=CA2 PE=1 SV=2;tr|A0A0K0K1L1|A0A0K0K1L1_HUMAN Epididymis secretory protein Li 282 OS=Homo s	29.246	140.17	28.4233	28.1653	28.0891	28.3611	34	18	26	29
V9HWD6;P31946;B5BU24;Q4VY20;Q4VY19;A0A0J9YWE8;Q59EQ2;A0A0J9YWZ2	V9HWD6;P31946;B5BU24	14-3-3 protein beta/alpha;14-3-3 protein beta/alpha, N-terminally processed	HEL-S-1;YWHAB	tr|V9HWD6|V9HWD6_HUMAN Epididymis secretory protein Li 1 OS=Homo sapiens OX=9606 GN=HEL-S-1 PE=2 SV=1;sp|P31946|1433B_HUMAN 14-3-3 protein beta/alpha OS=Homo sapiens OX=9606 GN=YWHAB PE=1 SV=3;tr|B5BU24|B5BU24_HUMAN 14-3-3 protein beta/alpha OS=Homo sapien	28.082	323.31	28.1357	27.9375	28.0716	28.1493	16	14	18	17
V9HWI1;P30043;A0A2R8YEP4;A0A2R8Y7Y9;M0QZL1;M0R192	V9HWI1;P30043;A0A2R8YEP4;A0A2R8Y7Y9;M0QZL1;M0R192	Flavin reductase (NADPH)	HEL-S-10;BLVRB	tr|V9HWI1|V9HWI1_HUMAN Epididymis secretory protein Li 10 OS=Homo sapiens OX=9606 GN=HEL-S-10 PE=2 SV=1;sp|P30043|BLVRB_HUMAN Flavin reductase (NADPH) OS=Homo sapiens OX=9606 GN=BLVRB PE=1 SV=3;tr|A0A2R8YEP4|A0A2R8YEP4_HUMAN Flavin reductase (NADPH) OS=Hom	22.119	43.607	25.2938	25.187	24.6535	25.0327	13	2	10	11
V9HW96;P78371;F5GWF6;F8VQ14;B7Z4R3;Q9H369	V9HW96;P78371;F5GWF6;F8VQ14;B7Z4R3	T-complex protein 1 subunit beta	HEL-S-100n;CCT2	tr|V9HW96|V9HW96_HUMAN Chaperonin containing TCP1, subunit 2 (Beta), isoform CRA_b OS=Homo sapiens OX=9606 GN=HEL-S-100n PE=2 SV=1;sp|P78371|TCPB_HUMAN T-complex protein 1 subunit beta OS=Homo sapiens OX=9606 GN=CCT2 PE=1 SV=4;tr|F5GWF6|F5GWF6_HUMAN T-comp	57.488	323.31	28.3402	28.1973	28.5718	28.4064	43	23	65	50
V9HW43;P04792;B4DL87;F8WE04;C9J3N8	V9HW43;P04792;B4DL87;F8WE04	Heat shock protein beta-1	HEL-S-102;HSPB1	tr|V9HW43|V9HW43_HUMAN Epididymis secretory protein Li 102 OS=Homo sapiens OX=9606 GN=HEL-S-102 PE=2 SV=1;sp|P04792|HSPB1_HUMAN Heat shock protein beta-1 OS=Homo sapiens OX=9606 GN=HSPB1 PE=1 SV=2;tr|B4DL87|B4DL87_HUMAN cDNA FLJ52243, highly similar to Hea	22.782	323.31	29.4564	30.1046	29.5524	29.6823	38	25	38	42
A8K5I0;A0A1U9X7W4;A0A0G2JIW1;P0DMV9;P0DMV8;B4DNT8;Q59EJ3;B4DWK5;B4DFN9;B4DI39;B4E1S9;B4E388;B4DVU9;B4DNX1;V9GZ37;B3KTT5;B4E1T6;Q9UQC1;B4DNV4	A8K5I0;A0A1U9X7W4;A0A0G2JIW1;P0DMV9;P0DMV8;B4DNT8;Q59EJ3;B4DWK5;B4DFN9;B4DI39;B4E1S9;B4E388;B4DVU9;B4DNX1;V9GZ37;B3KTT5;B4E1T6	Heat shock 70 kDa protein 1B;Heat shock 70 kDa protein 1A	HEL-S-103;HSPA1B;HSPA1A	tr|A8K5I0|A8K5I0_HUMAN Epididymis secretory protein Li 103 OS=Homo sapiens OX=9606 GN=HSPA1B PE=2 SV=1;tr|A0A1U9X7W4|A0A1U9X7W4_HUMAN HSPA1A OS=Homo sapiens OX=9606 PE=3 SV=1;tr|A0A0G2JIW1|A0A0G2JIW1_HUMAN Heat shock 70 kDa protein 1B OS=Homo sapiens OX=96	70.051	323.31	28.8791	28.7717	28.8092	28.9122	52	29	62	48
V9HW38;P28838;H0Y9Q1;B4DQG5;H0Y983	V9HW38;P28838;H0Y9Q1;B4DQG5	Cytosol aminopeptidase	HEL-S-106;LAP3	tr|V9HW38|V9HW38_HUMAN Epididymis secretory protein Li 106 OS=Homo sapiens OX=9606 GN=HEL-S-106 PE=2 SV=1;sp|P28838|AMPL_HUMAN Cytosol aminopeptidase OS=Homo sapiens OX=9606 GN=LAP3 PE=1 SV=3;tr|H0Y9Q1|H0Y9Q1_HUMAN Cytosol aminopeptidase (Fragment) OS=Homo	56.049	34.31	25.5639	25.6138	25.4758	25.7413	11	7	16	16
V9HW71;P30040;F8VY02;F8W1G0	V9HW71;P30040;F8VY02	Endoplasmic reticulum resident protein 29	HEL-S-107;ERP29	tr|V9HW71|V9HW71_HUMAN Endoplasmic reticulum resident protein 29 OS=Homo sapiens OX=9606 GN=HEL-S-107 PE=2 SV=1;sp|P30040|ERP29_HUMAN Endoplasmic reticulum resident protein 29 OS=Homo sapiens OX=9606 GN=ERP29 PE=1 SV=4;tr|F8VY02|F8VY02_HUMAN Endoplasmic re	28.993	19.55	25.1557	25.4106	25.0416	25.3254	5	2	9	8
B4DVY2;V9HW56;P67936;A0A2R8Y5V9;A0A2R8YGX3;B4DTB1;A0A2R8YH90;A0A2R8YE05;K7EMU5;K7EPB9;A0A2R8YHD2;K7EPV9;A0A494BX66;Q2TAC2	B4DVY2;V9HW56;P67936;A0A2R8Y5V9;A0A2R8YGX3;B4DTB1;A0A2R8YH90;A0A2R8YE05	Tropomyosin alpha-4 chain	HEL-S-108;TPM4	tr|B4DVY2|B4DVY2_HUMAN cDNA FLJ54184, highly similar to Tropomyosin alpha-4 chain OS=Homo sapiens OX=9606 PE=2 SV=1;tr|V9HW56|V9HW56_HUMAN Epididymis secretory protein Li 108 OS=Homo sapiens OX=9606 GN=HEL-S-108 PE=2 SV=1;sp|P67936|TPM4_HUMAN Tropomyosin a	26.221	196.12	27.8978	28.1105	27.6223	27.8657	20	15	18	20
V9HW92;O00151	V9HW92;O00151	PDZ and LIM domain protein 1	HEL-S-112;PDLIM1	tr|V9HW92|V9HW92_HUMAN Epididymis secretory protein Li 112 OS=Homo sapiens OX=9606 GN=HEL-S-112 PE=2 SV=1;sp|O00151|PDLI1_HUMAN PDZ and LIM domain protein 1 OS=Homo sapiens OX=9606 GN=PDLIM1 PE=1 SV=4	36.071	75.485	26.3019	26.5953	26.0269	26.2988	18	12	13	17
V9HW51;B2R960;O43396;Q59G46;K7ER96;B3KT45;K7EML9;K7EME7;K7EKG2;K7EPB7	V9HW51;B2R960;O43396;Q59G46;K7ER96	Thioredoxin-like protein 1	HEL-S-114;TXNL1	tr|V9HW51|V9HW51_HUMAN Epididymis secretory protein Li 114 OS=Homo sapiens OX=9606 GN=HEL-S-114 PE=2 SV=1;tr|B2R960|B2R960_HUMAN cDNA, FLJ94230, highly similar to Homo sapiens thioredoxin-like 1 (TXNL1), mRNA OS=Homo sapiens OX=9606 PE=2 SV=1;sp|O43396|TXN	32.251	102.92	25.4684	25.8237	25.6402	25.7451	10	4	15	13
V9HW48;O75368;D3DTE6;B0AZV6	V9HW48;O75368;D3DTE6;B0AZV6	SH3 domain-binding glutamic acid-rich-like protein	HEL-S-115;SH3BGRL	tr|V9HW48|V9HW48_HUMAN SH3 domain-binding glutamic acid-rich-like protein OS=Homo sapiens OX=9606 GN=HEL-S-115 PE=2 SV=1;sp|O75368|SH3L1_HUMAN SH3 domain-binding glutamic acid-rich-like protein OS=Homo sapiens OX=9606 GN=SH3BGRL PE=1 SV=1;tr|D3DTE6|D3DTE6_	12.774	10.221	23.07	23.351	22.7991	23.205	3	3	4	3
V9HW26;P25705;K7ERX7;K7EQH4;K7EJP1;B4DGW3;K7EK77;K7ESA0	V9HW26;P25705;K7ERX7;K7EQH4;K7EJP1;B4DGW3;K7EK77	ATP synthase subunit alpha;ATP synthase subunit alpha, mitochondrial	HEL-S-123m;ATP5A1	tr|V9HW26|V9HW26_HUMAN ATP synthase subunit alpha OS=Homo sapiens OX=9606 GN=HEL-S-123m PE=2 SV=1;sp|P25705|ATPA_HUMAN ATP synthase subunit alpha, mitochondrial OS=Homo sapiens OX=9606 GN=ATP5F1A PE=1 SV=1;tr|K7ERX7|K7ERX7_HUMAN ATP synthase subunit alpha,	59.75	8.6424	22.1189	22.5643	22.1248	21.9676	2	1	4	1
B7Z4V2;V9HW84;A0A384P5G6;P38646;Q8N1C8;B7Z1V7;B7Z4T3;A1XP52;Q2F839;A0A3B3ITI4;D6RJI2;D6RA73;H0Y8S0;H0YBG6	B7Z4V2;V9HW84;A0A384P5G6;P38646;Q8N1C8;B7Z1V7;B7Z4T3	Stress-70 protein, mitochondrial	HEL-S-124m;HSPA9	tr|B7Z4V2|B7Z4V2_HUMAN cDNA FLJ51907, highly similar to Stress-70 protein, mitochondrial OS=Homo sapiens OX=9606 PE=2 SV=1;tr|V9HW84|V9HW84_HUMAN Epididymis secretory sperm binding protein Li 124m OS=Homo sapiens OX=9606 GN=HEL-S-124m PE=2 SV=1;tr|A0A384P5	72.4	114.78	26.5079	26.3551	26.058	26.4998	25	12	20	27
V9HWC7;P30041;A4UCS6;B4DUK1	V9HWC7;P30041	Peroxiredoxin-6	HEL-S-128m;PRDX6	tr|V9HWC7|V9HWC7_HUMAN Epididymis secretory sperm binding protein Li 128m OS=Homo sapiens OX=9606 GN=HEL-S-128m PE=2 SV=1;sp|P30041|PRDX6_HUMAN Peroxiredoxin-6 OS=Homo sapiens OX=9606 GN=PRDX6 PE=1 SV=3	25.035	195.56	28.3157	27.9111	28.3324	28.317	28	18	30	27
A0A1B0GW44;A0A1B0GV23;A0A1B0GVD5;A0A1B0GWE8;V9HWI3;P07339;A0A1B0GVP3;A0A1B0GU92;A0A1B0GU03;F8WD96;C9JH19;H7C469;F8W787;H7C1V0;A0A0S2Z3L4;A0A1B0GVF1;A0A1B0GV01	A0A1B0GW44;A0A1B0GV23;A0A1B0GVD5;A0A1B0GWE8;V9HWI3;P07339;A0A1B0GVP3;A0A1B0GU92;A0A1B0GU03;F8WD96;C9JH19;H7C469	Cathepsin D;Cathepsin D light chain;Cathepsin D heavy chain	HEL-S-130P;CTSD	tr|A0A1B0GW44|A0A1B0GW44_HUMAN Cathepsin D OS=Homo sapiens OX=9606 GN=CTSD PE=1 SV=1;tr|A0A1B0GV23|A0A1B0GV23_HUMAN Cathepsin D OS=Homo sapiens OX=9606 GN=CTSD PE=1 SV=1;tr|A0A1B0GVD5|A0A1B0GVD5_HUMAN Cathepsin D OS=Homo sapiens OX=9606 GN=CTSD PE=1 SV=1;t	43.688	182.43	28.83	28.9909	28.7958	28.7978	33	22	39	34
V9HWC4;Q9NRX4;Q6FIE5;Q9P019	V9HWC4;Q9NRX4;Q6FIE5;Q9P019	14 kDa phosphohistidine phosphatase	HEL-S-132P;PHPT1;PHP14	tr|V9HWC4|V9HWC4_HUMAN Epididymis secretory sperm binding protein Li 132P OS=Homo sapiens OX=9606 GN=HEL-S-132P PE=2 SV=1;sp|Q9NRX4|PHP14_HUMAN 14 kDa phosphohistidine phosphatase OS=Homo sapiens OX=9606 GN=PHPT1 PE=1 SV=1;tr|Q6FIE5|Q6FIE5_HUMAN PHP14 prot	13.832	28.178	24.6761	25.2623	24.512	24.6835	4	2	4	5
V9HWB9;P00338;B4DJI1;F5GXY2;F5GYU2;F5GXH2;F5H5J4;F5H6W8;F5GZQ4;F5H8H6;F5GXC7;F5GWW2;F5GXU1	V9HWB9;P00338;B4DJI1;F5GXY2	L-lactate dehydrogenase;L-lactate dehydrogenase A chain	HEL-S-133P;LDHA	tr|V9HWB9|V9HWB9_HUMAN L-lactate dehydrogenase OS=Homo sapiens OX=9606 GN=HEL-S-133P PE=2 SV=1;sp|P00338|LDHA_HUMAN L-lactate dehydrogenase A chain OS=Homo sapiens OX=9606 GN=LDHA PE=1 SV=2;tr|B4DJI1|B4DJI1_HUMAN cDNA FLJ52549, highly similar to L-lactate	36.688	323.31	30.7661	30.3539	30.7173	30.7218	69	39	72	76
V9HWI5;P23528;E9PP50;E9PK25;G3V1A4;E9PQB7;B4E112;E9PS23;E9PLJ3	V9HWI5;P23528;E9PP50;E9PK25;G3V1A4;E9PQB7;B4E112;E9PS23;E9PLJ3	Cofilin-1	HEL-S-15;CFL1	tr|V9HWI5|V9HWI5_HUMAN Cofilin 1 (Non-muscle), isoform CRA_b OS=Homo sapiens OX=9606 GN=HEL-S-15 PE=2 SV=1;sp|P23528|COF1_HUMAN Cofilin-1 OS=Homo sapiens OX=9606 GN=CFL1 PE=1 SV=3;tr|E9PP50|E9PP50_HUMAN Cofilin-1 (Fragment) OS=Homo sapiens OX=9606 GN=CFL1	18.502	323.31	30.6545	30.6584	30.4784	30.5295	31	24	35	31
V9HWH6;Q8N7G1;P00491;G3V5M2;Q9P1G4;G3V2H3;G3V393	V9HWH6;Q8N7G1;P00491;G3V5M2	Purine nucleoside phosphorylase	HEL-S-156an;PNP	tr|V9HWH6|V9HWH6_HUMAN Purine nucleoside phosphorylase OS=Homo sapiens OX=9606 GN=HEL-S-156an PE=2 SV=1;tr|Q8N7G1|Q8N7G1_HUMAN Purine nucleoside phosphorylase OS=Homo sapiens OX=9606 PE=2 SV=1;sp|P00491|PNPH_HUMAN Purine nucleoside phosphorylase OS=Homo sa	32.118	285.49	27.9494	27.3787	27.8069	27.8396	35	16	39	44
V9HVZ4;P04406;Q2TSD0;E7EUT5;Q0QET7;A4UCT1;Q16768;A0A0K0K1K1;O14556	V9HVZ4;P04406;Q2TSD0;E7EUT5;Q0QET7	Glyceraldehyde-3-phosphate dehydrogenase	HEL-S-162eP;GAPDH	tr|V9HVZ4|V9HVZ4_HUMAN Glyceraldehyde-3-phosphate dehydrogenase OS=Homo sapiens OX=9606 GN=HEL-S-162eP PE=2 SV=1;sp|P04406|G3P_HUMAN Glyceraldehyde-3-phosphate dehydrogenase OS=Homo sapiens OX=9606 GN=GAPDH PE=1 SV=3;tr|Q2TSD0|Q2TSD0_HUMAN Glyceraldehyde-3	36.053	323.31	32.0865	32.1939	32.1465	32.3234	149	95	138	160
V9HWJ0;B4DJ30;Q14697;F5H6X6;B4DSM6;A0A024R592;B4DIW2;E9PKU7;B4DZ53;Q9BS14;E9PNH1	V9HWJ0;B4DJ30;Q14697;F5H6X6;B4DSM6;A0A024R592;B4DIW2;E9PKU7;B4DZ53	Neutral alpha-glucosidase AB	HEL-S-164nA;GANAB	tr|V9HWJ0|V9HWJ0_HUMAN Epididymis secretory sperm binding protein Li 164nA OS=Homo sapiens OX=9606 GN=HEL-S-164nA PE=2 SV=1;tr|B4DJ30|B4DJ30_HUMAN cDNA FLJ61290, highly similar to Neutral alpha-glucosidase AB OS=Homo sapiens OX=9606 PE=2 SV=1;sp|Q14697|GAN	106.87	119.9	26.7111	26.2924	26.8147	26.6065	23	7	35	34
V9HWI0;P14550;V9GYG2;V9GYP9;Q5T621	V9HWI0;P14550	Alcohol dehydrogenase [NADP(+)]	HEL-S-165mP;AKR1A1	tr|V9HWI0|V9HWI0_HUMAN Epididymis secretory protein Li 6 OS=Homo sapiens OX=9606 GN=HEL-S-165mP PE=2 SV=1;sp|P14550|AK1A1_HUMAN Aldo-keto reductase family 1 member A1 OS=Homo sapiens OX=9606 GN=AKR1A1 PE=1 SV=3	36.573	35.704	25.1371	24.385	24.983	25.0524	8	1	8	9
V9HWC3;O00764;F2Z2Y4;G1UI32;A8MV33	V9HWC3;O00764;F2Z2Y4;G1UI32	Pyridoxal kinase	HEL-S-1a;PDXK	tr|V9HWC3|V9HWC3_HUMAN Epididymis secretory sperm binding protein Li 1a OS=Homo sapiens OX=9606 GN=HEL-S-1a PE=2 SV=1;sp|O00764|PDXK_HUMAN Pyridoxal kinase OS=Homo sapiens OX=9606 GN=PDXK PE=1 SV=1;tr|F2Z2Y4|F2Z2Y4_HUMAN Pyridoxal kinase OS=Homo sapiens OX	35.102	62.821	26.378	26.1241	26.4486	26.3018	16	9	14	19
V9HWG9;B2R983;P78417;Q5TA02;Q5TA01	V9HWG9;B2R983;P78417;Q5TA02;Q5TA01	Glutathione S-transferase omega-1	HEL-S-21;GSTO1	tr|V9HWG9|V9HWG9_HUMAN Epididymis secretory protein Li 21 OS=Homo sapiens OX=9606 GN=HEL-S-21 PE=2 SV=1;tr|B2R983|B2R983_HUMAN cDNA, FLJ94267, highly similar to Homo sapiens glutathione S-transferase omega 1 (GSTO1), mRNA OS=Homo sapiens OX=9606 PE=2 SV=1;	27.566	39.121	26.2991	25.6665	26.2086	26.1609	10	4	9	10
V9HWE9;P09211;A8MX94;A0A087X2E9;C7DJS1;Q5D6A5;A0A2R8Y5E5;B2C310;A0A3B6XSH2;A0A087X243	V9HWE9;P09211;A8MX94	Glutathione S-transferase P	HEL-S-22;GSTP1	tr|V9HWE9|V9HWE9_HUMAN Epididymis secretory protein Li 22 OS=Homo sapiens OX=9606 GN=HEL-S-22 PE=2 SV=1;sp|P09211|GSTP1_HUMAN Glutathione S-transferase P OS=Homo sapiens OX=9606 GN=GSTP1 PE=1 SV=2;tr|A8MX94|A8MX94_HUMAN Glutathione S-transferase P OS=Homo	23.356	323.31	29.7405	29.1849	29.7068	29.6959	51	31	55	51
V9HW40;O75828;Q53F60	V9HW40;O75828;Q53F60	Carbonyl reductase [NADPH] 3	HEL-S-25;CBR3	tr|V9HW40|V9HW40_HUMAN Epididymis secretory protein Li 25 OS=Homo sapiens OX=9606 GN=HEL-S-25 PE=1 SV=1;sp|O75828|CBR3_HUMAN Carbonyl reductase [NADPH] 3 OS=Homo sapiens OX=9606 GN=CBR3 PE=1 SV=3;tr|Q53F60|Q53F60_HUMAN Carbonyl reductase 3 variant (Fragmen	30.85	9.5098	23.8652	23.8016	23.6629	23.7736	2	0	2	3
V9HWJ2;O75874;V9HW78;Q6FI37;B2R5M8;Q0QER2;Q6FIA4;B4DXS4;C9J4N6;C9JJE5;C9JLU6;A0A0A0U6N4;B4DSZ6;Q53GL5;P48735	V9HWJ2;O75874;V9HW78;Q6FI37;B2R5M8;Q0QER2;Q6FIA4;B4DXS4	Isocitrate dehydrogenase [NADP];Isocitrate dehydrogenase [NADP] cytoplasmic	HEL-S-26;IDH1;HEL-216	tr|V9HWJ2|V9HWJ2_HUMAN Isocitrate dehydrogenase [NADP] OS=Homo sapiens OX=9606 GN=HEL-S-26 PE=2 SV=1;sp|O75874|IDHC_HUMAN Isocitrate dehydrogenase [NADP] cytoplasmic OS=Homo sapiens OX=9606 GN=IDH1 PE=1 SV=2;tr|V9HW78|V9HW78_HUMAN Isocitrate dehydrogenase	46.659	187.75	28.1641	27.7506	27.8508	28.0289	29	14	32	32
B3KQT9;V9HVY3;P30101;B3KQT2;B4DJ98;B4DDM1	B3KQT9;V9HVY3;P30101;B3KQT2;B4DJ98	Protein disulfide-isomerase;Protein disulfide-isomerase A3	HEL-S-269;PDIA3	tr|B3KQT9|B3KQT9_HUMAN Protein disulfide-isomerase OS=Homo sapiens OX=9606 PE=2 SV=1;tr|V9HVY3|V9HVY3_HUMAN Protein disulfide-isomerase OS=Homo sapiens OX=9606 GN=HEL-S-269 PE=2 SV=1;sp|P30101|PDIA3_HUMAN Protein disulfide-isomerase A3 OS=Homo sapiens OX=9	54.102	240.35	28.6296	28.6178	28.5221	28.5045	46	33	50	52
V9HW65;A0A024R5Z7;P07355;H0YN42;H0YMD0;H0YMU9;H0YM50;A6NMY6;H0YKS4;B3KRQ1;B4DNH8;H0YN28;H0YL33;H0YNP5;H0YMM1;H0YKZ7;H0YLV6;H0YMT9;H0YKX9;H0YNA0;H0YKL9;H0YMW4;H0YKV8;H0YN52;H0YMD9;H0YNB8;H0YKN4;H0YLE2	V9HW65;A0A024R5Z7;P07355;H0YN42;H0YMD0;H0YMU9;H0YM50;A6NMY6;H0YKS4;B3KRQ1;B4DNH8	Annexin;Annexin A2;Putative annexin A2-like protein	HEL-S-270;ANXA2;ANXA2P2	tr|V9HW65|V9HW65_HUMAN Annexin OS=Homo sapiens OX=9606 GN=HEL-S-270 PE=2 SV=1;tr|A0A024R5Z7|A0A024R5Z7_HUMAN Annexin OS=Homo sapiens OX=9606 GN=ANXA2 PE=2 SV=1;sp|P07355|ANXA2_HUMAN Annexin A2 OS=Homo sapiens OX=9606 GN=ANXA2 PE=1 SV=2;tr|H0YN42|H0YN42_HUM	38.576	323.31	31.4201	31.652	31.4499	31.5662	84	64	90	84
V9HWJ8;A0A024R203;P61289;Q6FHK7;B3KQ25;K7ESG5;K9J957;J7FRP4;A0A087WTV2;K7ENH2;K7EPX6;K7EKR3;K7EMD0;B7Z8D3	V9HWJ8;A0A024R203;P61289;Q6FHK7;B3KQ25;K7ESG5;K9J957;J7FRP4;A0A087WTV2;K7ENH2	Proteasome activator complex subunit 3	HEL-S-283;PSME3	tr|V9HWJ8|V9HWJ8_HUMAN Epididymis secretory protein Li 283 OS=Homo sapiens OX=9606 GN=HEL-S-283 PE=2 SV=1;tr|A0A024R203|A0A024R203_HUMAN Proteasome (Prosome, macropain) activator subunit 3 (PA28 gamma Ki), isoform CRA_a OS=Homo sapiens OX=9606 GN=PSME3 PE=	29.506	36.334	25.0764	25.1145	25.1011	25.1326	8	6	13	11
B4DNR3;V9HW87;Q96IU4;B4DQI4;F8W9U3;B4DKK0	B4DNR3;V9HW87;Q96IU4;B4DQI4;F8W9U3	Alpha/beta hydrolase domain-containing protein 14B	HEL-S-299;ABHD14B	tr|B4DNR3|B4DNR3_HUMAN cDNA FLJ52710, highly similar to Abhydrolase domain-containing protein 14B OS=Homo sapiens OX=9606 PE=2 SV=1;tr|V9HW87|V9HW87_HUMAN Abhydrolase domain containing 14B, isoform CRA_a OS=Homo sapiens OX=9606 GN=HEL-S-299 PE=2 SV=1;sp|Q9	19.796	10.67	22.9688	22.0212	22.6381	22.7922	3	1	4	4
B4DF70;V9HW12;P32119;A6NIW5;A0A024R7F2	B4DF70;V9HW12;P32119;A6NIW5	Peroxiredoxin-2	HEL-S-2a;PRDX2	tr|B4DF70|B4DF70_HUMAN cDNA FLJ60461, highly similar to Peroxiredoxin-2 OS=Homo sapiens OX=9606 PE=2 SV=1;tr|V9HW12|V9HW12_HUMAN Epididymis secretory sperm binding protein Li 2a OS=Homo sapiens OX=9606 GN=HEL-S-2a PE=2 SV=1;sp|P32119|PRDX2_HUMAN Peroxiredo	20.107	50.829	27.6115	27.2093	27.573	27.5677	14	9	15	13
V9HWB8;P14618;B4DNK4;Q8WUW7;Q9UKK4;Q9UN47;Q9NYI7;Q9UK31	V9HWB8;P14618;B4DNK4;Q8WUW7	Pyruvate kinase;Pyruvate kinase PKM	HEL-S-30;PKM;PKM2	tr|V9HWB8|V9HWB8_HUMAN Pyruvate kinase OS=Homo sapiens OX=9606 GN=HEL-S-30 PE=1 SV=1;sp|P14618|KPYM_HUMAN Pyruvate kinase PKM OS=Homo sapiens OX=9606 GN=PKM PE=1 SV=4;tr|B4DNK4|B4DNK4_HUMAN Pyruvate kinase OS=Homo sapiens OX=9606 GN=PKM PE=1 SV=1;tr|Q8WUW7	57.936	323.31	31.5672	31.5227	31.674	31.7132	118	89	122	117
V9HW44;P68402;J3KNE3	V9HW44;P68402	Platelet-activating factor acetylhydrolase IB subunit beta	HEL-S-303;PAFAH1B2	tr|V9HW44|V9HW44_HUMAN Epididymis secretory protein Li 303 OS=Homo sapiens OX=9606 GN=HEL-S-303 PE=2 SV=1;sp|P68402|PA1B2_HUMAN Platelet-activating factor acetylhydrolase IB subunit beta OS=Homo sapiens OX=9606 GN=PAFAH1B2 PE=1 SV=1	25.569	89.054	24.8964	24.4336	24.7047	25.1058	9	3	6	5
V9HWF2;P40925;B9A041;B8ZZ51;C9JF79;C9JLV6;C9JRL4;C9IZI0;F8WFC2	V9HWF2;P40925;B9A041;B8ZZ51;C9JF79	Malate dehydrogenase;Malate dehydrogenase, cytoplasmic	HEL-S-32;MDH1	tr|V9HWF2|V9HWF2_HUMAN Malate dehydrogenase OS=Homo sapiens OX=9606 GN=HEL-S-32 PE=2 SV=1;sp|P40925|MDHC_HUMAN Malate dehydrogenase, cytoplasmic OS=Homo sapiens OX=9606 GN=MDH1 PE=1 SV=4;tr|B9A041|B9A041_HUMAN Malate dehydrogenase, cytoplasmic OS=Homo sapi	36.426	137.48	27.7331	27.4101	27.5904	27.7225	14	10	22	19
D9IAI1;P30086;B4DRT4;A0A0K0K1J6;V9HW05	D9IAI1;P30086;B4DRT4;A0A0K0K1J6	Phosphatidylethanolamine-binding protein 1;Hippocampal cholinergic neurostimulating peptide	HEL-S-34;PEBP1	tr|D9IAI1|D9IAI1_HUMAN Epididymis secretory protein Li 34 OS=Homo sapiens OX=9606 GN=HEL-S-34 PE=2 SV=1;sp|P30086|PEBP1_HUMAN Phosphatidylethanolamine-binding protein 1 OS=Homo sapiens OX=9606 GN=PEBP1 PE=1 SV=3;tr|B4DRT4|B4DRT4_HUMAN cDNA FLJ51535, highly	21.057	120.46	28.1371	28.8602	27.9543	28.2208	18	13	20	22
V9HWC6;P23284	V9HWC6;P23284	Peptidyl-prolyl cis-trans isomerase;Peptidyl-prolyl cis-trans isomerase B	HEL-S-39;PPIB	tr|V9HWC6|V9HWC6_HUMAN Peptidyl-prolyl cis-trans isomerase OS=Homo sapiens OX=9606 GN=HEL-S-39 PE=2 SV=1;sp|P23284|PPIB_HUMAN Peptidyl-prolyl cis-trans isomerase B OS=Homo sapiens OX=9606 GN=PPIB PE=1 SV=2	22.742	36.53	26.0636	26.0853	26.1091	26.147	12	7	10	12
V9HWH9;P31949;B2R5H0	V9HWH9;P31949;B2R5H0	Protein S100;Protein S100-A11;Protein S100-A11, N-terminally processed	HEL-S-43;S100A11	tr|V9HWH9|V9HWH9_HUMAN Protein S100 OS=Homo sapiens OX=9606 GN=HEL-S-43 PE=2 SV=1;sp|P31949|S10AB_HUMAN Protein S100-A11 OS=Homo sapiens OX=9606 GN=S100A11 PE=1 SV=2;tr|B2R5H0|B2R5H0_HUMAN Protein S100 OS=Homo sapiens OX=9606 PE=2 SV=1	11.74	184.7	29.7557	29.1959	29.5198	29.6237	17	11	19	18
V9HWC9;P00441;W8Q444;A1YYW4;X5D5A9;H7BYH4	V9HWC9;P00441;W8Q444;A1YYW4;X5D5A9;H7BYH4	Superoxide dismutase [Cu-Zn]	HEL-S-44;SOD1;SOD-1	tr|V9HWC9|V9HWC9_HUMAN Superoxide dismutase [Cu-Zn] OS=Homo sapiens OX=9606 GN=HEL-S-44 PE=2 SV=1;sp|P00441|SODC_HUMAN Superoxide dismutase [Cu-Zn] OS=Homo sapiens OX=9606 GN=SOD1 PE=1 SV=2;tr|W8Q444|W8Q444_HUMAN Superoxide dismutase-1 (Fragment) OS=Homo s	15.936	37.852	25.6789	27.4146	25.5691	26.1742	5	7	6	6
V9HWE8;P52565;J3KRE2;J3KTF8;J3QQX2;J3QW41;A0A0S2Z3D9;J3KRY1;J3KS60	V9HWE8;P52565;J3KRE2;J3KTF8;J3QQX2;J3QW41;A0A0S2Z3D9;J3KRY1;J3KS60	Rho GDP-dissociation inhibitor 1	HEL-S-47e;ARHGDIA	tr|V9HWE8|V9HWE8_HUMAN Epididymis secretory sperm binding protein Li 47e OS=Homo sapiens OX=9606 GN=HEL-S-47e PE=2 SV=1;sp|P52565|GDIR1_HUMAN Rho GDP-dissociation inhibitor 1 OS=Homo sapiens OX=9606 GN=ARHGDIA PE=1 SV=3;tr|J3KRE2|J3KRE2_HUMAN Rho GDP-disso	23.207	80.472	28.6053	28.7199	28.401	28.6693	17	11	15	18
V9HWK1;P60174;Q53HE2;B4DUI5;Q2QD09;U3KPZ0;U3KQF3;U3KPS5	V9HWK1;P60174;Q53HE2;B4DUI5;Q2QD09;U3KPZ0	Triosephosphate isomerase	HEL-S-49;TPI1	tr|V9HWK1|V9HWK1_HUMAN Triosephosphate isomerase OS=Homo sapiens OX=9606 GN=HEL-S-49 PE=2 SV=1;sp|P60174|TPIS_HUMAN Triosephosphate isomerase OS=Homo sapiens OX=9606 GN=TPI1 PE=1 SV=3;tr|Q53HE2|Q53HE2_HUMAN Triosephosphate isomerase (Fragment) OS=Homo sapi	26.669	323.31	30.4951	30.6263	30.2863	30.4467	51	40	55	54
A0A1B0GU86;V9HWA0;B4DNW0;A0A1B0GW23;Q03154;A0A1B0GV31;B4DPC3;C9JMV9;A0A1B0GVA5;F8WC59;C9JYZ0;A0A1B0GVZ3;A0A0S2Z385;A0A1B0GVG0;A0A1B0GU36;A0A1B0GUT4;A0A1B0GTG3	A0A1B0GU86;V9HWA0;B4DNW0;A0A1B0GW23;Q03154;A0A1B0GV31;B4DPC3;C9JMV9;A0A1B0GVA5	Aminoacylase-1	HEL-S-5;ACY1;ABHD14A-ACY1	tr|A0A1B0GU86|A0A1B0GU86_HUMAN Aminoacylase-1 OS=Homo sapiens OX=9606 GN=ACY1 PE=1 SV=1;tr|V9HWA0|V9HWA0_HUMAN Aminoacylase 1 OS=Homo sapiens OX=9606 GN=HEL-S-5 PE=1 SV=1;tr|B4DNW0|B4DNW0_HUMAN cDNA FLJ60317, highly similar to Aminoacylase-1 OS=Homo sapien	42.179	14.382	23.0683	22.8131	22.9892	22.7281	2	1	3	3
V9HWG7;O75083;Q53GN4;Q59ER5;Q53H17;B3KXN4;D6RD66;B4DY05;B4DS71;B4DZX5;Q9BZT4	V9HWG7;O75083;Q53GN4;Q59ER5;Q53H17;B3KXN4;D6RD66	WD repeat-containing protein 1	HEL-S-52;WDR1	tr|V9HWG7|V9HWG7_HUMAN Epididymis secretory protein Li 52 OS=Homo sapiens OX=9606 GN=HEL-S-52 PE=2 SV=1;sp|O75083|WDR1_HUMAN WD repeat-containing protein 1 OS=Homo sapiens OX=9606 GN=WDR1 PE=1 SV=4;tr|Q53GN4|Q53GN4_HUMAN WD repeat domain 1, isoform CRA_a (	66.193	310.8	28.7989	28.4241	28.7816	28.8001	43	29	47	43
V9HW35;P30044	V9HW35;P30044	Peroxiredoxin-5, mitochondrial	HEL-S-55;PRDX5	tr|V9HW35|V9HW35_HUMAN Peroxiredoxin OS=Homo sapiens OX=9606 GN=HEL-S-55 PE=2 SV=1;sp|P30044|PRDX5_HUMAN Peroxiredoxin-5, mitochondrial OS=Homo sapiens OX=9606 GN=PRDX5 PE=1 SV=4	17.031	68.743	26.2559	26.4111	25.9883	26.2403	14	9	14	14
V9HW29;D3DRX6;P33176;A8K048;M1VRN1;M1VKJ2;M1VE91;C1PHA2;M1V490;M1VPF9;M1V481;M1VPF7;M1VRN0;M1VKI9;M1VE89;Q6P164;Q2TA90;Q66K46;B4DS27;O60282;Q6PJC4;Q6PKD1;A0A0G2JMZ6;A1L179;J3KNA1;B7Z2M7;B2RCP3;B0I1S7;Q12840;Q57YV6;A5D6Y6;Q59GB8;Q57Z91	V9HW29;D3DRX6;P33176;A8K048;M1VRN1;M1VKJ2;M1VE91;C1PHA2;M1V490;M1VPF9;M1V481;M1VPF7;M1VRN0;M1VKI9;M1VE89	Kinesin-like protein;Kinesin-1 heavy chain	HEL-S-61;KIF5B;KIF5B-RET(NM_020630)_K23;R12;KIF5B-RET(NM_020975)_K23;R12;KIF5B-RET(NM_020630)_K24;R11;KIF5B-ALK;KIF5B-RET(NM_020630)_K22;R12;KIF5B-RET(NM_020975)_K22;R12;KIF5B-ALK_K17;A20;KIF5B-RET(NM_020630)_K15;R12;KIF5B-RET(NM_020975)_K15;R12;KIF5B-RET(NM_020630)_K16;R12;KIF5B-RET(NM_020975)_K16;R12	tr|V9HW29|V9HW29_HUMAN Kinesin-like protein OS=Homo sapiens OX=9606 GN=HEL-S-61 PE=1 SV=1;tr|D3DRX6|D3DRX6_HUMAN Kinesin-like protein OS=Homo sapiens OX=9606 GN=KIF5B PE=3 SV=1;sp|P33176|KINH_HUMAN Kinesin-1 heavy chain OS=Homo sapiens OX=9606 GN=KIF5B PE=	109.68	95.244	25.7533	26.0304	25.8211	26.1309	19	7	26	24
V9HWJ1;P48637;A0A2R8Y430;B7Z1C5;B7Z514;A0A2R8Y5T7;A0A2R8YF34;A0A2R8Y7I7;A0A2R8Y6Q7;A0A2R8Y2X9;A0A2R8Y6Y6;A0A2R8Y4V9;A0A2R8Y790;A0A2R8Y446;A0A0S2Z4J7;A0A2R8Y2F2	V9HWJ1;P48637;A0A2R8Y430;B7Z1C5;B7Z514;A0A2R8Y5T7	Glutathione synthetase	HEL-S-64p;GSS	tr|V9HWJ1|V9HWJ1_HUMAN Glutathione synthetase OS=Homo sapiens OX=9606 GN=HEL-S-64p PE=2 SV=1;sp|P48637|GSHB_HUMAN Glutathione synthetase OS=Homo sapiens OX=9606 GN=GSS PE=1 SV=1;tr|A0A2R8Y430|A0A2R8Y430_HUMAN Glutathione synthetase OS=Homo sapiens OX=9606	52.384	57.152	25.4724	25.2647	25.4002	25.4512	13	5	11	14
B4DU58;V9HW69;B2R9S4;P40121;E7ENU9;B8ZZL6;H7C0X8	B4DU58;V9HW69;B2R9S4;P40121;E7ENU9	Macrophage-capping protein	HEL-S-66;CAPG	tr|B4DU58|B4DU58_HUMAN cDNA FLJ51488, highly similar to Macrophage capping protein OS=Homo sapiens OX=9606 PE=2 SV=1;tr|V9HW69|V9HW69_HUMAN Epididymis secretory protein Li 66 OS=Homo sapiens OX=9606 GN=HEL-S-66 PE=2 SV=1;tr|B2R9S4|B2R9S4_HUMAN cDNA, FLJ945	36.248	60.649	25.2705	25.3004	25.1429	25.1676	9	6	15	16
V9HWB5;Q15181;Q5SQT6	V9HWB5;Q15181;Q5SQT6	Inorganic pyrophosphatase	HEL-S-66p;PPA1	tr|V9HWB5|V9HWB5_HUMAN Epididymis secretory sperm binding protein Li 66p OS=Homo sapiens OX=9606 GN=HEL-S-66p PE=2 SV=1;sp|Q15181|IPYR_HUMAN Inorganic pyrophosphatase OS=Homo sapiens OX=9606 GN=PPA1 PE=1 SV=2;tr|Q5SQT6|Q5SQT6_HUMAN Inorganic pyrophosphatas	32.66	172.98	27.9224	27.8361	28.0448	28.1977	40	13	35	34
V9HWC2;Q99497;K7ELW0;K7EN27	V9HWC2;Q99497;K7ELW0	Protein deglycase DJ-1	HEL-S-67p;PARK7	tr|V9HWC2|V9HWC2_HUMAN Epididymis secretory sperm binding protein Li 67p OS=Homo sapiens OX=9606 GN=HEL-S-67p PE=2 SV=1;sp|Q99497|PARK7_HUMAN Protein/nucleic acid deglycase DJ-1 OS=Homo sapiens OX=9606 GN=PARK7 PE=1 SV=2;tr|K7ELW0|K7ELW0_HUMAN Protein/nucl	19.891	129.15	27.8428	28.0344	27.7068	27.9174	17	13	15	17
V9HWF4;P00558;B4E1H9;B4DHM5;B4DHB3;B4DWQ3;A0A140VJR3;P07205;V9HW85;Q16444	V9HWF4;P00558;B4E1H9;B4DHM5;B4DHB3	Phosphoglycerate kinase;Phosphoglycerate kinase 1	HEL-S-68p;PGK1	tr|V9HWF4|V9HWF4_HUMAN Phosphoglycerate kinase OS=Homo sapiens OX=9606 GN=HEL-S-68p PE=2 SV=1;sp|P00558|PGK1_HUMAN Phosphoglycerate kinase 1 OS=Homo sapiens OX=9606 GN=PGK1 PE=1 SV=3;tr|B4E1H9|B4E1H9_HUMAN Phosphoglycerate kinase OS=Homo sapiens OX=9606 PE	44.614	323.31	30.4086	30.1713	29.9306	30.2119	67	37	71	70
V9HW37;P48643;Q9BU08;B7ZAR1;E9PCA1;B4DDU6;B4DZT5;B4DE30;E7ENZ3;B4DXI1;B4DYC8;B4DX08;Q96GI1;B4DZY9;Q9HB74;D6RIZ7;H0Y914	V9HW37;P48643;Q9BU08;B7ZAR1;E9PCA1;B4DDU6;B4DZT5;B4DE30;E7ENZ3;B4DXI1;B4DYC8;B4DX08;Q96GI1	T-complex protein 1 subunit epsilon	HEL-S-69;CCT5	tr|V9HW37|V9HW37_HUMAN Epididymis secretory protein Li 69 OS=Homo sapiens OX=9606 GN=HEL-S-69 PE=1 SV=1;sp|P48643|TCPE_HUMAN T-complex protein 1 subunit epsilon OS=Homo sapiens OX=9606 GN=CCT5 PE=1 SV=1;tr|Q9BU08|Q9BU08_HUMAN Uncharacterized protein (Fragm	59.67	323.31	28.5856	28.5053	28.6832	28.6023	48	30	46	52
V9HWF5;A8K486;P62937;B2RE56;B4DM82;Q71V99;F8WE65;C9J5S7;E5RIZ5;P0DN26;A0A0H2UH34;A0A0B4J2A2;A0A075B767;A0A075B759;Q9Y536;F5H284;P0DN37;B2RXF3	V9HWF5;A8K486;P62937;B2RE56;B4DM82;Q71V99;F8WE65;C9J5S7	Peptidyl-prolyl cis-trans isomerase;Peptidyl-prolyl cis-trans isomerase A;Peptidyl-prolyl cis-trans isomerase A, N-terminally processed	HEL-S-69p;PPIA	tr|V9HWF5|V9HWF5_HUMAN Peptidyl-prolyl cis-trans isomerase OS=Homo sapiens OX=9606 GN=HEL-S-69p PE=1 SV=1;tr|A8K486|A8K486_HUMAN Peptidyl-prolyl cis-trans isomerase OS=Homo sapiens OX=9606 PE=2 SV=1;sp|P62937|PPIA_HUMAN Peptidyl-prolyl cis-trans isomerase	18.012	323.31	30.5468	30.4878	30.3405	30.4011	56	43	58	63
V9HWE0;P08758;D6RBL5;D6RBE9;E9PHT9;B4DNG6;D6RCN3	V9HWE0;P08758;D6RBL5;D6RBE9	Annexin;Annexin A5	HEL-S-7;ANXA5	tr|V9HWE0|V9HWE0_HUMAN Annexin OS=Homo sapiens OX=9606 GN=HEL-S-7 PE=2 SV=1;sp|P08758|ANXA5_HUMAN Annexin A5 OS=Homo sapiens OX=9606 GN=ANXA5 PE=1 SV=2;tr|D6RBL5|D6RBL5_HUMAN Annexin OS=Homo sapiens OX=9606 GN=ANXA5 PE=1 SV=1;tr|D6RBE9|D6RBE9_HUMAN Annexin	35.936	295.13	28.4478	28.1124	28.4353	28.3419	37	19	44	42
V9HW80;P55072;Q96IF9;Q0IIN5;Q9NTC4;Q9HAP0;Q9HAP1;C9JUP7;C9IZA5;B4DYX2	V9HW80;P55072;Q96IF9;Q0IIN5;Q9NTC4	Transitional endoplasmic reticulum ATPase	HEL-S-70;VCP;DKFZp434K0126	tr|V9HW80|V9HW80_HUMAN Epididymis luminal protein 220 OS=Homo sapiens OX=9606 GN=HEL-S-70 PE=2 SV=1;sp|P55072|TERA_HUMAN Transitional endoplasmic reticulum ATPase OS=Homo sapiens OX=9606 GN=VCP PE=1 SV=4;tr|Q96IF9|Q96IF9_HUMAN VCP protein (Fragment) OS=Hom	89.321	323.31	29.9532	29.8672	29.9801	30.1089	109	55	108	109
V9HWH7;P31939;B2R7P8;F8WEF0	V9HWH7;P31939;B2R7P8	Bifunctional purine biosynthesis protein PURH;Phosphoribosylaminoimidazolecarboxamide formyltransferase;IMP cyclohydrolase	HEL-S-70p;ATIC	tr|V9HWH7|V9HWH7_HUMAN Epididymis secretory sperm binding protein Li 70p OS=Homo sapiens OX=9606 GN=HEL-S-70p PE=2 SV=1;sp|P31939|PUR9_HUMAN Bifunctional purine biosynthesis protein PURH OS=Homo sapiens OX=9606 GN=ATIC PE=1 SV=3;tr|B2R7P8|B2R7P8_HUMAN cDNA	64.615	215.15	27.7725	27.3136	27.601	27.7535	41	13	31	37
V9HW41;P61088;F8VQQ8;F8VSD4;F8VZ29;F8VV71;Q5JXB2	V9HW41;P61088;F8VQQ8;F8VSD4	Ubiquitin-conjugating enzyme E2 N	HEL-S-71;UBE2N	tr|V9HW41|V9HW41_HUMAN Epididymis secretory protein Li 71 OS=Homo sapiens OX=9606 GN=HEL-S-71 PE=2 SV=1;sp|P61088|UBE2N_HUMAN Ubiquitin-conjugating enzyme E2 N OS=Homo sapiens OX=9606 GN=UBE2N PE=1 SV=1;tr|F8VQQ8|F8VQQ8_HUMAN Ubiquitin-conjugating enzyme E	17.138	113.7	26.4082	26.2622	26.2228	26.3391	12	3	11	10
V9HW22;P11142;E9PKE3;Q53GZ6;Q96IS6;B3KTV0;Q53HF2;E9PNE6;E9PN89;A8K7Q2;B4DTX2;E9PLF4;E9PQQ4;E9PQK7;A0A384MDT7;A0A024R6B5;P54652;E9PPY6;E9PN25;E9PI65;B3KUS2;A4D111	V9HW22;P11142;E9PKE3;Q53GZ6;Q96IS6;B3KTV0;Q53HF2;E9PNE6;E9PN89;A8K7Q2	Heat shock cognate 71 kDa protein	HEL-S-72p;HSPA8	tr|V9HW22|V9HW22_HUMAN Epididymis luminal protein 33 OS=Homo sapiens OX=9606 GN=HEL-S-72p PE=2 SV=1;sp|P11142|HSP7C_HUMAN Heat shock cognate 71 kDa protein OS=Homo sapiens OX=9606 GN=HSPA8 PE=1 SV=1;tr|E9PKE3|E9PKE3_HUMAN Heat shock cognate 71 kDa protein	70.897	323.31	32.0125	31.926	31.9033	31.9513	146	101	157	168
A0A384MDU9;V9HW58;Q53H88;Q13561;A8K8J9;B3KTX4;H0YI98;F8W1I6;F8VW18;F8VRV7;H0YHL1;F8VX93;F8W0U6	A0A384MDU9;V9HW58;Q53H88;Q13561;A8K8J9;B3KTX4;H0YI98;F8W1I6;F8VW18	Dynactin subunit 2	HEL-S-77;DCTN2	tr|A0A384MDU9|A0A384MDU9_HUMAN Dynactin 2 (P50), isoform CRA_c OS=Homo sapiens OX=9606 GN=DCTN2 PE=2 SV=1;tr|V9HW58|V9HW58_HUMAN Epididymis secretory protein Li 77 OS=Homo sapiens OX=9606 GN=HEL-S-77 PE=2 SV=1;tr|Q53H88|Q53H88_HUMAN Dynactin 2 variant (Fra	44.23	71.328	25.5471	25.4193	25.4044	25.5499	16	6	11	15
V9HW04;P62140;B4DJ75;C9J9S3;C9JP48;B7ZB67;E7ETD8;B4E163	V9HW04;P62140;B4DJ75;C9J9S3;C9JP48;B7ZB67	Serine/threonine-protein phosphatase;Serine/threonine-protein phosphatase PP1-beta catalytic subunit	HEL-S-80p;PPP1CB	tr|V9HW04|V9HW04_HUMAN Serine/threonine-protein phosphatase OS=Homo sapiens OX=9606 GN=HEL-S-80p PE=2 SV=1;sp|P62140|PP1B_HUMAN Serine/threonine-protein phosphatase PP1-beta catalytic subunit OS=Homo sapiens OX=9606 GN=PPP1CB PE=1 SV=3;tr|B4DJ75|B4DJ75_HUM	37.186	13.211	23.5987	24.0019	23.784	23.5573	4	2	8	2
V9HW95;Q15293;Q5J7V8;E9PP27	V9HW95;Q15293	Reticulocalbin-1	HEL-S-84;RCN1	tr|V9HW95|V9HW95_HUMAN Epididymis secretory protein Li 84 OS=Homo sapiens OX=9606 GN=HEL-S-84 PE=2 SV=1;sp|Q15293|RCN1_HUMAN Reticulocalbin-1 OS=Homo sapiens OX=9606 GN=RCN1 PE=1 SV=1	38.89	64.902	25.6442	26.1813	25.5337	25.7849	7	8	12	12
V9HWN7;P04075;J3KPS3;H3BQN4;A0A0M4FNU3;H3BPS8;H3BUH7;H3BR04;H3BMQ8;H3BR68;H3BU78;A4UCS9;A4UCT0;Q8NHT3;A0A087WXX2;A0A3B3IS80;A8K430;A0A024R145;P05062	V9HWN7;P04075;J3KPS3;H3BQN4;A0A0M4FNU3;H3BPS8	Fructose-bisphosphate aldolase;Fructose-bisphosphate aldolase A	HEL-S-87p;ALDOA	tr|V9HWN7|V9HWN7_HUMAN Fructose-bisphosphate aldolase OS=Homo sapiens OX=9606 GN=HEL-S-87p PE=2 SV=1;sp|P04075|ALDOA_HUMAN Fructose-bisphosphate aldolase A OS=Homo sapiens OX=9606 GN=ALDOA PE=1 SV=2;tr|J3KPS3|J3KPS3_HUMAN Fructose-bisphosphate aldolase OS=	39.42	323.31	31.2632	30.9985	30.9721	31.1298	85	54	75	79
V9HWB4;P11021;B4DEF7	V9HWB4;P11021	78 kDa glucose-regulated protein	HEL-S-89n;HSPA5	tr|V9HWB4|V9HWB4_HUMAN Epididymis secretory sperm binding protein Li 89n OS=Homo sapiens OX=9606 GN=HEL-S-89n PE=2 SV=1;sp|P11021|BIP_HUMAN Endoplasmic reticulum chaperone BiP OS=Homo sapiens OX=9606 GN=HSPA5 PE=1 SV=2	72.332	279.38	28.6161	28.7027	28.5612	28.5155	50	36	58	50
V9HW91;Q9NQR4;H7C579;B4DFB1;F8WF70;B7Z3F9	V9HW91;Q9NQR4	Omega-amidase NIT2	HEL-S-8a;NIT2	tr|V9HW91|V9HW91_HUMAN Epididymis secretory sperm binding protein Li 8a OS=Homo sapiens OX=9606 GN=HEL-S-8a PE=2 SV=1;sp|Q9NQR4|NIT2_HUMAN Omega-amidase NIT2 OS=Homo sapiens OX=9606 GN=NIT2 PE=1 SV=1	30.608	32.028	25.1354	24.972	24.7896	25.1733	11	1	9	10
Q59GY3;V9HVZ0;A8K588;Q13247;B5BU15	Q59GY3;V9HVZ0;A8K588;Q13247;B5BU15	Serine/arginine-rich splicing factor 6	HEL-S-91;SRSF6;SFRS6	tr|Q59GY3|Q59GY3_HUMAN Arginine/serine-rich splicing factor 6 variant (Fragment) OS=Homo sapiens OX=9606 PE=2 SV=1;tr|V9HVZ0|V9HVZ0_HUMAN Epididymis secretory protein Li 91 OS=Homo sapiens OX=9606 GN=HEL-S-91 PE=2 SV=1;tr|A8K588|A8K588_HUMAN cDNA FLJ76823,	31.865	21.76	26.5884	26.8307	26.5838	26.641	6	6	9	16
V9HW72;A8K690;P31948;F5H783;H0YGI8;F5GXD8	V9HW72;A8K690;P31948	Stress-induced-phosphoprotein 1	HEL-S-94n;STIP1	tr|V9HW72|V9HW72_HUMAN Epididymis secretory sperm binding protein OS=Homo sapiens OX=9606 GN=HEL-S-94n PE=2 SV=1;tr|A8K690|A8K690_HUMAN cDNA FLJ76863, highly similar to Homo sapiens stress-induced-phosphoprotein 1 (Hsp70/Hsp90-organizing protein) (STIP1),	62.639	220.51	28.8807	28.7924	28.7712	28.7932	44	25	51	51
V9HW89;Q00796;H0YLA4;B4DKI2;H0YKB3	V9HW89;Q00796;H0YLA4;B4DKI2	Sorbitol dehydrogenase	HEL-S-95n;SORD	tr|V9HW89|V9HW89_HUMAN Epididymis secretory sperm binding protein Li 95n OS=Homo sapiens OX=9606 GN=HEL-S-95n PE=2 SV=1;sp|Q00796|DHSO_HUMAN Sorbitol dehydrogenase OS=Homo sapiens OX=9606 GN=SORD PE=1 SV=4;tr|H0YLA4|H0YLA4_HUMAN Sorbitol dehydrogenase OS=H	38.311	40.869	24.7051	24.3702	24.0976	24.3284	9	2	5	12
V9HW63;Q13162;H7C3T4;A6NJJ0;A6NG45	V9HW63;Q13162;H7C3T4	Peroxiredoxin-4	HEL-S-97n;PRDX4	tr|V9HW63|V9HW63_HUMAN Epididymis secretory sperm binding protein Li 97n OS=Homo sapiens OX=9606 GN=HEL-S-97n PE=2 SV=1;sp|Q13162|PRDX4_HUMAN Peroxiredoxin-4 OS=Homo sapiens OX=9606 GN=PRDX4 PE=1 SV=1;tr|H7C3T4|H7C3T4_HUMAN Peroxiredoxin-4 (Fragment) OS=Ho	30.54	13.148	24.3568	24.3807	24.561	24.5244	4	2	8	6
Q53G71;V9HW88;P27797;B4DHR1;K7EJB9;B4E2Y9;K7EL50	Q53G71;V9HW88;P27797;B4DHR1;K7EJB9;B4E2Y9	Calreticulin	HEL-S-99n;CALR	tr|Q53G71|Q53G71_HUMAN Calreticulin variant (Fragment) OS=Homo sapiens OX=9606 PE=2 SV=1;tr|V9HW88|V9HW88_HUMAN Calreticulin, isoform CRA_b OS=Homo sapiens OX=9606 GN=HEL-S-99n PE=2 SV=1;sp|P27797|CALR_HUMAN Calreticulin OS=Homo sapiens OX=9606 GN=CALR PE=	46.918	287.65	28.8314	28.8185	28.9108	28.942	36	17	29	34
V9HWK0;O76094;Q86X80;A0PJJ5;Q0D2M6;Q71V07;R4GNC1;D6RDY6;O15302	V9HWK0;O76094;Q86X80;A0PJJ5;Q0D2M6;Q71V07	Signal recognition particle subunit SRP72	HEL103;SRP72	tr|V9HWK0|V9HWK0_HUMAN Signal recognition particle subunit SRP72 OS=Homo sapiens OX=9606 GN=HEL103 PE=2 SV=1;sp|O76094|SRP72_HUMAN Signal recognition particle subunit SRP72 OS=Homo sapiens OX=9606 GN=SRP72 PE=1 SV=3;tr|Q86X80|Q86X80_HUMAN SRP72 protein (Fr	74.605	43.258	24.6278	24.8372	24.8888	24.9593	6	2	15	15
V9HWD9;Q53EM5;P29401;B4E022;B3KSI4;A0A0B4J1R6;A0A0K0K1H9;B4DVU1;B3KPZ8;E9PFF2;A0A0S2Z5C0;F8W888;A0A0S2Z4T2;Q6MZE3;F8WAX4	V9HWD9;Q53EM5;P29401;B4E022;B3KSI4;A0A0B4J1R6;A0A0K0K1H9;B4DVU1;B3KPZ8	Transketolase	HEL107;TKT	tr|V9HWD9|V9HWD9_HUMAN Epididymis luminal protein 107 OS=Homo sapiens OX=9606 GN=HEL107 PE=2 SV=1;tr|Q53EM5|Q53EM5_HUMAN Transketolase variant (Fragment) OS=Homo sapiens OX=9606 PE=2 SV=1;sp|P29401|TKT_HUMAN Transketolase OS=Homo sapiens OX=9606 GN=TKT PE=	67.877	323.31	31.5892	31.7457	31.412	31.6289	117	98	114	126
V9HWE1;P08670;B0YJC4;B3KRK8;Q53HU8;B0YJC5;A0A1B0GTT5;A0A1B0GVG8;Q53SB5;Q45VM8;Q45VM7;Q45VM6;L7RDA5;A5Z217;A0A384NPX1;P17661;Q9H319;Q5RLN2;A0A0S2Z4T0;B4DE66;B4DUI0;Q59EM6;B4DR43;Q8TCR7;B3KXJ0;B3KQI5;E7EMV2;B4DJT7;E7ESP9;A5YM63;Q16352;P07196;P07197;P12036	V9HWE1;P08670;B0YJC4;B3KRK8;Q53HU8;B0YJC5	Vimentin	HEL113;VIM	tr|V9HWE1|V9HWE1_HUMAN Epididymis luminal protein 113 OS=Homo sapiens OX=9606 GN=HEL113 PE=2 SV=1;sp|P08670|VIME_HUMAN Vimentin OS=Homo sapiens OX=9606 GN=VIM PE=1 SV=4;tr|B0YJC4|B0YJC4_HUMAN Vimentin OS=Homo sapiens OX=9606 GN=VIM PE=1 SV=1;tr|B3KRK8|B3KR	53.651	323.31	28.813	29.1761	28.8508	28.8773	57	38	56	52
V9HWH0;Q96KB5;E5RFX4;E5RIE1	V9HWH0;Q96KB5;E5RFX4	Lymphokine-activated killer T-cell-originated protein kinase	HEL164;PBK	tr|V9HWH0|V9HWH0_HUMAN Epididymis luminal protein 164 OS=Homo sapiens OX=9606 GN=HEL164 PE=1 SV=1;sp|Q96KB5|TOPK_HUMAN Lymphokine-activated killer T-cell-originated protein kinase OS=Homo sapiens OX=9606 GN=PBK PE=1 SV=3;tr|E5RFX4|E5RFX4_HUMAN Lymphokine-a	36.085	9.5905	24.4632	23.9623	23.8976	24.1657	3	2	4	6
V9HW98;P62258;G9K389;G9K388;B4DJF2;I3L3T1;B4DJB0;B7ZA86;K7EIT4;K7EM20;I3L0W5;B3KT37	V9HW98;P62258;G9K389;G9K388	14-3-3 protein epsilon	HEL2;YWHAE;YWHAE/FAM22B fusion;YWHAE/FAM22A fusion	tr|V9HW98|V9HW98_HUMAN Epididymis luminal protein 2 OS=Homo sapiens OX=9606 GN=HEL2 PE=1 SV=1;sp|P62258|1433E_HUMAN 14-3-3 protein epsilon OS=Homo sapiens OX=9606 GN=YWHAE PE=1 SV=1;tr|G9K389|G9K389_HUMAN YWHAE/FAM22B fusion protein (Fragment) OS=Homo sapi	29.174	323.31	30.1568	30.0443	30.2041	30.2101	61	34	73	75
V9HWF9;O95861;A6NF51;F8VZG4;F8W1J0;F8VVW8;B7Z9J7;F8VRY7	V9HWF9;O95861;A6NF51;F8VZG4;F8W1J0	3(2),5-bisphosphate nucleotidase 1	HEL20;BPNT1	tr|V9HWF9|V9HWF9_HUMAN Epididymis luminal protein 20 OS=Homo sapiens OX=9606 GN=HEL20 PE=2 SV=1;sp|O95861|BPNT1_HUMAN 3(2),5-bisphosphate nucleotidase 1 OS=Homo sapiens OX=9606 GN=BPNT1 PE=1 SV=1;tr|A6NF51|A6NF51_HUMAN 3(2),5-bisphosphate nucleotidas	33.392	24.034	24.3485	23.5609	23.7729	23.858	7	0	5	9
V9HWG0;P45973;Q6I9T7;F8VNY3	V9HWG0;P45973;Q6I9T7	Chromobox protein homolog 5	HEL25;CBX5	tr|V9HWG0|V9HWG0_HUMAN Chromobox homolog 5 (HP1 alpha homolog, Drosophila), isoform CRA_b OS=Homo sapiens OX=9606 GN=HEL25 PE=2 SV=1;sp|P45973|CBX5_HUMAN Chromobox protein homolog 5 OS=Homo sapiens OX=9606 GN=CBX5 PE=1 SV=1;tr|Q6I9T7|Q6I9T7_HUMAN CBX5 prot	22.225	23.536	25.0637	25.0349	25.246	25.4044	6	2	5	7
B4E3A8;V9HWH1;P30740;C9J7N5;A0A024QZT4;B4DDY9;A0A0C4DGW9;P50453;O75830	B4E3A8;V9HWH1;P30740	Leukocyte elastase inhibitor	HEL57;SERPINB1	tr|B4E3A8|B4E3A8_HUMAN cDNA FLJ53963, highly similar to Leukocyte elastase inhibitor OS=Homo sapiens OX=9606 PE=2 SV=1;tr|V9HWH1|V9HWH1_HUMAN Epididymis luminal protein 57 OS=Homo sapiens OX=9606 GN=HEL57 PE=2 SV=1;sp|P30740|ILEU_HUMAN Leukocyte elastase i	38.685	36.07	25.4902	24.8996	24.918	24.8169	10	6	13	8
V9HWB7;P21399;Q9HBB2;Q59FI0;F5H2R8;F5H143;F5H3Z7;E9PEF1;B4DIM1;Q8IW54;B3KT60;O00408	V9HWB7;P21399;Q9HBB2;Q59FI0	Aconitate hydratase;Cytoplasmic aconitate hydratase	HEL60;ACO1;IRP1	tr|V9HWB7|V9HWB7_HUMAN Epididymis luminal protein 60 OS=Homo sapiens OX=9606 GN=HEL60 PE=2 SV=1;sp|P21399|ACOC_HUMAN Cytoplasmic aconitate hydratase OS=Homo sapiens OX=9606 GN=ACO1 PE=1 SV=3;tr|Q9HBB2|Q9HBB2_HUMAN Iron regulatory protein 1 OS=Homo sapiens	98.398	35.103	25.3188	24.6326	25.2001	25.1797	14	1	12	13
V9HWC0;P26038;Q6PJT4;B7Z4C7;V9GZ54	V9HWC0;P26038;Q6PJT4	Moesin	HEL70;MSN	tr|V9HWC0|V9HWC0_HUMAN Epididymis luminal protein 70 OS=Homo sapiens OX=9606 GN=HEL70 PE=2 SV=1;sp|P26038|MOES_HUMAN Moesin OS=Homo sapiens OX=9606 GN=MSN PE=1 SV=3;tr|Q6PJT4|Q6PJT4_HUMAN MSN protein (Fragment) OS=Homo sapiens OX=9606 GN=MSN PE=2 SV=1	67.819	155.14	27.9942	28.019	27.9188	27.9258	41	20	51	43
Q9BVJ8;B4DVA7;H3BS10;A0A0S2Z3W3;H3BP20;P06865;A0A0S2Z3L7;B4DVL8;H3BU85;H3BTD4;Q16017;G3XL81;G3XL78;A0A0S2Z3M0;A0A0S2Z3X0;A0A0S2Z3U8;A0A087WUJ7	Q9BVJ8;B4DVA7;H3BS10;A0A0S2Z3W3;H3BP20;P06865;A0A0S2Z3L7	Beta-hexosaminidase;Beta-hexosaminidase subunit alpha	HEXA	tr|Q9BVJ8|Q9BVJ8_HUMAN HEXA protein (Fragment) OS=Homo sapiens OX=9606 GN=HEXA PE=2 SV=2;tr|B4DVA7|B4DVA7_HUMAN Beta-hexosaminidase OS=Homo sapiens OX=9606 PE=2 SV=1;tr|H3BS10|H3BS10_HUMAN Beta-hexosaminidase OS=Homo sapiens OX=9606 GN=HEXA PE=1 SV=1;tr|A0	47.094	6.453	22.6313	0	22.683	22.6955	3	0	4	1
A0A024RAJ6;P07686;Q5URX0;H0YA83;H0Y9B6	A0A024RAJ6;P07686;Q5URX0;H0YA83;H0Y9B6	Beta-hexosaminidase;Beta-hexosaminidase subunit beta;Beta-hexosaminidase subunit beta chain B;Beta-hexosaminidase subunit beta chain A	HEXB	tr|A0A024RAJ6|A0A024RAJ6_HUMAN Beta-hexosaminidase OS=Homo sapiens OX=9606 GN=HEXB PE=2 SV=1;sp|P07686|HEXB_HUMAN Beta-hexosaminidase subunit beta OS=Homo sapiens OX=9606 GN=HEXB PE=1 SV=3;tr|Q5URX0|Q5URX0_HUMAN Beta-hexosaminidase subunit beta OS=Homo sap	63.111	54.887	25.6103	25.1578	25.5667	25.7569	12	6	15	11
B3KN49;O94992	B3KN49;O94992	Protein HEXIM1	HEXIM1	tr|B3KN49|B3KN49_HUMAN cDNA FLJ13562 fis, clone PLACE1008080, highly similar to Homo sapiens hexamethylene bis-acetamide inducible 1 (HEXIM1), mRNA OS=Homo sapiens OX=9606 PE=2 SV=1;sp|O94992|HEXI1_HUMAN Protein HEXIM1 OS=Homo sapiens OX=9606 GN=HEXIM1 PE=	40.607	28.142	23.9807	24.1452	23.9681	24.0343	7	3	8	8
B4E1E2;A0A0S2Z4Q4;A0A0S2Z4R4;O14964;B4DFP5;I3L1P5;I3L165	B4E1E2;A0A0S2Z4Q4;A0A0S2Z4R4;O14964;B4DFP5;I3L1P5	Hepatocyte growth factor-regulated tyrosine kinase substrate	HGS	tr|B4E1E2|B4E1E2_HUMAN Hepatocyte growth factor-regulated tyrosine kinase substrate OS=Homo sapiens OX=9606 PE=2 SV=1;tr|A0A0S2Z4Q4|A0A0S2Z4Q4_HUMAN Hepatocyte growth factor-regulated tyrosine kinase substrate isoform 2 (Fragment) OS=Homo sapiens OX=9606 G	74.854	5.083	22.6368	22.6175	22.2628	22.2311	0	0	3	5
Q9Y5L2	Q9Y5L2	Hypoxia-inducible lipid droplet-associated protein	HILPDA	sp|Q9Y5L2|HLPDA_HUMAN Hypoxia-inducible lipid droplet-associated protein OS=Homo sapiens OX=9606 GN=HILPDA PE=1 SV=1	6.95	27.594	25.867	25.4596	25.2145	0	2	1	1	3
A0A384NPU2;P49773;D6REP8;D6RE99;D6RD60;D6RC06	A0A384NPU2;P49773;D6REP8;D6RE99;D6RD60	Histidine triad nucleotide-binding protein 1	HINT1	tr|A0A384NPU2|A0A384NPU2_HUMAN Epididymis secretory sperm binding protein OS=Homo sapiens OX=9606 GN=HINT1 PE=2 SV=1;sp|P49773|HINT1_HUMAN Histidine triad nucleotide-binding protein 1 OS=Homo sapiens OX=9606 GN=HINT1 PE=1 SV=2;tr|D6REP8|D6REP8_HUMAN Histid	13.802	145.97	27.779	28.0756	27.4511	27.679	23	13	20	23
P16403	P16403	Histone H1.2	HIST1H1C	sp|P16403|H12_HUMAN Histone H1.2 OS=Homo sapiens OX=9606 GN=HIST1H1C PE=1 SV=2	21.364	33.681	27.8556	28.3491	27.8163	27.927	7	10	7	10
Q96QV6;P16104	Q96QV6;P16104	Histone H2A type 1-A;Histone H2AX	HIST1H2AA;H2AFX	sp|Q96QV6|H2A1A_HUMAN Histone H2A type 1-A OS=Homo sapiens OX=9606 GN=HIST1H2AA PE=1 SV=3;sp|P16104|H2AX_HUMAN Histone H2AX OS=Homo sapiens OX=9606 GN=H2AFX PE=1 SV=2	14.233	3.5692	0	22.969	22.3621	22.6864	0	1	2	2
Q0D2M2;B2R4S9;A8K9J7;A0A024RCL8;A0A024RCJ9;A0A024QZZ7;I6L9F7;U3KQK0;B4DR52;Q99880;Q99879;Q99877;Q93079;Q5QNW6;P62807;P58876;P57053;O60814;Q96A08;L0R4T3;A0A2R8Y619	Q0D2M2;B2R4S9;A8K9J7;A0A024RCL8;A0A024RCJ9;A0A024QZZ7;I6L9F7;U3KQK0;B4DR52;Q99880;Q99879;Q99877;Q93079;Q5QNW6;P62807;P58876;P57053;O60814;Q96A08	Histone H2B;Histone H2B type 1-L;Histone H2B type 1-M;Histone H2B type 1-N;Histone H2B type 1-H;Histone H2B type 2-F;Histone H2B type 1-C/E/F/G/I;Histone H2B type 1-D;Histone H2B type F-S;Histone H2B type 1-K;Histone H2B type 1-A	HIST1H2BC;HIST1H2BI;HIST1H2BK;HIST1H2BN;HIST1H2BD;HIST1H2BM;HIST1H2BL;HIST1H2BH;HIST2H2BF;H2BFS;HIST1H2BA	tr|Q0D2M2|Q0D2M2_HUMAN HIST1H2BC protein OS=Homo sapiens OX=9606 GN=HIST1H2BC PE=2 SV=1;tr|B2R4S9|B2R4S9_HUMAN Histone H2B OS=Homo sapiens OX=9606 GN=HIST1H2BC PE=2 SV=1;tr|A8K9J7|A8K9J7_HUMAN Histone H2B OS=Homo sapiens OX=9606 PE=2 SV=1;tr|A0A024RCL8|A0A	13.834	161.7	28.892	29.4591	29.169	28.8646	19	14	16	17
A0A024RCJ2;Q16778;P33778;P23527;P06899;Q8N257;Q6DRA6;Q6DN03	A0A024RCJ2;Q16778;P33778;P23527;P06899;Q8N257	Histone H2B;Histone H2B type 2-E;Histone H2B type 1-B;Histone H2B type 1-O;Histone H2B type 1-J;Histone H2B type 3-B	HIST1H2BJ;HIST2H2BE;HIST1H2BB;HIST1H2BO;HIST3H2BB	tr|A0A024RCJ2|A0A024RCJ2_HUMAN Histone H2B OS=Homo sapiens OX=9606 GN=HIST1H2BJ PE=3 SV=1;sp|Q16778|H2B2E_HUMAN Histone H2B type 2-E OS=Homo sapiens OX=9606 GN=HIST2H2BE PE=1 SV=3;sp|P33778|H2B1B_HUMAN Histone H2B type 1-B OS=Homo sapiens OX=9606 GN=HIST1H	13.904	2.5627	24.7995	25.3216	24.8979	0	3	1	2	1
B2R4R0;P62805;Q0VAS5;Q6B823	B2R4R0;P62805;Q0VAS5	Histone H4	HIST1H4H;HIST1H4A	tr|B2R4R0|B2R4R0_HUMAN Histone H4 OS=Homo sapiens OX=9606 GN=HIST1H4H PE=2 SV=1;sp|P62805|H4_HUMAN Histone H4 OS=Homo sapiens OX=9606 GN=HIST1H4A PE=1 SV=2;tr|Q0VAS5|Q0VAS5_HUMAN Histone H4 OS=Homo sapiens OX=9606 GN=HIST1H4H PE=2 SV=1	11.367	38.453	28.518	29.3287	29.131	28.6083	24	27	23	24
Q5TEC6	Q5TEC6	Histone H3	HIST2H3PS2	tr|Q5TEC6|Q5TEC6_HUMAN Histone H3 OS=Homo sapiens OX=9606 GN=HIST2H3PS2 PE=1 SV=1	15.43	12.797	26.607	27.3785	27.0892	26.5466	3	4	5	3
B4DG62;A8K7J7;P19367;A0A024QZK7;Q59FD4;B3KXY9;B3KRA9;B1AR63;B1AR62;B3KT70;A8K4Q9;Q2TB90;B4E0J9;Q71V75;A0A2R8Y626	B4DG62;A8K7J7;P19367;A0A024QZK7;Q59FD4;B3KXY9;B3KRA9	Hexokinase;Hexokinase-1	HK1	tr|B4DG62|B4DG62_HUMAN cDNA FLJ56506, highly similar to Hexokinase-1 OS=Homo sapiens OX=9606 PE=2 SV=1;tr|A8K7J7|A8K7J7_HUMAN cDNA FLJ78173, highly similar to Homo sapiens hexokinase 1 (HK1) mRNA OS=Homo sapiens OX=9606 PE=2 SV=1;sp|P19367|HXK1_HUMAN Hexok	102.31	49.941	25.8565	25.8372	26.1949	25.9867	16	10	27	19
E9PB90;A8K2U2;P52789;Q68E10;Q53SG7;Q53QX9;Q7Z7Q6;Q09LL6;A0A024R7R1;Q59H08;P52790	E9PB90;A8K2U2;P52789;Q68E10	Hexokinase;Hexokinase-2	HK2;DKFZp686M1669	tr|E9PB90|E9PB90_HUMAN Hexokinase-2 OS=Homo sapiens OX=9606 GN=HK2 PE=1 SV=1;tr|A8K2U2|A8K2U2_HUMAN cDNA FLJ75392, highly similar to Homo sapiens hexokinase II (HKII) mRNA OS=Homo sapiens OX=9606 PE=2 SV=1;sp|P52789|HXK2_HUMAN Hexokinase-2 OS=Homo sapiens	98.972	29.055	25.3934	25.3243	25.4025	25.3296	11	1	12	13
A0A3F2YNY7;P08397;F5H345;A0A3B3IRR1;A0A0G2JQQ7;A0A3B3IU56;Q68Y91;F5GY90;A0A1W2PNU5;F5H226;A0A3B3IU34;F5H0P4;F5H4X2;Q0G847;Q6LER4;F5H4W5	A0A3F2YNY7;P08397;F5H345;A0A3B3IRR1	Porphobilinogen deaminase	HMBS	tr|A0A3F2YNY7|A0A3F2YNY7_HUMAN Porphobilinogen deaminase OS=Homo sapiens OX=9606 GN=HMBS PE=1 SV=1;sp|P08397|HEM3_HUMAN Porphobilinogen deaminase OS=Homo sapiens OX=9606 GN=HMBS PE=1 SV=2;tr|F5H345|F5H345_HUMAN Porphobilinogen deaminase OS=Homo sapiens OX=	38.824	14.363	22.8344	23.0367	23.1765	22.9904	0	1	5	5
A0A024RDG5;Q53EU6	A0A024RDG5;Q53EU6	Glycerol-3-phosphate acyltransferase 3	HMFN0839;AGPAT9	tr|A0A024RDG5|A0A024RDG5_HUMAN Testis secretory sperm-binding protein Li 213e OS=Homo sapiens OX=9606 GN=HMFN0839 PE=2 SV=1;sp|Q53EU6|GPAT3_HUMAN Glycerol-3-phosphate acyltransferase 3 OS=Homo sapiens OX=9606 GN=GPAT3 PE=1 SV=2	48.705	19.915	24.7138	24.5923	24.0804	24.0364	11	5	8	4
B4DWA0;A0A024RCT9;P17096;Q5T6U8;Q6IPL9	B4DWA0;A0A024RCT9;P17096	High mobility group protein HMG-I/HMG-Y	HMGA1	tr|B4DWA0|B4DWA0_HUMAN cDNA FLJ54188, moderately similar to High mobility group protein HMG-I/HMG-Y OS=Homo sapiens OX=9606 PE=2 SV=1;tr|A0A024RCT9|A0A024RCT9_HUMAN High mobility group AT-hook 1, isoform CRA_b OS=Homo sapiens OX=9606 GN=HMGA1 PE=4 SV=1;sp|	34.301	19.185	24.7635	25.5959	24.9009	24.867	1	6	5	6
Q5T7C4;B7Z965;Q59GW1;A0A024RDR0;P09429;B3KQ05;A0A286R9D9;D3DQY9;Q75MM1;B2RPK0;Q9NYD7;A0A286R9F1	Q5T7C4;B7Z965;Q59GW1;A0A024RDR0;P09429;B3KQ05;A0A286R9D9	High mobility group protein B1	HMGB1	tr|Q5T7C4|Q5T7C4_HUMAN High mobility group protein B1 OS=Homo sapiens OX=9606 GN=HMGB1 PE=1 SV=1;tr|B7Z965|B7Z965_HUMAN cDNA FLJ56337, highly similar to High mobility group protein B1 OS=Homo sapiens OX=9606 PE=2 SV=1;tr|Q59GW1|Q59GW1_HUMAN High-mobility g	18.311	77.516	27.8492	28.0487	27.5245	27.5978	12	11	13	15
Q5U071;P26583;D6R9A6	Q5U071;P26583;D6R9A6	High mobility group protein B2	HMGB2	tr|Q5U071|Q5U071_HUMAN High-mobility group box 2 OS=Homo sapiens OX=9606 PE=2 SV=1;sp|P26583|HMGB2_HUMAN High mobility group protein B2 OS=Homo sapiens OX=9606 GN=HMGB2 PE=1 SV=2;tr|D6R9A6|D6R9A6_HUMAN High mobility group protein B2 (Fragment) OS=Homo sapi	23.904	11.292	25.0854	25.2435	24.803	24.7017	4	6	3	5
Q8N995;A0A024R059;Q01581;D6RIW1;A0A140VJL2;P54868	Q8N995;A0A024R059;Q01581	Hydroxymethylglutaryl-CoA synthase, cytoplasmic	HMGCS1	tr|Q8N995|Q8N995_HUMAN 3-hydroxy-3-methylglutaryl coenzyme A synthase OS=Homo sapiens OX=9606 PE=2 SV=1;tr|A0A024R059|A0A024R059_HUMAN 3-hydroxy-3-methylglutaryl coenzyme A synthase OS=Homo sapiens OX=9606 GN=HMGCS1 PE=3 SV=1;sp|Q01581|HMCS1_HUMAN Hydroxym	56.238	323.31	30.4257	30.0389	30.3028	30.4042	79	44	97	85
Q9UK76;J3KT51;J3KSH8	Q9UK76;J3KT51;J3KSH8	Hematological and neurological expressed 1 protein;Hematological and neurological expressed 1 protein, N-terminally processed	HN1	sp|Q9UK76|JUPI1_HUMAN Jupiter microtubule associated homolog 1 OS=Homo sapiens OX=9606 GN=JPT1 PE=1 SV=3;tr|J3KT51|J3KT51_HUMAN Jupiter microtubule-associated homolog 1 OS=Homo sapiens OX=9606 GN=JPT1 PE=1 SV=1;tr|J3KSH8|J3KSH8_HUMAN Jupiter microtubule-as	16.014	123.54	27.0337	28.0354	26.8851	27.1239	14	13	14	14
Q9H910;A6NGP5;H3BU16;H3BMV3;B4DL85;H3BMM8;B4E1P3;H3BMT0;H3BTV5;H3BS08	Q9H910;A6NGP5;H3BU16;H3BMV3;B4DL85	Hematological and neurological expressed 1-like protein	HN1L	sp|Q9H910|JUPI2_HUMAN Jupiter microtubule associated homolog 2 OS=Homo sapiens OX=9606 GN=JPT2 PE=1 SV=1;tr|A6NGP5|A6NGP5_HUMAN Jupiter microtubule-associated homolog 2 OS=Homo sapiens OX=9606 GN=JPT2 PE=1 SV=2;tr|H3BU16|H3BU16_HUMAN Jupiter microtubule-as	20.063	32.034	25.4898	26.2954	25.2654	25.5466	8	7	8	13
Q13151	Q13151	Heterogeneous nuclear ribonucleoprotein A0	HNRNPA0	sp|Q13151|ROA0_HUMAN Heterogeneous nuclear ribonucleoprotein A0 OS=Homo sapiens OX=9606 GN=HNRNPA0 PE=1 SV=1	30.84	36.508	24.9476	25.4385	24.8717	25.2537	6	4	10	8
P22626;A0A384NL58;A0A024RA28;A0A087WUI2;I6L957	P22626;A0A384NL58;A0A024RA28;A0A087WUI2;I6L957	Heterogeneous nuclear ribonucleoproteins A2/B1	HNRNPA2B1;HNRPA2B1	sp|P22626|ROA2_HUMAN Heterogeneous nuclear ribonucleoproteins A2/B1 OS=Homo sapiens OX=9606 GN=HNRNPA2B1 PE=1 SV=2;tr|A0A384NL58|A0A384NL58_HUMAN Epididymis secretory sperm binding protein OS=Homo sapiens OX=9606 PE=2 SV=1;tr|A0A024RA28|A0A024RA28_HUMAN He	37.429	321.91	28.4028	29.0671	28.4026	28.6555	29	28	33	31
D6R9P3;D6RD18;B4DMY3;D6RBZ0;Q53F64;Q99729	D6R9P3;D6RD18;B4DMY3;D6RBZ0;Q53F64;Q99729	Heterogeneous nuclear ribonucleoprotein A/B	HNRNPAB	tr|D6R9P3|D6R9P3_HUMAN Heterogeneous nuclear ribonucleoprotein A/B OS=Homo sapiens OX=9606 GN=HNRNPAB PE=1 SV=1;tr|D6RD18|D6RD18_HUMAN Heterogeneous nuclear ribonucleoprotein A/B OS=Homo sapiens OX=9606 GN=HNRNPAB PE=1 SV=1;tr|B4DMY3|B4DMY3_HUMAN cDNA FLJ6	30.302	74.633	26.453	26.8891	26.5117	26.604	13	12	17	18
G3V4W0;B4DY08;B2R5W2;G3V4C1;G3V576;B3KX96;B2R603;G3V2Q1;A8K9A4;P07910;G3V5X6;G3V3K6;G3V251;G3V555;G3V575;D3DPI2;B4DMJ1;B4DSU6;Q6PKD2;A0A0G2JPF8;A0A0G2JNQ3;P0DMR1;O60812;B7ZW38;B2RXH8;G3V4M8;G3V2D6;G3V2H6;Q569J8;G3V5V7;B4DQQ2	G3V4W0;B4DY08;B2R5W2;G3V4C1;G3V576;B3KX96;B2R603;G3V2Q1;A8K9A4;P07910;G3V5X6;G3V3K6;G3V251;G3V555;G3V575;D3DPI2;B4DMJ1;B4DSU6;Q6PKD2;A0A0G2JPF8;A0A0G2JNQ3;P0DMR1;O60812;B7ZW38;B2RXH8	Heterogeneous nuclear ribonucleoproteins C1/C2;Heterogeneous nuclear ribonucleoprotein C-like 4;Heterogeneous nuclear ribonucleoprotein C-like 1;Heterogeneous nuclear ribonucleoprotein C-like 3;Heterogeneous nuclear ribonucleoprotein C-like 2	HNRNPC;hCG_1641229;HNRPCL1;HNRNPCL4;HNRNPCL1;HNRNPCL3;HNRNPCL2	tr|G3V4W0|G3V4W0_HUMAN Heterogeneous nuclear ribonucleoproteins C1/C2 (Fragment) OS=Homo sapiens OX=9606 GN=HNRNPC PE=1 SV=1;tr|B4DY08|B4DY08_HUMAN Heterogeneous nuclear ribonucleoproteins C1/C2 OS=Homo sapiens OX=9606 GN=HNRNPC PE=1 SV=1;tr|B2R5W2|B2R5W2_	28.916	51.547	26.8495	27.3556	26.6141	26.9814	13	8	12	15
H0YA96;D6RAF8;H0Y8G5;Q12771;B4DTC3;A0A024RDF4;A0A024RDB4;A0A024RDF3;Q14103;D6RF44;D6RBQ9;D6RD83;B4E0W4	H0YA96;D6RAF8;H0Y8G5;Q12771;B4DTC3;A0A024RDF4;A0A024RDB4;A0A024RDF3;Q14103;D6RF44;D6RBQ9	Heterogeneous nuclear ribonucleoprotein D0	HNRNPD;HNRPD	tr|H0YA96|H0YA96_HUMAN Heterogeneous nuclear ribonucleoprotein D0 (Fragment) OS=Homo sapiens OX=9606 GN=HNRNPD PE=1 SV=1;tr|D6RAF8|D6RAF8_HUMAN Heterogeneous nuclear ribonucleoprotein D0 (Fragment) OS=Homo sapiens OX=9606 GN=HNRNPD PE=1 SV=1;tr|H0Y8G5|H0Y8	23.811	63.451	26.3262	26.6092	26.3709	26.4835	10	8	17	16
B4DTA2;A0A087WUK2;A0A024RDF6;O14979	B4DTA2;A0A087WUK2;A0A024RDF6;O14979	Heterogeneous nuclear ribonucleoprotein D-like	HNRNPDL;HNRPDL	tr|B4DTA2|B4DTA2_HUMAN cDNA FLJ60148, highly similar to Homo sapiens heterogeneous nuclear ribonucleoprotein D-like (HNRPDL), transcript variant 2, mRNA OS=Homo sapiens OX=9606 PE=2 SV=1;tr|A0A087WUK2|A0A087WUK2_HUMAN Heterogeneous nuclear ribonucleoprotei	30.214	5.22	23.1558	23.1949	23.3961	23.4243	2	0	3	3
E9PCY7;A0A384MEJ3;G8JLB6;P31943;D6RBM0;D6RIU0;D6RFM3;E7EQJ0;D6RAM1;D6R9T0;D6RIT2;D6RDU3;D6RJ04;D6RIH9;E5RGV0;E7EN40;D6RDL0;E5RGH4;H0YB39;Q68DG4;B4DFK9;D6RF17;H0YAQ2;H0YBD7;E5RJ94;D6R9D3;B4DP51;H0YBG7;B4DP00;H7C2J6;A0A0A6YY98;Q9NQA5	E9PCY7;A0A384MEJ3;G8JLB6;P31943;D6RBM0;D6RIU0;D6RFM3;E7EQJ0;D6RAM1;D6R9T0;D6RIT2;D6RDU3;D6RJ04;D6RIH9;E5RGV0;E7EN40	Heterogeneous nuclear ribonucleoprotein H;Heterogeneous nuclear ribonucleoprotein H, N-terminally processed	HNRNPH1	tr|E9PCY7|E9PCY7_HUMAN Heterogeneous nuclear ribonucleoprotein H OS=Homo sapiens OX=9606 GN=HNRNPH1 PE=1 SV=1;tr|A0A384MEJ3|A0A384MEJ3_HUMAN Epididymis secretory sperm binding protein OS=Homo sapiens OX=9606 PE=2 SV=1;tr|G8JLB6|G8JLB6_HUMAN Heterogeneous n	47.087	186.03	27.3498	27.4265	27.3677	27.6022	19	8	24	21
A0A087X0X3;P52272;Q7KYM9;Q59ES8;Q6P2D7;M0R019;B4DEG4;M0R2T0;M0R2I7;M0QYQ7;M0R0N3;M0QY96;M0R0Y6;Q8TCM5	A0A087X0X3;P52272;Q7KYM9;Q59ES8;Q6P2D7;M0R019;B4DEG4	Heterogeneous nuclear ribonucleoprotein M	HNRNPM;ORF;HNRPM	tr|A0A087X0X3|A0A087X0X3_HUMAN Heterogeneous nuclear ribonucleoprotein M OS=Homo sapiens OX=9606 GN=HNRNPM PE=1 SV=1;sp|P52272|HNRPM_HUMAN Heterogeneous nuclear ribonucleoprotein M OS=Homo sapiens OX=9606 GN=HNRNPM PE=1 SV=3;tr|Q7KYM9|Q7KYM9_HUMAN ORF prot	77.569	127.8	26.3225	26.7831	26.0464	26.2304	21	15	17	19
B2R7W4;O43390;B4DMB1;Q0VGD6;Q6MZS5;B4DT28;B4DMD1;A0A286YEZ8	B2R7W4;O43390;B4DMB1;Q0VGD6;Q6MZS5;B4DT28;B4DMD1	Heterogeneous nuclear ribonucleoprotein R	HNRNPR;HNRPR;DKFZp686A13234	tr|B2R7W4|B2R7W4_HUMAN cDNA, FLJ93632, highly similar to Homo sapiens heterogeneous nuclear ribonucleoprotein R (HNRPR), mRNA OS=Homo sapiens OX=9606 PE=2 SV=1;sp|O43390|HNRPR_HUMAN Heterogeneous nuclear ribonucleoprotein R OS=Homo sapiens OX=9606 GN=HNRNP	70.901	16.519	24.1086	23.7543	24.1352	24.2369	5	2	9	10
B4DLR3;Q00839;B3KX72;A0A1W2PPS1;A0A1X7SBS1;Q96BA7;A0A1W2PP35;Q5RI18;Q7Z4Q5;A0A1W2PPL4;A0A1W2PPH7;A0A1W2PQL0;A0A1W2PP34;A0A1W2PRZ7;A0A1W2PQ74;A0A1W2PQD4;A0A1W2PRI6;Q9UEL2;A0A1W2PPE9;A0A1W2PP22	B4DLR3;Q00839;B3KX72;A0A1W2PPS1;A0A1X7SBS1;Q96BA7;A0A1W2PP35;Q5RI18;Q7Z4Q5;A0A1W2PPL4;A0A1W2PPH7;A0A1W2PQL0;A0A1W2PP34;A0A1W2PRZ7;A0A1W2PQ74	Heterogeneous nuclear ribonucleoprotein U	HNRNPU;HNRPU	tr|B4DLR3|B4DLR3_HUMAN cDNA FLJ54020, highly similar to Heterogeneous nuclear ribonucleoprotein U OS=Homo sapiens OX=9606 PE=2 SV=1;sp|Q00839|HNRPU_HUMAN Heterogeneous nuclear ribonucleoprotein U OS=Homo sapiens OX=9606 GN=HNRNPU PE=1 SV=6;tr|B3KX72|B3KX72	86.86	268.47	28.3395	28.5014	28.5243	28.6308	30	27	32	31
A0A024RB53;F8W6I7;Q6IPF2;A0A024RAZ7;P09651;Q9BSM5;Q0VAC0;A0A024RC46;F8VZ49;F8VTQ5;B4DP35;B4E0B5;A0A2R8Y4L2;A0A024QZ98;Q32P51;H0YH80;F8W646;F8VYN5;Q3MI39	A0A024RB53;F8W6I7;Q6IPF2;A0A024RAZ7;P09651;Q9BSM5;Q0VAC0;A0A024RC46;F8VZ49;F8VTQ5;B4DP35;B4E0B5;A0A2R8Y4L2;A0A024QZ98;Q32P51;H0YH80	Heterogeneous nuclear ribonucleoprotein A1;Heterogeneous nuclear ribonucleoprotein A1, N-terminally processed;Heterogeneous nuclear ribonucleoprotein A1-like 2	HNRPA1;HNRNPA1;hCG_2020860;RP11-78J21.1;HNRNPA1L2	tr|A0A024RB53|A0A024RB53_HUMAN Epididymis secretory sperm binding protein OS=Homo sapiens OX=9606 GN=HNRPA1 PE=2 SV=1;tr|F8W6I7|F8W6I7_HUMAN Heterogeneous nuclear ribonucleoprotein A1 OS=Homo sapiens OX=9606 GN=HNRNPA1 PE=1 SV=2;tr|Q6IPF2|Q6IPF2_HUMAN Hete	34.196	266.72	28.0736	28.5522	28.0824	28.2432	23	21	31	33
B4E3E6;B4DDB6;A0A384NL63;P51991;Q65ZQ3;Q8NFG3;H7C1J8;B4E036;Q66K53	B4E3E6;B4DDB6;A0A384NL63;P51991;Q65ZQ3	Heterogeneous nuclear ribonucleoprotein A3	HNRPA3;HNRNPA3;D10S102	tr|B4E3E6|B4E3E6_HUMAN cDNA FLJ58832, highly similar to Heterogeneous nuclear ribonucleoprotein A3 OS=Homo sapiens OX=9606 PE=2 SV=1;tr|B4DDB6|B4DDB6_HUMAN Heterogeneous nuclear ribonucleoprotein A3, isoform CRA_a OS=Homo sapiens OX=9606 GN=HNRPA3 PE=2 SV=	34.189	77.105	26.0165	26.4379	25.9912	26.3358	12	11	14	15
A0A024R7T3;P52597;B4DKS8;A0A1B0GW42	A0A024R7T3;P52597;B4DKS8	Heterogeneous nuclear ribonucleoprotein F;Heterogeneous nuclear ribonucleoprotein F, N-terminally processed	HNRPF;HNRNPF	tr|A0A024R7T3|A0A024R7T3_HUMAN Heterogeneous nuclear ribonucleoprotein F, isoform CRA_a OS=Homo sapiens OX=9606 GN=HNRPF PE=4 SV=1;sp|P52597|HNRPF_HUMAN Heterogeneous nuclear ribonucleoprotein F OS=Homo sapiens OX=9606 GN=HNRNPF PE=1 SV=3;tr|B4DKS8|B4DKS8_	45.671	323.31	27.6013	27.326	27.7101	27.8208	21	10	19	26
Q53F48;A0A024QZK8;P31942;A0A024QZP1;B4DHY1	Q53F48;A0A024QZK8;P31942;A0A024QZP1;B4DHY1	Heterogeneous nuclear ribonucleoprotein H3	HNRPH3;HNRNPH3	tr|Q53F48|Q53F48_HUMAN Heterogeneous nuclear ribonucleoprotein H3 isoform a variant (Fragment) OS=Homo sapiens OX=9606 PE=2 SV=1;tr|A0A024QZK8|A0A024QZK8_HUMAN Heterogeneous nuclear ribonucleoprotein H3 (2H9), isoform CRA_a OS=Homo sapiens OX=9606 GN=HNRPH	36.925	8.93	23.4203	23.7387	23.4832	23.5005	4	3	4	5
B4DUQ1;A0A024R228;P61978;Q5EC54;B4DFF1;Q5T6W2;B3KU16;S4R457;S4R359	B4DUQ1;A0A024R228;P61978;Q5EC54;B4DFF1;Q5T6W2	Heterogeneous nuclear ribonucleoprotein K	HNRPK;HNRNPK	tr|B4DUQ1|B4DUQ1_HUMAN cDNA FLJ54552, highly similar to Heterogeneous nuclear ribonucleoprotein K OS=Homo sapiens OX=9606 PE=2 SV=1;tr|A0A024R228|A0A024R228_HUMAN Heterogeneous nuclear ribonucleoprotein K, isoform CRA_d OS=Homo sapiens OX=9606 GN=HNRPK PE=	48.51	323.31	29.2338	29.4283	29.3855	29.6204	54	39	52	54
A8K3W4;A0A024R0J9;A0A0A0MRA5;B7Z4B8;A8K6U7;Q9BUJ2;A8K5K0;M0QYZ0;M0R3F1;M0R0K8;M0R203;M0QZV6;M0QYI8;B3KM60;M0QYM5	A8K3W4;A0A024R0J9;A0A0A0MRA5;B7Z4B8;A8K6U7;Q9BUJ2;A8K5K0;M0QYZ0;M0R3F1;M0R0K8	Heterogeneous nuclear ribonucleoprotein U-like protein 1	HNRPUL1;HNRNPUL1	tr|A8K3W4|A8K3W4_HUMAN cDNA FLJ75163, highly similar to Homo sapiens heterogeneous nuclear ribonucleoprotein U-like 1 (HNRPUL1), transcript variant 4, mRNA OS=Homo sapiens OX=9606 PE=2 SV=1;tr|A0A024R0J9|A0A024R0J9_HUMAN Heterogeneous nuclear ribonucleopro	84.821	20.268	24.0911	24.0526	24.1977	24.5157	3	1	7	11
X6RGJ2;Q5SSJ5;B0QZK9;B0QZK8;B0QZK4;Q5SWC8	X6RGJ2;Q5SSJ5;B0QZK9;B0QZK8;B0QZK4;Q5SWC8	Heterochromatin protein 1-binding protein 3	HP1BP3	tr|X6RGJ2|X6RGJ2_HUMAN Heterochromatin protein 1-binding protein 3 (Fragment) OS=Homo sapiens OX=9606 GN=HP1BP3 PE=1 SV=1;sp|Q5SSJ5|HP1B3_HUMAN Heterochromatin protein 1-binding protein 3 OS=Homo sapiens OX=9606 GN=HP1BP3 PE=1 SV=1;tr|B0QZK9|B0QZK9_HUMAN H	36.514	11.222	21.8765	22.4772	22.3275	22.2313	2	1	3	3
Q6FGY1;P37235;Q68CP5;E9PC71;O75544;Q5U068;P84074;H7BZC1;B2RB70;P61601	Q6FGY1;P37235;Q68CP5;E9PC71;O75544;Q5U068;P84074	Hippocalcin-like protein 1;Neuron-specific calcium-binding protein hippocalcin	HPCAL1;DKFZp781K1922;HPCA	tr|Q6FGY1|Q6FGY1_HUMAN HPCAL1 protein OS=Homo sapiens OX=9606 GN=HPCAL1 PE=2 SV=1;sp|P37235|HPCL1_HUMAN Hippocalcin-like protein 1 OS=Homo sapiens OX=9606 GN=HPCAL1 PE=1 SV=3;tr|Q68CP5|Q68CP5_HUMAN Uncharacterized protein DKFZp781K1922 OS=Homo sapiens OX=9	22.313	9.2169	22.8523	0	22.7519	23.0485	3	1	5	4
Q6LET3;A0A140VJL3;P00492;A0A0H3YEQ7	Q6LET3;A0A140VJL3;P00492	Hypoxanthine-guanine phosphoribosyltransferase	HPRT1	tr|Q6LET3|Q6LET3_HUMAN Hypoxanthine phosphoribosyltransferase (Fragment) OS=Homo sapiens OX=9606 GN=HPRT1 PE=2 SV=1;tr|A0A140VJL3|A0A140VJL3_HUMAN Hypoxanthine phosphoribosyltransferase OS=Homo sapiens OX=9606 PE=2 SV=1;sp|P00492|HPRT_HUMAN Hypoxanthine-gu	24.588	18.501	24.2886	24.0072	24.1039	24.2248	9	4	9	10
X5D945;P01112;Q92468	X5D945;P01112;Q92468	GTPase HRas;GTPase HRas, N-terminally processed	HRAS;c-bas/has	tr|X5D945|X5D945_HUMAN Harvey rat sarcoma viral oncoprotein isoform A (Fragment) OS=Homo sapiens OX=9606 GN=HRAS PE=2 SV=1;sp|P01112|RASH_HUMAN GTPase HRas OS=Homo sapiens OX=9606 GN=HRAS PE=1 SV=1;tr|Q92468|Q92468_HUMAN p21 protein (Fragment) OS=Homo sapi	21.298	8.1132	23.9308	23.9408	24.1651	23.5372	5	1	6	4
B4DHC5;A0A024R458;A0A0S2Z444;A0A0S2Z3Y3;A0A0S2Z3Z1;A0A0S2Z462;P52594;C9J2I0;B8ZZY2	B4DHC5;A0A024R458;A0A0S2Z444;A0A0S2Z3Y3;A0A0S2Z3Z1;A0A0S2Z462;P52594	Arf-GAP domain and FG repeat-containing protein 1	HRB;AGFG1	tr|B4DHC5|B4DHC5_HUMAN cDNA FLJ57927, highly similar to Nucleoporin-like protein RIP OS=Homo sapiens OX=9606 PE=2 SV=1;tr|A0A024R458|A0A024R458_HUMAN HIV-1 Rev binding protein, isoform CRA_a OS=Homo sapiens OX=9606 GN=HRB PE=4 SV=1;tr|A0A0S2Z444|A0A0S2Z444	46.506	6.1153	22.7211	23.1239	22.5691	22.3097	1	1	2	3
O75506	O75506	Heat shock factor-binding protein 1	HSBP1	sp|O75506|HSBP1_HUMAN Heat shock factor-binding protein 1 OS=Homo sapiens OX=9606 GN=HSBP1 PE=1 SV=1	8.5435	22.73	0	23.9805	23.3229	23.4329	1	2	3	4
D6RCD0;Q8NBQ5	D6RCD0;Q8NBQ5	Estradiol 17-beta-dehydrogenase 11	HSD17B11	tr|D6RCD0|D6RCD0_HUMAN Estradiol 17-beta-dehydrogenase 11 OS=Homo sapiens OX=9606 GN=HSD17B11 PE=1 SV=2;sp|Q8NBQ5|DHB11_HUMAN Estradiol 17-beta-dehydrogenase 11 OS=Homo sapiens OX=9606 GN=HSD17B11 PE=1 SV=3	28.102	5.0609	21.8426	21.6083	21.7798	21.3671	2	0	3	1
A0A024RD80;P08238;B4DMA2;B4DGL0;Q6PK50;Q58FF7;Q9H6X9;A8K3W9;O14942;Q58FF4	A0A024RD80;P08238;B4DMA2;B4DGL0	Heat shock protein HSP 90-beta	HSP90AB1	tr|A0A024RD80|A0A024RD80_HUMAN Heat shock protein 90kDa alpha (Cytosolic), class B member 1, isoform CRA_a OS=Homo sapiens OX=9606 GN=HSP90AB1 PE=3 SV=1;sp|P08238|HS90B_HUMAN Heat shock protein HSP 90-beta OS=Homo sapiens OX=9606 GN=HSP90AB1 PE=1 SV=4;tr|B	83.263	323.31	31.3091	31.033	31.41	31.3705	90	71	104	104
Q58FF8	Q58FF8	Putative heat shock protein HSP 90-beta 2	HSP90AB2P	sp|Q58FF8|H90B2_HUMAN Putative heat shock protein HSP 90-beta 2 OS=Homo sapiens OX=9606 GN=HSP90AB2P PE=1 SV=2	44.348	32.493	27.3367	0	27.1261	26.8822	6	2	6	6
Q0VDF9	Q0VDF9	Heat shock 70 kDa protein 14	HSPA14	sp|Q0VDF9|HSP7E_HUMAN Heat shock 70 kDa protein 14 OS=Homo sapiens OX=9606 GN=HSPA14 PE=1 SV=1	54.794	2.3984	21.506	0	21.8312	22.1287	2	0	2	3
B4DH02;P34932;V9HW33;Q59GF8;B4DUS3;B4DT47;B4DIZ3;B4E354;A0A087WYC1;B4E0H6;O14992;A0A087WTS8;B4DSE8;B0AZU6;B0AZS1;Q7KYN0;B0AZT0;B4DN48	B4DH02;P34932;V9HW33;Q59GF8;B4DUS3;B4DT47;B4DIZ3;B4E354;A0A087WYC1;B4E0H6	Heat shock 70 kDa protein 4	HSPA4;HEL-S-5a	tr|B4DH02|B4DH02_HUMAN cDNA FLJ50510, highly similar to Heat shock 70 kDa protein 4 OS=Homo sapiens OX=9606 PE=2 SV=1;sp|P34932|HSP74_HUMAN Heat shock 70 kDa protein 4 OS=Homo sapiens OX=9606 GN=HSPA4 PE=1 SV=4;tr|V9HW33|V9HW33_HUMAN Epididymis secretory s	94.36	323.31	28.9822	28.7343	29.0861	29.1279	63	43	65	61
Q53ZP9;A0A140VKE7;O95757;E9PDE8;B4DXT2;B4DZR0;B3KNM0;D6RJ96	Q53ZP9;A0A140VKE7;O95757;E9PDE8;B4DXT2;B4DZR0;B3KNM0;D6RJ96	Heat shock 70 kDa protein 4L	HSPA4L	tr|Q53ZP9|Q53ZP9_HUMAN Heat shock protein apg-1 OS=Homo sapiens OX=9606 PE=2 SV=1;tr|A0A140VKE7|A0A140VKE7_HUMAN Testis tissue sperm-binding protein Li 64n OS=Homo sapiens OX=9606 PE=2 SV=1;sp|O95757|HS74L_HUMAN Heat shock 70 kDa protein 4L OS=Homo sapiens	94.504	65.827	26.1622	26.1026	26.1279	26.2702	22	12	25	25
Q9Y547;A6NIR2;X6R7Y7	Q9Y547;A6NIR2;X6R7Y7	Intraflagellar transport protein 25 homolog	HSPB11	sp|Q9Y547|IFT25_HUMAN Intraflagellar transport protein 25 homolog OS=Homo sapiens OX=9606 GN=HSPB11 PE=1 SV=1;tr|A6NIR2|A6NIR2_HUMAN Chromosome 1 open reading frame 41, isoform CRA_b OS=Homo sapiens OX=9606 GN=HSPB11 PE=1 SV=1;tr|X6R7Y7|X6R7Y7_HUMAN Intraf	16.297	7.7648	23.1024	0	23.3115	23.4256	4	0	6	5
Q9NZL4;K7EN20	Q9NZL4;K7EN20	Hsp70-binding protein 1	HSPBP1	sp|Q9NZL4|HPBP1_HUMAN Hsp70-binding protein 1 OS=Homo sapiens OX=9606 GN=HSPBP1 PE=1 SV=2;tr|K7EN20|K7EN20_HUMAN Hsp70-binding protein 1 (Fragment) OS=Homo sapiens OX=9606 GN=HSPBP1 PE=1 SV=1	39.302	4.8032	21.8603	0	21.6758	21.7471	2	0	2	2
A0A024R565;Q9UI30;F5GX77;F5GYQ2	A0A024R565;Q9UI30;F5GX77;F5GYQ2	Multifunctional methyltransferase subunit TRM112-like protein	HSPC152;TRMT112	tr|A0A024R565|A0A024R565_HUMAN Uncharacterized protein OS=Homo sapiens OX=9606 GN=HSPC152 PE=4 SV=1;sp|Q9UI30|TR112_HUMAN Multifunctional methyltransferase subunit TRM112-like protein OS=Homo sapiens OX=9606 GN=TRMT112 PE=1 SV=1;tr|F5GX77|F5GX77_HUMAN Mult	14.199	22.955	24.6402	24.5537	24.3446	24.2537	5	3	4	4
A0A024R3X4;P10809;B7Z597;B3GQS7;B7Z5E7;B7Z4F6;Q53SE2;E7ESH4;B7Z532;E7EXB4;A0A0S2Z415;C9JL25;B9VPB4;B9VP19;C9JL19;C9JCQ4;Q53QD5;C9J0S9;B9VP24	A0A024R3X4;P10809;B7Z597;B3GQS7;B7Z5E7;B7Z4F6	60 kDa heat shock protein, mitochondrial	HSPD1	tr|A0A024R3X4|A0A024R3X4_HUMAN Epididymis secretory sperm binding protein OS=Homo sapiens OX=9606 GN=HSPD1 PE=2 SV=1;sp|P10809|CH60_HUMAN 60 kDa heat shock protein, mitochondrial OS=Homo sapiens OX=9606 GN=HSPD1 PE=1 SV=2;tr|B7Z597|B7Z597_HUMAN cDNA FLJ543	61.054	215.42	27.1083	27.4088	26.6737	27.1425	24	17	21	32
A0A024RDQ0;A0A024RDS1;Q92598;A0A0A0MSM0;B4DF68;B4DY72;B4DZB4;R4GN69;Q5TBM3	A0A024RDQ0;A0A024RDS1;Q92598;A0A0A0MSM0;B4DF68;B4DY72;B4DZB4	Heat shock protein 105 kDa	HSPH1	tr|A0A024RDQ0|A0A024RDQ0_HUMAN Heat shock 105kDa/110kDa protein 1, isoform CRA_a OS=Homo sapiens OX=9606 GN=HSPH1 PE=3 SV=1;tr|A0A024RDS1|A0A024RDS1_HUMAN Heat shock 105kDa/110kDa protein 1, isoform CRA_c OS=Homo sapiens OX=9606 GN=HSPH1 PE=3 SV=1;sp|Q9259	92.115	186.01	27.5568	27.2759	27.6581	27.7391	34	15	41	40
Q9BUP3;E9PI87	Q9BUP3;E9PI87	Oxidoreductase HTATIP2	HTATIP2	sp|Q9BUP3|HTAI2_HUMAN Oxidoreductase HTATIP2 OS=Homo sapiens OX=9606 GN=HTATIP2 PE=1 SV=2;tr|E9PI87|E9PI87_HUMAN Oxidoreductase HTATIP2 OS=Homo sapiens OX=9606 GN=HTATIP2 PE=1 SV=1	27.049	12.6	24.8851	24.5429	24.0724	24.0441	6	4	8	8
A0A024R9Y3;A0A024R9U8;A0A024R9W5;Q7Z6Z7;Q5H924;Q5H935;H0Y659;Q53FW4;B4DGF6;Q5H962	A0A024R9Y3;A0A024R9U8;A0A024R9W5;Q7Z6Z7;Q5H924	E3 ubiquitin-protein ligase HUWE1	HUWE1	tr|A0A024R9Y3|A0A024R9Y3_HUMAN HECT, UBA and WWE domain containing 1, isoform CRA_a OS=Homo sapiens OX=9606 GN=HUWE1 PE=4 SV=1;tr|A0A024R9U8|A0A024R9U8_HUMAN HECT, UBA and WWE domain containing 1, isoform CRA_c OS=Homo sapiens OX=9606 GN=HUWE1 PE=4 SV=1;tr	480.15	41.858	24.2885	24.0436	24.8643	24.7457	7	1	15	13
A0A087X054;A0A384P5T6;A0A494C039;Q9Y4L1;B7Z2N4;B3KXH0;B7Z766;E9PJ21;Q05D91;A0A087WWI4;Q6IN67;K7EQK2;B7Z602;A0A024R3G0;J3QL06;J3KTF1;Q9BST8;J3QQH7;J3QLE9;B7Z4E6;Q68D25;A0A087X214;A0A087WW13;B2RU27;D3DSV6;A0A2R8Y358;A0A1W2PS94;Q9BXT5	A0A087X054;A0A384P5T6;A0A494C039;Q9Y4L1;B7Z2N4;B3KXH0;B7Z766;E9PJ21;Q05D91;A0A087WWI4;Q6IN67;K7EQK2;B7Z602	Hypoxia up-regulated protein 1	HYOU1	tr|A0A087X054|A0A087X054_HUMAN Hypoxia up-regulated protein 1 OS=Homo sapiens OX=9606 GN=HYOU1 PE=1 SV=1;tr|A0A384P5T6|A0A384P5T6_HUMAN Epididymis secretory sperm binding protein OS=Homo sapiens OX=9606 PE=2 SV=1;tr|A0A494C039|A0A494C039_HUMAN Hypoxia up-r	104.78	53.39	25.8184	25.96	25.6167	25.5699	15	6	21	16
H7BYZ3;Q86YQ0;F6U1T9;D3YTA9;P63098	H7BYZ3;Q86YQ0;F6U1T9;D3YTA9;P63098	Calcineurin subunit B type 1	HZGJ;PPP3R1	tr|H7BYZ3|H7BYZ3_HUMAN Uncharacterized protein OS=Homo sapiens OX=9606 PE=4 SV=1;tr|Q86YQ0|Q86YQ0_HUMAN HZGJ OS=Homo sapiens OX=9606 GN=HZGJ PE=2 SV=1;tr|F6U1T9|F6U1T9_HUMAN Calcineurin subunit B type 1 OS=Homo sapiens OX=9606 GN=PPP3R1 PE=1 SV=1;tr|D3YTA9	36.877	10.312	23.3262	23.479	23.6041	23.8378	5	0	4	5
Q59G75;P41252;J3KR24;A0A0A0MSX9;Q7Z3U5;Q7Z355;Q6P0M4;B4DVX2;Q7L4K8;Q9P1N9;Q5TCD1;Q5TCC6;Q5TCC9	Q59G75;P41252;J3KR24;A0A0A0MSX9;Q7Z3U5;Q7Z355;Q6P0M4;B4DVX2	Isoleucine--tRNA ligase, cytoplasmic	IARS;DKFZp686L0869;DKFZp686L17145	tr|Q59G75|Q59G75_HUMAN Isoleucyl-tRNA synthetase, cytoplasmic variant (Fragment) OS=Homo sapiens OX=9606 PE=2 SV=1;sp|P41252|SYIC_HUMAN Isoleucine--tRNA ligase, cytoplasmic OS=Homo sapiens OX=9606 GN=IARS PE=1 SV=2;tr|J3KR24|J3KR24_HUMAN Isoleucine--tRNA l	146.34	126.74	26.4533	26.2993	26.8181	26.5795	22	7	38	35
A0A3B3ISG5;P14735;Q59GA5;B3KSB8;B7Z7W6;Q5T5N3	A0A3B3ISG5;P14735;Q59GA5	Insulin-degrading enzyme	IDE	tr|A0A3B3ISG5|A0A3B3ISG5_HUMAN Insulin-degrading enzyme OS=Homo sapiens OX=9606 GN=IDE PE=1 SV=1;sp|P14735|IDE_HUMAN Insulin-degrading enzyme OS=Homo sapiens OX=9606 GN=IDE PE=1 SV=4;tr|Q59GA5|Q59GA5_HUMAN Insulysin variant (Fragment) OS=Homo sapiens OX=96	117.94	24.04	24.7737	24.2919	24.8667	24.6842	8	3	14	12
Q13907;C9JKM8;C9JD53;D6RHC2;D6R9G7;G3XAM1;B4DU89	Q13907	Isopentenyl-diphosphate Delta-isomerase 1	IDI1	sp|Q13907|IDI1_HUMAN Isopentenyl-diphosphate Delta-isomerase 1 OS=Homo sapiens OX=9606 GN=IDI1 PE=1 SV=2	26.319	165.52	27.1059	26.4472	26.7894	27.0378	13	8	15	14
F8W930;Q9Y6M1;B4DKT5;D3DTW3;Q9NZI8	F8W930;Q9Y6M1;B4DKT5	Insulin-like growth factor 2 mRNA-binding protein 2	IGF2BP2	tr|F8W930|F8W930_HUMAN Insulin-like growth factor 2 mRNA-binding protein 2 OS=Homo sapiens OX=9606 GN=IGF2BP2 PE=1 SV=1;sp|Q9Y6M1|IF2B2_HUMAN Insulin-like growth factor 2 mRNA-binding protein 2 OS=Homo sapiens OX=9606 GN=IGF2BP2 PE=1 SV=2;tr|B4DKT5|B4DKT5_	66.785	15.125	23.2862	22.9905	23.3962	23.7952	1	0	6	10
Q14116;A0A024R3E0;Q96KJ8;B0YJ28	Q14116;A0A024R3E0;Q96KJ8;B0YJ28	Interleukin-18	IL18	sp|Q14116|IL18_HUMAN Interleukin-18 OS=Homo sapiens OX=9606 GN=IL18 PE=1 SV=1;tr|A0A024R3E0|A0A024R3E0_HUMAN Interleukin-18 OS=Homo sapiens OX=9606 GN=IL18 PE=3 SV=1;tr|Q96KJ8|Q96KJ8_HUMAN Interleukin-18 OS=Homo sapiens OX=9606 PE=2 SV=1;tr|B0YJ28|B0YJ28_H	22.326	46.765	25.5733	24.9554	25.1971	25.7267	8	3	7	8
B4DY09;F4ZW62;Q12905;Q53FG3;F4ZW63;X6R6Z1;A0A0A0MRL0	B4DY09;F4ZW62;Q12905;Q53FG3;F4ZW63;X6R6Z1	Interleukin enhancer-binding factor 2	ILF2	tr|B4DY09|B4DY09_HUMAN Interleukin enhancer-binding factor 2 OS=Homo sapiens OX=9606 GN=ILF2 PE=1 SV=1;tr|F4ZW62|F4ZW62_HUMAN NF45 OS=Homo sapiens OX=9606 PE=1 SV=1;sp|Q12905|ILF2_HUMAN Interleukin enhancer-binding factor 2 OS=Homo sapiens OX=9606 GN=ILF2	38.91	104.17	25.4672	25.4447	25.824	25.8142	14	4	15	15
F4ZW64;F4ZW65;A0A024R7C7;Q12906;A8K590;F4ZW66;B4DFG4;B4DDF3;Q59GP7;K7EQR9;K7EKJ9;A0A0S2Z5K8;V9HWK4;Q96SI9;K7EKY0;K7ER69;K7EPG3;K7ERM6;K7ENK6;K7EM82;K7EJ09	F4ZW64;F4ZW65;A0A024R7C7;Q12906;A8K590;F4ZW66;B4DFG4	Interleukin enhancer-binding factor 3	ILF3	tr|F4ZW64|F4ZW64_HUMAN NF90a OS=Homo sapiens OX=9606 PE=2 SV=1;tr|F4ZW65|F4ZW65_HUMAN NF90b OS=Homo sapiens OX=9606 PE=2 SV=1;tr|A0A024R7C7|A0A024R7C7_HUMAN Interleukin enhancer binding factor 3, 90kDa, isoform CRA_d OS=Homo sapiens OX=9606 GN=ILF3 PE=4 SV	75.96	82.949	26.5191	26.3645	26.4811	26.7025	18	8	28	33
B4DNJ7;B3KRZ3;Q6ZNB1;Q5H9Q6;P20839;A0A3B3IRL5;C9J381;A0A024R725;C9K0R9;C9J029;H7C5T1;H7C511	B4DNJ7;B3KRZ3;Q6ZNB1;Q5H9Q6;P20839;A0A3B3IRL5;C9J381;A0A024R725;C9K0R9	Inosine-5-monophosphate dehydrogenase;Inosine-5-monophosphate dehydrogenase 1	IMPDH;DKFZp781N0678;IMPDH1	tr|B4DNJ7|B4DNJ7_HUMAN Inosine-5-monophosphate dehydrogenase OS=Homo sapiens OX=9606 GN=IMPDH PE=2 SV=1;tr|B3KRZ3|B3KRZ3_HUMAN Inosine-5-monophosphate dehydrogenase OS=Homo sapiens OX=9606 GN=IMPDH PE=2 SV=1;tr|Q6ZNB1|Q6ZNB1_HUMAN Inosine-5-monophosphat	55.439	15.776	23.9401	23.5763	23.8404	23.9578	7	2	5	6
H0Y4R1;A0A384N6C2;P12268;B7Z1G4;Q6QE17;E7ETK5;Q6RUP8;Q6RUP9	H0Y4R1;A0A384N6C2;P12268;B7Z1G4	Inosine-5-monophosphate dehydrogenase 2	IMPDH2	tr|H0Y4R1|H0Y4R1_HUMAN Inosine-5-monophosphate dehydrogenase 2 (Fragment) OS=Homo sapiens OX=9606 GN=IMPDH2 PE=1 SV=1;tr|A0A384N6C2|A0A384N6C2_HUMAN Inosine-5-monophosphate dehydrogenase OS=Homo sapiens OX=9606 GN=IMPDH PE=2 SV=1;sp|P12268|IMDH2_HUMAN In	50.957	305.18	28.371	28.1383	28.1723	28.2792	33	16	28	38
Q27J81;A0A0A0MQU1	Q27J81;A0A0A0MQU1	Inverted formin-2	INF2	sp|Q27J81|INF2_HUMAN Inverted formin-2 OS=Homo sapiens OX=9606 GN=INF2 PE=1 SV=2;tr|A0A0A0MQU1|A0A0A0MQU1_HUMAN Inverted formin-2 (Fragment) OS=Homo sapiens OX=9606 GN=INF2 PE=1 SV=1	135.62	61.757	24.6822	24.9799	25.1269	24.9029	8	4	11	9
B3KQ33;Q8TEX9;Q59FI4;H0YN14;D3DS63;B3KTB3;B3KT38;B3KPS9;B3KPY9;Q6I9Y8;B3KSQ4;Q59H62;H0YN07;H0YMR4;B4DXR7;H0YLV0;H0YL92;H0YK93;H0YKG5	B3KQ33;Q8TEX9;Q59FI4;H0YN14;D3DS63;B3KTB3;B3KT38;B3KPS9;B3KPY9;Q6I9Y8;B3KSQ4;Q59H62	Importin-4	IPO4	tr|B3KQ33|B3KQ33_HUMAN cDNA FLJ32715 fis, clone TESTI2000784, highly similar to Importin-4 OS=Homo sapiens OX=9606 PE=2 SV=1;sp|Q8TEX9|IPO4_HUMAN Importin-4 OS=Homo sapiens OX=9606 GN=IPO4 PE=1 SV=2;tr|Q59FI4|Q59FI4_HUMAN Importin 4 variant (Fragment) OS=H	118.72	39.773	24.4762	24.2433	24.4594	24.4909	8	0	11	9
O95373;B3KQG6;B3KNG9;E9PLB2;E9PLJ0	O95373	Importin-7	IPO7	sp|O95373|IPO7_HUMAN Importin-7 OS=Homo sapiens OX=9606 GN=IPO7 PE=1 SV=1	119.52	94.471	26.0514	25.3279	26.4224	26.1845	17	4	25	21
Q96P70	Q96P70	Importin-9	IPO9	sp|Q96P70|IPO9_HUMAN Importin-9 OS=Homo sapiens OX=9606 GN=IPO9 PE=1 SV=3	115.96	29.621	23.3268	22.9789	24.0695	23.9088	4	1	8	8
A4QPB0;A0A024RC65;P46940;A0A0J9YXZ5;Q6P1N4;H0YLE8;B4E2M0;Q5FWG8;Q05DN7;B4DNP4;Q96PA3;A0A087WWP1;H0YKA5;F2Z2E2;A2RRC9;Q86VI3;A0A087X225;E9PDT6	A4QPB0;A0A024RC65;P46940;A0A0J9YXZ5;Q6P1N4;H0YLE8;B4E2M0	Ras GTPase-activating-like protein IQGAP1	IQGAP1;hCG_1991735	tr|A4QPB0|A4QPB0_HUMAN IQ motif containing GTPase activating protein 1 OS=Homo sapiens OX=9606 GN=IQGAP1 PE=1 SV=1;tr|A0A024RC65|A0A024RC65_HUMAN HCG1991735, isoform CRA_a OS=Homo sapiens OX=9606 GN=hCG_1991735 PE=4 SV=1;sp|P46940|IQGA1_HUMAN Ras GTPase-ac	189.28	323.31	28.1589	28.1414	28.4549	28.3876	53	27	66	77
Q7Z5L9	Q7Z5L9	Interferon regulatory factor 2-binding protein 2	IRF2BP2	sp|Q7Z5L9|I2BP2_HUMAN Interferon regulatory factor 2-binding protein 2 OS=Homo sapiens OX=9606 GN=IRF2BP2 PE=1 SV=2	61.024	10.59	22.5249	23.4898	22.9592	0	2	1	4	2
B7ZMD6;Q8WZA9;M0QZP8	B7ZMD6;Q8WZA9	Immunity-related GTPase family Q protein	IRGQ	tr|B7ZMD6|B7ZMD6_HUMAN IRGQ protein OS=Homo sapiens OX=9606 GN=IRGQ PE=2 SV=1;sp|Q8WZA9|IRGQ_HUMAN Immunity-related GTPase family Q protein OS=Homo sapiens OX=9606 GN=IRGQ PE=1 SV=1	62.673	7.3767	22.23	22.052	21.7249	22.1981	2	1	3	2
Q96CN7;D6RGE2;Q9Y3B5	Q96CN7;D6RGE2;Q9Y3B5	Isochorismatase domain-containing protein 1	ISOC1	sp|Q96CN7|ISOC1_HUMAN Isochorismatase domain-containing protein 1 OS=Homo sapiens OX=9606 GN=ISOC1 PE=1 SV=3;tr|D6RGE2|D6RGE2_HUMAN Isochorismatase domain-containing protein 1 (Fragment) OS=Homo sapiens OX=9606 GN=ISOC1 PE=1 SV=1;tr|Q9Y3B5|Q9Y3B5_HUMAN CGI	32.236	18.391	23.4935	23.4183	23.6779	23.6262	4	0	4	3
B3KSG0;A0A140VK73;Q9NPH2;B7Z3K3;J3KRH4;J3QS51	B3KSG0;A0A140VK73;Q9NPH2;B7Z3K3	Inositol-3-phosphate synthase 1	ISYNA1	tr|B3KSG0|B3KSG0_HUMAN cDNA FLJ36142 fis, clone TESTI2025006, highly similar to Homo sapiens myo-inositol 1-phosphate synthase A1 (ISYNA1), mRNA OS=Homo sapiens OX=9606 PE=2 SV=1;tr|A0A140VK73|A0A140VK73_HUMAN Testis secretory sperm-binding protein Li 200a	44.772	10.9	22.9255	0	22.7061	22.8099	3	0	5	5
P23229;H7BZ97	P23229	Integrin alpha-6;Integrin alpha-6 heavy chain;Integrin alpha-6 light chain;Processed integrin alpha-6	ITGA6	sp|P23229|ITA6_HUMAN Integrin alpha-6 OS=Homo sapiens OX=9606 GN=ITGA6 PE=1 SV=5	126.6	5.4782	21.7054	22.0855	21.9333	0	0	0	4	0
P05556;C9JPK5;E7ERX5;Q5T3E6;E9PLR6;E7EUI6;E7EQW5	P05556	Integrin beta-1	ITGB1	sp|P05556|ITB1_HUMAN Integrin beta-1 OS=Homo sapiens OX=9606 GN=ITGB1 PE=1 SV=2	88.414	7.9501	24.0049	23.9705	23.7521	23.2711	6	1	7	1
B7ZLD8;B7ZLD5;A0A024R8K7;A0A024R8T0;A0A024R8N2;P16144;Q59H46;B4E3N0;Q2VP98;J3KSH9;J3QQL2;J3QRK0	B7ZLD8;B7ZLD5;A0A024R8K7;A0A024R8T0;A0A024R8N2;P16144;Q59H46	Integrin beta;Integrin beta-4	ITGB4	tr|B7ZLD8|B7ZLD8_HUMAN Integrin beta OS=Homo sapiens OX=9606 GN=ITGB4 PE=2 SV=1;tr|B7ZLD5|B7ZLD5_HUMAN Integrin beta OS=Homo sapiens OX=9606 GN=ITGB4 PE=2 SV=1;tr|A0A024R8K7|A0A024R8K7_HUMAN Integrin beta OS=Homo sapiens OX=9606 GN=ITGB4 PE=3 SV=1;tr|A0A02	195.04	24.312	23.7644	23.8181	23.5665	22.684	7	4	15	4
A0A0S2Z3W7;Q9BY32;A0A0S2Z423;Q5NT82	A0A0S2Z3W7;Q9BY32;A0A0S2Z423	Inosine triphosphate pyrophosphatase	ITPA	tr|A0A0S2Z3W7|A0A0S2Z3W7_HUMAN Nucleotide diphosphatase (Fragment) OS=Homo sapiens OX=9606 GN=ITPA PE=2 SV=1;sp|Q9BY32|ITPA_HUMAN Inosine triphosphate pyrophosphatase OS=Homo sapiens OX=9606 GN=ITPA PE=1 SV=2;tr|A0A0S2Z423|A0A0S2Z423_HUMAN Nucleotide dipho	21.445	12.904	24.3598	23.788	24.2628	24.3013	3	3	4	5
B2R7M3;A0A024QZY1;Q13155;A8MU58	B2R7M3;A0A024QZY1;Q13155;A8MU58	Aminoacyl tRNA synthase complex-interacting multifunctional protein 2	JTV1;AIMP2	tr|B2R7M3|B2R7M3_HUMAN cDNA, FLJ93510, highly similar to Homo sapiens JTV1 gene (JTV1), mRNA OS=Homo sapiens OX=9606 PE=2 SV=1;tr|A0A024QZY1|A0A024QZY1_HUMAN JTV1 gene, isoform CRA_a OS=Homo sapiens OX=9606 GN=JTV1 PE=4 SV=1;sp|Q13155|AIMP2_HUMAN Aminoacyl	35.448	43.102	23.9009	23.6836	24.449	24.2967	5	2	4	7
A0A0S2Z487;A0A024R1X8;P14923;A0A0S2Z495;Q7KZ86	A0A0S2Z487;A0A024R1X8;P14923	Junction plakoglobin	JUP	tr|A0A0S2Z487|A0A0S2Z487_HUMAN Junction plakoglobin isoform 1 (Fragment) OS=Homo sapiens OX=9606 GN=JUP PE=2 SV=1;tr|A0A024R1X8|A0A024R1X8_HUMAN Junction plakoglobin, isoform CRA_a OS=Homo sapiens OX=9606 GN=JUP PE=4 SV=1;sp|P14923|PLAK_HUMAN Junction plak	81.744	23.754	22.8693	23.1883	23.2819	22.4866	2	0	7	0
Q15046;Q6ZTI3;H3BVA8;J3KRL2;H3BPV7;H3BRC9	Q15046;Q6ZTI3	Lysine--tRNA ligase	KARS	sp|Q15046|SYK_HUMAN Lysine--tRNA ligase OS=Homo sapiens OX=9606 GN=KARS PE=1 SV=3;tr|Q6ZTI3|Q6ZTI3_HUMAN cDNA FLJ44621 fis, clone BRACE2016896, highly similar to Lysyl-tRNA synthetase OS=Homo sapiens OX=9606 PE=2 SV=1	68.047	114.82	26.8771	26.8008	27.0553	27.0273	21	8	33	27
Q7LBC6;A4FUT8;H0Y9V5;B4E2P8	Q7LBC6;A4FUT8	Lysine-specific demethylase 3B	KDM3B;JMJD1B	sp|Q7LBC6|KDM3B_HUMAN Lysine-specific demethylase 3B OS=Homo sapiens OX=9606 GN=KDM3B PE=1 SV=2;tr|A4FUT8|A4FUT8_HUMAN JMJD1B protein (Fragment) OS=Homo sapiens OX=9606 GN=JMJD1B PE=2 SV=1	191.58	8.9372	22.2578	22.5279	21.7546	22.1365	2	1	3	1
B2R7B5;Q07666;B4DDX2;B4E043	B2R7B5;Q07666;B4DDX2;B4E043	KH domain-containing, RNA-binding, signal transduction-associated protein 1	KHDRBS1	tr|B2R7B5|B2R7B5_HUMAN cDNA, FLJ93365, highly similar to Homo sapiens KH domain containing, RNA binding, signal transduction associated 1 (KHDRBS1), mRNA OS=Homo sapiens OX=9606 PE=2 SV=1;sp|Q07666|KHDR1_HUMAN KH domain-containing, RNA-binding, signal tran	48.225	27.728	25.345	25.6444	25.2051	25.4931	7	5	6	8
A0A384P5V3;A0A087WTP3;Q92945;M0R0I5;B4DV73;M0QYH3;M0QYG1;M0QXW7;M0R0C6;M0R3J3	A0A384P5V3;A0A087WTP3;Q92945;M0R0I5;B4DV73	Far upstream element-binding protein 2	KHSRP	tr|A0A384P5V3|A0A384P5V3_HUMAN Epididymis secretory sperm binding protein OS=Homo sapiens OX=9606 PE=2 SV=1;tr|A0A087WTP3|A0A087WTP3_HUMAN Far upstream element-binding protein 2 OS=Homo sapiens OX=9606 GN=KHSRP PE=1 SV=1;sp|Q92945|FUBP2_HUMAN Far upstream	72.896	27.712	24.9965	25.1521	24.4039	24.6275	6	7	6	12
J3KN16;Q5VYK3;B3KXF2;R4GMY1;B3KV72	J3KN16;Q5VYK3;B3KXF2;R4GMY1	Proteasome-associated protein ECM29 homolog	KIAA0368;ECM29	tr|J3KN16|J3KN16_HUMAN Proteasome adapter and scaffold protein ECM29 OS=Homo sapiens OX=9606 GN=ECPAS PE=1 SV=1;sp|Q5VYK3|ECM29_HUMAN Proteasome adapter and scaffold protein ECM29 OS=Homo sapiens OX=9606 GN=ECPAS PE=1 SV=2;tr|B3KXF2|B3KXF2_HUMAN cDNA FLJ45	223.69	13.976	23.2689	23.2203	23.392	23.5339	4	1	6	6
A0A1B0GUA3;Q96EK5;A0A1B0GUH6;A0A1B0GV79;A0A1B0GW21;A0A1B0GTE6;A0A0D9SFK7	A0A1B0GUA3;Q96EK5;A0A1B0GUH6	KIF1-binding protein	KIAA1279	tr|A0A1B0GUA3|A0A1B0GUA3_HUMAN KIF1-binding protein OS=Homo sapiens OX=9606 GN=KIF1BP PE=1 SV=1;sp|Q96EK5|KBP_HUMAN KIF1-binding protein OS=Homo sapiens OX=9606 GN=KIF1BP PE=1 SV=1;tr|A0A1B0GUH6|A0A1B0GUH6_HUMAN KIF1-binding protein (Fragment) OS=Homo sapi	74.783	7.8038	22.813	22.7286	22.9814	22.6346	3	0	3	3
A0MZ66	A0MZ66	Shootin-1	KIAA1598	sp|A0MZ66|SHOT1_HUMAN Shootin-1 OS=Homo sapiens OX=9606 GN=SHTN1 PE=1 SV=4	71.639	13.128	23.6642	24.0848	23.5048	22.9631	6	1	5	5
B4DTA9;D3DUL8;A8K5C2;Q6P9B6;B4DM09;H3BUB0;H3BM75	B4DTA9;D3DUL8;A8K5C2;Q6P9B6;B4DM09;H3BUB0;H3BM75	TLD domain-containing protein 1	KIAA1609;TLDC1	tr|B4DTA9|B4DTA9_HUMAN cDNA FLJ59753 OS=Homo sapiens OX=9606 PE=2 SV=1;tr|D3DUL8|D3DUL8_HUMAN KIAA1609 protein, isoform CRA_a OS=Homo sapiens OX=9606 GN=KIAA1609 PE=4 SV=1;tr|A8K5C2|A8K5C2_HUMAN cDNA FLJ75055 OS=Homo sapiens OX=9606 PE=2 SV=1;sp|Q6P9B6|MEA	48.088	7.8244	0	22.451	22.0949	22.4686	1	1	4	3
Q7RTQ9;Q7RTQ7;G5E9S8;G3V2E7;B5BU63;F8W6L3;B4DGB3;Q7RTQ8;Q7RTQ2;G3V3H3;Q7RTQ1;Q7RTQ0;G3V5R9;Q7RTP8;E7EVH7;B4DS14;Q07866;Q7RTQ4;Q7Z5D5;H0YJU9;H0YJL0;H0YJT3;H0YG16;G3V2P7;A8MZ87;Q9H0B6;H0YGB8	Q7RTQ9;Q7RTQ7;G5E9S8;G3V2E7;B5BU63;F8W6L3;B4DGB3;Q7RTQ8;Q7RTQ2;G3V3H3;Q7RTQ1;Q7RTQ0;G3V5R9;Q7RTP8;E7EVH7;B4DS14;Q07866;Q7RTQ4;Q7Z5D5	Kinesin light chain 1	KNS2;KLC1	tr|Q7RTQ9|Q7RTQ9_HUMAN Kinesin light chain 1A OS=Homo sapiens OX=9606 GN=KNS2 PE=2 SV=1;tr|Q7RTQ7|Q7RTQ7_HUMAN Kinesin light chain 1F OS=Homo sapiens OX=9606 GN=KNS2 PE=2 SV=1;tr|G5E9S8|G5E9S8_HUMAN Kinesin light chain 1 OS=Homo sapiens OX=9606 GN=KLC1 PE=	61.201	25.004	23.8587	23.705	23.7509	23.8698	10	2	9	10
Q5BKZ2;P52294;C9JYI4;C9J352;C9JWD9;F2Z3G4;C9J4U1;B3KXZ2;B3KWR2	Q5BKZ2;P52294;C9JYI4;C9J352;C9JWD9;F2Z3G4;C9J4U1;B3KXZ2;B3KWR2	Importin subunit alpha;Importin subunit alpha-5;Importin subunit alpha-5, N-terminally processed	KPNA1	tr|Q5BKZ2|Q5BKZ2_HUMAN Importin subunit alpha OS=Homo sapiens OX=9606 GN=KPNA1 PE=2 SV=1;sp|P52294|IMA5_HUMAN Importin subunit alpha-5 OS=Homo sapiens OX=9606 GN=KPNA1 PE=1 SV=3;tr|C9JYI4|C9JYI4_HUMAN Importin subunit alpha-5 (Fragment) OS=Homo sapiens OX=	60.308	18.467	0	22.7682	23.1975	22.786	1	1	4	2
Q7Z726;A8K7D9;P52292;J3QLL0;J3KS65;J3QL07	Q7Z726;A8K7D9;P52292	Importin subunit alpha;Importin subunit alpha-1	KPNA2	tr|Q7Z726|Q7Z726_HUMAN Importin subunit alpha OS=Homo sapiens OX=9606 GN=KPNA2 PE=1 SV=1;tr|A8K7D9|A8K7D9_HUMAN Importin subunit alpha OS=Homo sapiens OX=9606 PE=2 SV=1;sp|P52292|IMA1_HUMAN Importin subunit alpha-1 OS=Homo sapiens OX=9606 GN=KPNA2 PE=1 SV=	57.875	188.37	26.3271	26.4532	26.5969	26.6341	21	10	20	19
A0A024RDV7;O00505;Q53F09;H0Y4S9	A0A024RDV7;O00505;Q53F09	Importin subunit alpha;Importin subunit alpha-4	KPNA3	tr|A0A024RDV7|A0A024RDV7_HUMAN Importin subunit alpha OS=Homo sapiens OX=9606 GN=KPNA3 PE=3 SV=1;sp|O00505|IMA4_HUMAN Importin subunit alpha-4 OS=Homo sapiens OX=9606 GN=KPNA3 PE=1 SV=2;tr|Q53F09|Q53F09_HUMAN Karyopherin alpha 3 variant (Fragment) OS=Homo	57.81	38.399	24.3563	24.1327	25.0435	24.6724	3	1	9	11
O00629;H7C4F6	O00629	Importin subunit alpha-3	KPNA4	sp|O00629|IMA3_HUMAN Importin subunit alpha-3 OS=Homo sapiens OX=9606 GN=KPNA4 PE=1 SV=1	57.886	10.497	22.8372	0	22.8289	22.469	1	0	5	3
B4DII5;B4DWX3;O60684;Q5TFJ7;O15131;S4R3E5;G1UI19	B4DII5;B4DWX3;O60684;Q5TFJ7;O15131	Importin subunit alpha;Importin subunit alpha-7;Importin subunit alpha-6	KPNA6;KPNA5	tr|B4DII5|B4DII5_HUMAN Importin subunit alpha OS=Homo sapiens OX=9606 PE=2 SV=1;tr|B4DWX3|B4DWX3_HUMAN Importin subunit alpha OS=Homo sapiens OX=9606 PE=2 SV=1;sp|O60684|IMA7_HUMAN Importin subunit alpha-7 OS=Homo sapiens OX=9606 GN=KPNA6 PE=1 SV=1;tr|Q5TF	59.64	30.488	24.2224	24.0591	24.6458	24.4051	7	3	13	10
B2RBR9;Q14974;B7Z5M1;J3KTM9;B7Z752;J3QR48;J3QKQ5;J3KS06;J3QRG4	B2RBR9;Q14974;B7Z5M1;J3KTM9;B7Z752	Importin subunit beta-1	KPNB1	tr|B2RBR9|B2RBR9_HUMAN cDNA, FLJ95650, highly similar to Homo sapiens karyopherin (importin) beta 1 (KPNB1), mRNA OS=Homo sapiens OX=9606 PE=2 SV=1;sp|Q14974|IMB1_HUMAN Importin subunit beta-1 OS=Homo sapiens OX=9606 GN=KPNB1 PE=1 SV=2;tr|B7Z5M1|B7Z5M1_HUM	97.183	263.38	27.8561	27.365	28.0345	27.873	39	18	51	43
I1SRC5;A0A3G1LBH1;A0A024RAV5;L7RSL8;P01116;A0A221ZRZ5	I1SRC5;A0A3G1LBH1;A0A024RAV5;L7RSL8;P01116	GTPase KRas;GTPase KRas, N-terminally processed	KRAS	tr|I1SRC5|I1SRC5_HUMAN UBE2L3/KRAS fusion protein OS=Homo sapiens OX=9606 PE=2 SV=1;tr|A0A3G1LBH1|A0A3G1LBH1_HUMAN Proto-oncogene GTPase OS=Homo sapiens OX=9606 GN=KRAS PE=4 SV=1;tr|A0A024RAV5|A0A024RAV5_HUMAN V-Ki-ras2 Kirsten rat sarcoma viral oncogene h	33.983	12.625	23.8238	0	23.5148	23.1999	2	0	8	7
B2RA03;A0A024RAY2;P05783;F8VZY9;I6L965;CON__H-INV:HIT000015463;CON__Q92764;C4AM86;CON__Q497I4;A0A024R1T2;Q92764	B2RA03;A0A024RAY2;P05783;F8VZY9;I6L965	Keratin, type I cytoskeletal 18	KRT18	tr|B2RA03|B2RA03_HUMAN cDNA, FLJ94640, highly similar to Homo sapiens keratin 18 (KRT18), mRNA OS=Homo sapiens OX=9606 PE=2 SV=1;tr|A0A024RAY2|A0A024RAY2_HUMAN Keratin 18, isoform CRA_a OS=Homo sapiens OX=9606 GN=KRT18 PE=3 SV=1;sp|P05783|K1C18_HUMAN Kerat	48.029	323.31	30.8115	31.1835	30.9431	30.8331	99	73	112	116
P04259	P04259	Keratin, type II cytoskeletal 6B	KRT6B	sp|P04259|K2C6B_HUMAN Keratin, type II cytoskeletal 6B OS=Homo sapiens OX=9606 GN=KRT6B PE=1 SV=5	60.066	323.31	29.3372	29.2483	29.4659	29.3861	44	35	53	44
A8K7T0;Q16719;A8K4D5;Q53F63;Q53SX6;B8ZZA3;Q53SY0;A0A087X297	A8K7T0;Q16719;A8K4D5;Q53F63;Q53SX6	Kynureninase	KYNU	tr|A8K7T0|A8K7T0_HUMAN Kynureninase OS=Homo sapiens OX=9606 GN=KYNU PE=2 SV=1;sp|Q16719|KYNU_HUMAN Kynureninase OS=Homo sapiens OX=9606 GN=KYNU PE=1 SV=1;tr|A8K4D5|A8K4D5_HUMAN Kynureninase OS=Homo sapiens OX=9606 GN=KYNU PE=2 SV=1;tr|Q53F63|Q53F63_HUMAN K	52.368	8.2321	22.8142	22.2102	22.8107	22.6721	3	0	3	2
Q9BQQ5;E9PLL6;Q6NZ52;P46776;E9PJD9;E9PLX7	Q9BQQ5;E9PLL6;Q6NZ52;P46776;E9PJD9	60S ribosomal protein L27a	L27a;RPL27A	tr|Q9BQQ5|Q9BQQ5_HUMAN Ribosomal protein L27a OS=Homo sapiens OX=9606 GN=L27a PE=4 SV=1;tr|E9PLL6|E9PLL6_HUMAN 60S ribosomal protein L27a OS=Homo sapiens OX=9606 GN=RPL27A PE=1 SV=1;tr|Q6NZ52|Q6NZ52_HUMAN Ribosomal protein L27a OS=Homo sapiens OX=9606 GN=R	12.015	31.044	26.7826	26.9974	26.995	26.9209	6	7	10	12
O00515;Q6IPJ9;E9PDI4;Q63HQ8;A0A0J9YYF6;A0A0J9YW63;A0A0J9YVY2	O00515;Q6IPJ9;E9PDI4;Q63HQ8;A0A0J9YYF6;A0A0J9YW63	Ladinin-1	LAD1;DKFZp686M21196	sp|O00515|LAD1_HUMAN Ladinin-1 OS=Homo sapiens OX=9606 GN=LAD1 PE=1 SV=2;tr|Q6IPJ9|Q6IPJ9_HUMAN Ladinin-1 OS=Homo sapiens OX=9606 GN=LAD1 PE=2 SV=1;tr|E9PDI4|E9PDI4_HUMAN Ladinin-1 OS=Homo sapiens OX=9606 GN=LAD1 PE=1 SV=1;tr|Q63HQ8|Q63HQ8_HUMAN Ladinin-1	57.13	18.064	24.1738	25.0604	24.3939	24.18	4	5	6	6
B4E2S7;P13473;B7Z2R9;H0YCG2;B4DF49	B4E2S7;P13473;B7Z2R9	Lysosome-associated membrane glycoprotein 2	LAMP2	tr|B4E2S7|B4E2S7_HUMAN cDNA FLJ58780, highly similar to Homo sapiens lysosomal-associated membrane protein 2 (LAMP2), transcript variant LAMP2B, mRNA OS=Homo sapiens OX=9606 PE=2 SV=1;sp|P13473|LAMP2_HUMAN Lysosome-associated membrane glycoprotein 2 OS=Hom	39.811	4.6697	23.1106	23.1716	22.9416	22.897	3	1	2	3
Q6PKG0;A0A0B4J210;E5RH50;H0YBW1;H0YC73;H0YC33;H0YAN4;H0YBM7;H0YBR8;H0YAX9;H0YBJ5;E5RHK4;A0A3B3ISF0;Q659C4	Q6PKG0;A0A0B4J210;E5RH50	La-related protein 1	LARP1	sp|Q6PKG0|LARP1_HUMAN La-related protein 1 OS=Homo sapiens OX=9606 GN=LARP1 PE=1 SV=2;tr|A0A0B4J210|A0A0B4J210_HUMAN La-related protein 1 (Fragment) OS=Homo sapiens OX=9606 GN=LARP1 PE=1 SV=5;tr|E5RH50|E5RH50_HUMAN La-related protein 1 (Fragment) OS=Homo s	123.51	40.922	25.6237	25.5787	25.6358	25.6331	12	5	19	19
Q71RC2;Q96J85;X6RLN4;Q8TBL5;A0A087WTL9;Q6P4E2;F8W1I4;F8VY40	Q71RC2;Q96J85;X6RLN4	La-related protein 4	LARP4	sp|Q71RC2|LARP4_HUMAN La-related protein 4 OS=Homo sapiens OX=9606 GN=LARP4 PE=1 SV=3;tr|Q96J85|Q96J85_HUMAN C-Mpl binding protein OS=Homo sapiens OX=9606 GN=LARP4 PE=1 SV=1;tr|X6RLN4|X6RLN4_HUMAN La-related protein 4 (Fragment) OS=Homo sapiens OX=9606 GN=	80.595	12.1	23.2136	23.7457	23.1164	23.432	3	1	6	5
B4E266;B4DER1;B2RCM2;Q9P2J5;Q9H8E3;Q9HAM7;Q9NPU8;B3KXA9;Q6NVI4;Q9NVC0;Q9NVP8;Q0VGM8;Q9P0T1;A0A087WXY1	B4E266;B4DER1;B2RCM2;Q9P2J5;Q9H8E3	Leucine--tRNA ligase, cytoplasmic	LARS	tr|B4E266|B4E266_HUMAN cDNA FLJ58466, highly similar to Leucyl-tRNA synthetase, cytoplasmic OS=Homo sapiens OX=9606 PE=2 SV=1;tr|B4DER1|B4DER1_HUMAN cDNA FLJ58157, highly similar to Leucyl-tRNA synthetase, cytoplasmic OS=Homo sapiens OX=9606 PE=2 SV=1;tr|B	129.19	161.02	26.7705	26.5846	27.1886	26.9666	25	10	50	41
A0A024R1S8;Q14847;A8K1D2;C9J9W2;B4DIC4;B4DJI4;F6S2S5;K7ESD6;Q9NPR7	A0A024R1S8;Q14847;A8K1D2;C9J9W2;B4DIC4;B4DJI4	LIM and SH3 domain protein 1	LASP1	tr|A0A024R1S8|A0A024R1S8_HUMAN LIM and SH3 protein 1, isoform CRA_b OS=Homo sapiens OX=9606 GN=LASP1 PE=4 SV=1;sp|Q14847|LASP1_HUMAN LIM and SH3 domain protein 1 OS=Homo sapiens OX=9606 GN=LASP1 PE=1 SV=2;tr|A8K1D2|A8K1D2_HUMAN cDNA FLJ76601, highly simila	29.717	38.82	25.5012	26.3035	25.428	25.6003	10	7	6	7
Q5U077;P07195;A0A3B3IS95;A8MW50;C9J7H8;F5H793;Q59G78;F5H5G7;F5H155;A0A087WUM2;Q96L19;G3XAP5;F5H245;G9BCY8;G9BCY7;D6NKH9;A0A140VKA7;Q6ZMR3;P07864	Q5U077;P07195;A0A3B3IS95;A8MW50	L-lactate dehydrogenase;L-lactate dehydrogenase B chain	LDHB	tr|Q5U077|Q5U077_HUMAN L-lactate dehydrogenase OS=Homo sapiens OX=9606 GN=LDHB PE=2 SV=1;sp|P07195|LDHB_HUMAN L-lactate dehydrogenase B chain OS=Homo sapiens OX=9606 GN=LDHB PE=1 SV=2;tr|A0A3B3IS95|A0A3B3IS95_HUMAN L-lactate dehydrogenase OS=Homo sapiens O	36.638	323.31	30.088	29.8201	29.9798	30.1097	41	27	54	49
Q9UH51;A0A024R7D5;J3KMZ9;H0YMD1;P01130;H0YM92;A0A0E3KII0;A0A0E3MS57;H0YMQ3;Q6LCH2	Q9UH51;A0A024R7D5;J3KMZ9;H0YMD1;P01130;H0YM92	Low-density lipoprotein receptor	LDLR	tr|Q9UH51|Q9UH51_HUMAN Low density lipoprotein receptor (Fragment) OS=Homo sapiens OX=9606 GN=LDLR PE=4 SV=1;tr|A0A024R7D5|A0A024R7D5_HUMAN Low density lipoprotein receptor (Familial hypercholesterolemia), isoform CRA_b OS=Homo sapiens OX=9606 GN=LDLR PE=4	92.914	14.852	23.4438	23.4839	23.287	23.4669	8	0	7	6
B4DNM0;Q8WVC0	B4DNM0;Q8WVC0	RNA polymerase-associated protein LEO1	LEO1	tr|B4DNM0|B4DNM0_HUMAN cDNA FLJ60738, highly similar to RNA polymerase-associated protein LEO1 OS=Homo sapiens OX=9606 PE=2 SV=1;sp|Q8WVC0|LEO1_HUMAN RNA polymerase-associated protein LEO1 OS=Homo sapiens OX=9606 GN=LEO1 PE=1 SV=1	72.783	9.5029	22.6918	23.1065	22.6934	22.6849	3	1	4	6
A0A384MR27;P09382;F8WEI7	A0A384MR27;P09382	Galectin-1	LGALS1	tr|A0A384MR27|A0A384MR27_HUMAN Galectin OS=Homo sapiens OX=9606 PE=2 SV=1;sp|P09382|LEG1_HUMAN Galectin-1 OS=Homo sapiens OX=9606 GN=LGALS1 PE=1 SV=2	14.716	123.76	29.1189	28.8156	28.9456	28.8209	24	14	26	25
Q86TY5;Q6FGL0;A0A024R693;Q59FR8;P17931;Q6NVH9;G3V3R6	Q86TY5;Q6FGL0;A0A024R693;Q59FR8;P17931;Q6NVH9;G3V3R6	Galectin;Galectin-3	LGALS3;hCG_22119	tr|Q86TY5|Q86TY5_HUMAN Galectin OS=Homo sapiens OX=9606 PE=2 SV=1;tr|Q6FGL0|Q6FGL0_HUMAN Galectin (Fragment) OS=Homo sapiens OX=9606 GN=LGALS3 PE=2 SV=1;tr|A0A024R693|A0A024R693_HUMAN Galectin OS=Homo sapiens OX=9606 GN=hCG_22119 PE=2 SV=1;tr|Q59FR8|Q59FR8	13.897	68.353	26.956	27.1654	26.6095	26.4202	15	11	22	17
B4DVE1;A0A0S2Z3Y1;Q08380;B4DI70;B3KP88;B4DDG4;B4DWA8;K7ESM3;K7EKQ5;K7EP36;K7EJY8;K7EQT9;K7ES75;K7EN99;K7ERZ6;K7EJD3	B4DVE1;A0A0S2Z3Y1;Q08380;B4DI70;B3KP88;B4DDG4;B4DWA8	Galectin-3-binding protein	LGALS3BP	tr|B4DVE1|B4DVE1_HUMAN cDNA FLJ53478, highly similar to Galectin-3-binding protein OS=Homo sapiens OX=9606 PE=2 SV=1;tr|A0A0S2Z3Y1|A0A0S2Z3Y1_HUMAN Lectin galactoside-binding soluble 3 binding protein isoform 1 (Fragment) OS=Homo sapiens OX=9606 GN=LGALS3B	64.096	36.917	25.2256	25.0092	25.7981	25.6449	6	5	12	11
Q3ZCW2;F8WF17;B9A055;U3KQ88	Q3ZCW2;F8WF17;B9A055;U3KQ88	Galectin-related protein;Galectin	LGALSL	sp|Q3ZCW2|LEGL_HUMAN Galectin-related protein OS=Homo sapiens OX=9606 GN=LGALSL PE=1 SV=2;tr|F8WF17|F8WF17_HUMAN Galectin-related protein OS=Homo sapiens OX=9606 GN=LGALSL PE=1 SV=1;tr|B9A055|B9A055_HUMAN Galectin-related protein OS=Homo sapiens OX=9606 GN	18.986	11.134	22.5721	0	22.3362	22.3051	6	0	2	3
B7Z4S8;Q6I9U9;Q53XC6;A8K669;Q99538;G3V4E4;B7Z4A4;H0YJN9;G3V2T4;Q96CY7	B7Z4S8;Q6I9U9;Q53XC6;A8K669;Q99538;G3V4E4;B7Z4A4	Legumain	LGMN	tr|B7Z4S8|B7Z4S8_HUMAN cDNA FLJ53066, highly similar to Legumain OS=Homo sapiens OX=9606 PE=2 SV=1;tr|Q6I9U9|Q6I9U9_HUMAN LGMN protein OS=Homo sapiens OX=9606 GN=LGMN PE=2 SV=1;tr|Q53XC6|Q53XC6_HUMAN Full-length cDNA clone CS0DI011YN22 of Placenta of Homo	47.071	17.327	22.7971	0	22.8517	22.8301	1	0	2	3
M0R0Q7;Q59HG7;F5GZ28;B4DM52;P18858;B4E135;B4DUE1;Q76GR4;M0QY71;M0R1G7	M0R0Q7;Q59HG7;F5GZ28;B4DM52;P18858;B4E135;B4DUE1	DNA ligase;DNA ligase 1	LIG1	tr|M0R0Q7|M0R0Q7_HUMAN DNA ligase OS=Homo sapiens OX=9606 GN=LIG1 PE=1 SV=1;tr|Q59HG7|Q59HG7_HUMAN DNA ligase (Fragment) OS=Homo sapiens OX=9606 PE=2 SV=1;tr|F5GZ28|F5GZ28_HUMAN DNA ligase OS=Homo sapiens OX=9606 GN=LIG1 PE=1 SV=1;tr|B4DM52|B4DM52_HUMAN DN	88.386	8.4292	22.1738	22.0537	21.965	22.3165	2	0	2	4
Q53GG0;Q9UHB6;B4DN52;F8VQE1;F8VS07;B3KTW2;F8VRN8;F8VVQ7;F8VTU2	Q53GG0;Q9UHB6;B4DN52;F8VQE1;F8VS07;B3KTW2	LIM domain and actin-binding protein 1	LIMA1	tr|Q53GG0|Q53GG0_HUMAN Epithelial protein lost in neoplasm beta variant (Fragment) OS=Homo sapiens OX=9606 PE=2 SV=1;sp|Q9UHB6|LIMA1_HUMAN LIM domain and actin-binding protein 1 OS=Homo sapiens OX=9606 GN=LIMA1 PE=1 SV=1;tr|B4DN52|B4DN52_HUMAN cDNA FLJ5599	85.253	45.046	25.8119	26.3334	25.7302	25.8352	9	12	19	22
A0A0A0MT32;B3KU19;B3KRG8;Q6ZUY8;P38571;B4DE67;Q5T073;A8K2H6;Q5T770	A0A0A0MT32;B3KU19;B3KRG8;Q6ZUY8;P38571;B4DE67;Q5T073;A8K2H6	Lipase;Lysosomal acid lipase/cholesteryl ester hydrolase	LIPA	tr|A0A0A0MT32|A0A0A0MT32_HUMAN Lysosomal acid lipase/cholesteryl ester hydrolase OS=Homo sapiens OX=9606 GN=LIPA PE=1 SV=1;tr|B3KU19|B3KU19_HUMAN cDNA FLJ39087 fis, clone NT2RP7019273, highly similar to Lysosomal acid lipase/cholesteryl esterhydrolase OS=H	32.57	8.298	23.2862	22.4609	23.9597	23.5541	3	1	6	4
A0A384MQX1;P02545;W8QEH3;Q5I6Y5;Q3BDU5;Q8N519;Q5TCI8;H0YAB0;B4DFR3;A0A0C4DGC5;W5X314	A0A384MQX1;P02545;W8QEH3;Q5I6Y5;Q3BDU5;Q8N519;Q5TCI8	Prelamin-A/C;Lamin-A/C	LMNA	tr|A0A384MQX1|A0A384MQX1_HUMAN Epididymis secretory sperm binding protein OS=Homo sapiens OX=9606 PE=2 SV=1;sp|P02545|LMNA_HUMAN Prelamin-A/C OS=Homo sapiens OX=9606 GN=LMNA PE=1 SV=1;tr|W8QEH3|W8QEH3_HUMAN Lamin A/C OS=Homo sapiens OX=9606 GN=LMNA PE=3 SV	74.139	244.36	28.2295	29.0292	28.4716	27.9692	36	40	55	47
P20700;E9PBF6;A0A0D9SFE5;Q6DC98;A0A0D9SFY5;B4DZT3	P20700;E9PBF6;A0A0D9SFE5;Q6DC98	Lamin-B1	LMNB1	sp|P20700|LMNB1_HUMAN Lamin-B1 OS=Homo sapiens OX=9606 GN=LMNB1 PE=1 SV=2;tr|E9PBF6|E9PBF6_HUMAN Lamin-B1 OS=Homo sapiens OX=9606 GN=LMNB1 PE=1 SV=1;tr|A0A0D9SFE5|A0A0D9SFE5_HUMAN Lamin B1, isoform CRA_a OS=Homo sapiens OX=9606 GN=LMNB1 PE=1 SV=1;tr|Q6DC98	66.408	102.11	26.7391	27.0537	26.7142	26.7197	26	17	26	24
A0A384NPH0;Q03252;A0A0A7M1X5	A0A384NPH0;Q03252;A0A0A7M1X5	Lamin-B2	LMNB2	tr|A0A384NPH0|A0A384NPH0_HUMAN Epididymis secretory sperm binding protein OS=Homo sapiens OX=9606 PE=2 SV=1;sp|Q03252|LMNB2_HUMAN Lamin-B2 OS=Homo sapiens OX=9606 GN=LMNB2 PE=1 SV=4;tr|A0A0A7M1X5|A0A0A7M1X5_HUMAN Lamin B2, isoform CRA_b OS=Homo sapiens OX=	67.688	75.552	26.5321	26.5498	26.3199	26.3429	20	10	30	29
A0A024R7M8;Q96CT7;M0R2F5	A0A024R7M8;Q96CT7	Coiled-coil domain-containing protein 124	LOC115098;CCDC124	tr|A0A024R7M8|A0A024R7M8_HUMAN Uncharacterized protein OS=Homo sapiens OX=9606 GN=LOC115098 PE=4 SV=1;sp|Q96CT7|CC124_HUMAN Coiled-coil domain-containing protein 124 OS=Homo sapiens OX=9606 GN=CCDC124 PE=1 SV=1	25.835	18.997	24.4038	24.6456	23.5931	23.6684	7	4	5	6
A0A024R386;I3NI21;I3L288;Q96B96	A0A024R386;I3NI21;I3L288;Q96B96	Promethin	LOC57146;TMEM159	tr|A0A024R386|A0A024R386_HUMAN Promethin, isoform CRA_a OS=Homo sapiens OX=9606 GN=LOC57146 PE=4 SV=1;tr|I3NI21|I3NI21_HUMAN Promethin (Fragment) OS=Homo sapiens OX=9606 GN=TMEM159 PE=1 SV=1;tr|I3L288|I3L288_HUMAN Promethin, isoform CRA_c OS=Homo sapiens O	17.508	69.082	25.981	25.8252	25.7691	25.6695	6	4	5	6
A0A024R9V7;Q8IWE2;B4DL61;B4E1Z8;B3KSS5	A0A024R9V7;Q8IWE2;B4DL61;B4E1Z8	Protein NOXP20	LOC92689;FAM114A1	tr|A0A024R9V7|A0A024R9V7_HUMAN Uncharacterized protein OS=Homo sapiens OX=9606 GN=LOC92689 PE=4 SV=1;sp|Q8IWE2|NXP20_HUMAN Protein NOXP20 OS=Homo sapiens OX=9606 GN=FAM114A1 PE=1 SV=2;tr|B4DL61|B4DL61_HUMAN cDNA FLJ60291 OS=Homo sapiens OX=9606 PE=2 SV=1;t	60.741	22.767	24.1585	23.9937	23.5228	23.7859	5	1	6	10
Q8NF37;D3DTC2;A0A0G2JQ62;A0A0G2JRI7	Q8NF37;D3DTC2;A0A0G2JQ62	Lysophosphatidylcholine acyltransferase 1	LPCAT1;AYTL2	sp|Q8NF37|PCAT1_HUMAN Lysophosphatidylcholine acyltransferase 1 OS=Homo sapiens OX=9606 GN=LPCAT1 PE=1 SV=2;tr|D3DTC2|D3DTC2_HUMAN Acyltransferase like 2, isoform CRA_a OS=Homo sapiens OX=9606 GN=AYTL2 PE=4 SV=1;tr|A0A0G2JQ62|A0A0G2JQ62_HUMAN Lysophosphati	59.151	93.335	26.7146	26.0058	26.3347	25.7933	18	7	17	12
Q7L5N7;H3BU68	Q7L5N7	Lysophosphatidylcholine acyltransferase 2	LPCAT2	sp|Q7L5N7|PCAT2_HUMAN Lysophosphatidylcholine acyltransferase 2 OS=Homo sapiens OX=9606 GN=LPCAT2 PE=1 SV=1	60.207	74.658	27.1099	26.7548	26.7903	26.435	19	8	22	14
A0A0C4DGT4;Q643R3;B7ZM32;H3BMK4	A0A0C4DGT4;Q643R3;B7ZM32	Lysophospholipid acyltransferase LPCAT4	LPCAT4	tr|A0A0C4DGT4|A0A0C4DGT4_HUMAN Lysophospholipid acyltransferase LPCAT4 OS=Homo sapiens OX=9606 GN=LPCAT4 PE=1 SV=1;sp|Q643R3|LPCT4_HUMAN Lysophospholipid acyltransferase LPCAT4 OS=Homo sapiens OX=9606 GN=LPCAT4 PE=1 SV=1;tr|B7ZM32|B7ZM32_HUMAN LPCAT4 prote	38.206	9.1815	23.172	22.8384	22.7128	22.2805	3	2	4	2
C9JUT4;B7ZLW0;Q93052;C9JE51;C9J2R5;C9JIY7;C9JT42;C9J3U9;C9J1K7;C9J5C8;C9J4E3;C9JXK9;B7Z871;B7Z8W0;A0A087WZF1	C9JUT4;B7ZLW0;Q93052;C9JE51;C9J2R5;C9JIY7;C9JT42;C9J3U9;C9J1K7;C9J5C8;C9J4E3;C9JXK9;B7Z871;B7Z8W0;A0A087WZF1	Lipoma-preferred partner	LPP	tr|C9JUT4|C9JUT4_HUMAN LIM domain containing preferred translocation partner in lipoma, isoform CRA_e OS=Homo sapiens OX=9606 GN=LPP PE=1 SV=1;tr|B7ZLW0|B7ZLW0_HUMAN LPP protein OS=Homo sapiens OX=9606 GN=LPP PE=2 SV=1;sp|Q93052|LPP_HUMAN Lipoma-preferred	45.345	3.6187	22.0615	0	21.7598	21.8846	2	0	1	1
B2R6S9;P30533;A0A3B3IRQ7;A8K8F6	B2R6S9;P30533;A0A3B3IRQ7;A8K8F6	Alpha-2-macroglobulin receptor-associated protein	LRPAP1	tr|B2R6S9|B2R6S9_HUMAN cDNA, FLJ93097, highly similar to Homo sapiens low density lipoprotein receptor-related protein associated protein 1 (LRPAP1), mRNA OS=Homo sapiens OX=9606 PE=2 SV=1;sp|P30533|AMRP_HUMAN Alpha-2-macroglobulin receptor-associated prot	41.48	4.7561	22.1697	22.5044	21.6255	21.4318	2	2	2	3
A0A024R4G1;Q8N1G4	A0A024R4G1;Q8N1G4	Leucine-rich repeat-containing protein 47	LRRC47	tr|A0A024R4G1|A0A024R4G1_HUMAN Leucine rich repeat containing 47, isoform CRA_a OS=Homo sapiens OX=9606 GN=LRRC47 PE=4 SV=1;sp|Q8N1G4|LRC47_HUMAN Leucine-rich repeat-containing protein 47 OS=Homo sapiens OX=9606 GN=LRRC47 PE=1 SV=1	63.472	71.85	25.0719	25.1075	24.9348	25.0899	11	4	13	14
Q96AG4;I3L223	Q96AG4	Leucine-rich repeat-containing protein 59	LRRC59	sp|Q96AG4|LRC59_HUMAN Leucine-rich repeat-containing protein 59 OS=Homo sapiens OX=9606 GN=LRRC59 PE=1 SV=1	34.93	9.6903	22.8933	22.7659	23.038	22.233	3	1	4	2
A0A0F7NGI8;Q32MZ4;Q05D04;B4DPC0;C9JTC6	A0A0F7NGI8;Q32MZ4;Q05D04;B4DPC0	Leucine-rich repeat flightless-interacting protein 1	LRRFIP1	tr|A0A0F7NGI8|A0A0F7NGI8_HUMAN Leucine rich repeat (In FLII) interacting protein 1, isoform CRA_c OS=Homo sapiens OX=9606 GN=LRRFIP1 PE=2 SV=1;sp|Q32MZ4|LRRF1_HUMAN Leucine-rich repeat flightless-interacting protein 1 OS=Homo sapiens OX=9606 GN=LRRFIP1 PE=	82.688	60.985	25.2054	25.5899	25.0812	25.112	7	4	7	13
Q9Y333	Q9Y333	U6 snRNA-associated Sm-like protein LSm2	LSM2	sp|Q9Y333|LSM2_HUMAN U6 snRNA-associated Sm-like protein LSm2 OS=Homo sapiens OX=9606 GN=LSM2 PE=1 SV=1	10.834	52.171	23.698	24.0556	23.6183	24.054	6	2	4	6
P62310;B2R5H5	P62310;B2R5H5	U6 snRNA-associated Sm-like protein LSm3	LSM3	sp|P62310|LSM3_HUMAN U6 snRNA-associated Sm-like protein LSm3 OS=Homo sapiens OX=9606 GN=LSM3 PE=1 SV=2;tr|B2R5H5|B2R5H5_HUMAN U6 snRNA-associated Sm-like protein LSm3 OS=Homo sapiens OX=9606 GN=LSM3 PE=2 SV=1	11.845	118.25	23.5831	24.3717	23.7252	23.7551	4	2	3	4
V9GZ56;Q9Y4Z0;M0QXB0;U3KQK1	V9GZ56;Q9Y4Z0;M0QXB0;U3KQK1	U6 snRNA-associated Sm-like protein LSm4	LSM4	tr|V9GZ56|V9GZ56_HUMAN U6 snRNA-associated Sm-like protein LSm4 (Fragment) OS=Homo sapiens OX=9606 GN=LSM4 PE=1 SV=1;sp|Q9Y4Z0|LSM4_HUMAN U6 snRNA-associated Sm-like protein LSm4 OS=Homo sapiens OX=9606 GN=LSM4 PE=1 SV=1;tr|M0QXB0|M0QXB0_HUMAN U6 snRNA-ass	25.733	7.787	0	22.406	22.4338	22.6167	2	0	4	3
A0A090N8Y5;Q9Y4Y9;B8ZZF8	A0A090N8Y5;Q9Y4Y9;B8ZZF8	U6 snRNA-associated Sm-like protein LSm5	LSM5	tr|A0A090N8Y5|A0A090N8Y5_HUMAN U6 snRNA-associated Sm-like protein LSm5 OS=Homo sapiens OX=9606 GN=LSM5 PE=3 SV=1;sp|Q9Y4Y9|LSM5_HUMAN U6 snRNA-associated Sm-like protein LSm5 OS=Homo sapiens OX=9606 GN=LSM5 PE=1 SV=3;tr|B8ZZF8|B8ZZF8_HUMAN U6 snRNA-associ	9.9374	10.714	24.1158	23.8483	24.0383	24.0623	2	1	2	4
P62312	P62312	U6 snRNA-associated Sm-like protein LSm6	LSM6	sp|P62312|LSM6_HUMAN U6 snRNA-associated Sm-like protein LSm6 OS=Homo sapiens OX=9606 GN=LSM6 PE=1 SV=1	9.1275	5.1259	23.5025	23.4241	23.4179	23.511	2	0	4	4
A4D0W0;O95777;F2Z2Y6;C9JIZ0;C9JNV3	A4D0W0;O95777;F2Z2Y6;C9JIZ0;C9JNV3	U6 snRNA-associated Sm-like protein LSm8	LSM8	tr|A4D0W0|A4D0W0_HUMAN U6 snRNA-associated Sm-like protein LSm8 OS=Homo sapiens OX=9606 GN=LSM8 PE=2 SV=1;sp|O95777|LSM8_HUMAN U6 snRNA-associated Sm-like protein LSm8 OS=Homo sapiens OX=9606 GN=LSM8 PE=1 SV=3;tr|F2Z2Y6|F2Z2Y6_HUMAN U6 snRNA-associated Sm-	10.403	12.706	24.684	24.4892	24.3311	24.4879	5	3	4	5
A0A384MTQ5;P48449;B2R694;A0A0G2JQD0;C9J315;A0A0G2JS81;H7C3A5	A0A384MTQ5;P48449;B2R694;A0A0G2JQD0	Lanosterol synthase;Terpene cyclase/mutase family member	LSS	tr|A0A384MTQ5|A0A384MTQ5_HUMAN Terpene cyclase/mutase family member OS=Homo sapiens OX=9606 PE=2 SV=1;sp|P48449|ERG7_HUMAN Lanosterol synthase OS=Homo sapiens OX=9606 GN=LSS PE=1 SV=1;tr|B2R694|B2R694_HUMAN Terpene cyclase/mutase family member OS=Homo sapi	83.294	323.31	31.6586	31.3	31.2307	30.9334	99	80	96	86
A0A140VK27;P09960;B4DVZ8;Q59ES1;Q49AK0;B4DEH5	A0A140VK27;P09960;B4DVZ8	Leukotriene A-4 hydrolase;Leukotriene A(4) hydrolase	LTA4H	tr|A0A140VK27|A0A140VK27_HUMAN Leukotriene A(4) hydrolase OS=Homo sapiens OX=9606 PE=2 SV=1;sp|P09960|LKHA4_HUMAN Leukotriene A-4 hydrolase OS=Homo sapiens OX=9606 GN=LTA4H PE=1 SV=2;tr|B4DVZ8|B4DVZ8_HUMAN Leukotriene A(4) hydrolase OS=Homo sapiens OX=9606	69.284	97.575	25.9311	25.5691	26.1231	26.1324	20	3	27	26
B3KSL5;Q9Y383;B3KRR1;A0A0A6YYJ8;Q75M91;V9GZ75;F8WEU3	B3KSL5;Q9Y383;B3KRR1;A0A0A6YYJ8	Putative RNA-binding protein Luc7-like 2	LUC7L2	tr|B3KSL5|B3KSL5_HUMAN cDNA FLJ36545 fis, clone TRACH2006670, highly similar to RNA-binding protein Luc7-like 2 OS=Homo sapiens OX=9606 PE=2 SV=1;sp|Q9Y383|LC7L2_HUMAN Putative RNA-binding protein Luc7-like 2 OS=Homo sapiens OX=9606 GN=LUC7L2 PE=1 SV=2;tr|	46.483	41.06	25.1055	25.3749	25.1884	25.4619	9	9	8	13
Q9BS40	Q9BS40	Latexin	LXN	sp|Q9BS40|LXN_HUMAN Latexin OS=Homo sapiens OX=9606 GN=LXN PE=1 SV=2	25.75	3.974	21.8911	0	23.0457	22.026	1	1	2	1
Q9NX58;A8K3Y5	Q9NX58;A8K3Y5	Cell growth-regulating nucleolar protein	LYAR	sp|Q9NX58|LYAR_HUMAN Cell growth-regulating nucleolar protein OS=Homo sapiens OX=9606 GN=LYAR PE=1 SV=2;tr|A8K3Y5|A8K3Y5_HUMAN cDNA FLJ78186 OS=Homo sapiens OX=9606 PE=2 SV=1	43.614	9.3359	23.0721	22.2469	22.5855	23.1787	2	1	3	7
E5RGR0;Q6IAQ1;B4DJV9;O75608;A0A087X1K9;B4DP64	E5RGR0;Q6IAQ1;B4DJV9;O75608;A0A087X1K9;B4DP64	Acyl-protein thioesterase 1	LYPLA1	tr|E5RGR0|E5RGR0_HUMAN Acyl-protein thioesterase 1 (Fragment) OS=Homo sapiens OX=9606 GN=LYPLA1 PE=1 SV=1;tr|Q6IAQ1|Q6IAQ1_HUMAN LYPLA1 protein OS=Homo sapiens OX=9606 GN=LYPLA1 PE=1 SV=1;tr|B4DJV9|B4DJV9_HUMAN cDNA FLJ60607, highly similar to Acyl-protein	20.861	9.6241	23.5552	0	23.3283	23.5541	3	1	3	4
Q5QPN5;Q5QPN9;Q5QPQ3;Q5QPQ2;A0A140VJC9;O95372;Q5QPQ1	Q5QPN5;Q5QPN9;Q5QPQ3;Q5QPQ2;A0A140VJC9;O95372;Q5QPQ1	Acyl-protein thioesterase 2	LYPLA2	tr|Q5QPN5|Q5QPN5_HUMAN Acyl-protein thioesterase 2 (Fragment) OS=Homo sapiens OX=9606 GN=LYPLA2 PE=1 SV=8;tr|Q5QPN9|Q5QPN9_HUMAN Acyl-protein thioesterase 2 OS=Homo sapiens OX=9606 GN=LYPLA2 PE=1 SV=1;tr|Q5QPQ3|Q5QPQ3_HUMAN Acyl-protein thioesterase 2 OS=H	9.6761	72.699	22.9858	22.8764	23.1145	23.4918	2	2	3	4
Q13257;A0A0S2Z414	Q13257	Mitotic spindle assembly checkpoint protein MAD2A	MAD2L1	sp|Q13257|MD2L1_HUMAN Mitotic spindle assembly checkpoint protein MAD2A OS=Homo sapiens OX=9606 GN=MAD2L1 PE=1 SV=1	23.51	8.3188	22.8104	22.5587	22.9657	22.7052	2	0	5	3
A8K878;P55145;H7C2D6	A8K878;P55145;H7C2D6	Mesencephalic astrocyte-derived neurotrophic factor	MANF	tr|A8K878|A8K878_HUMAN Mesencephalic astrocyte-derived neurotrophic factor OS=Homo sapiens OX=9606 GN=MANF PE=1 SV=1;sp|P55145|MANF_HUMAN Mesencephalic astrocyte-derived neurotrophic factor OS=Homo sapiens OX=9606 GN=MANF PE=1 SV=3;tr|H7C2D6|H7C2D6_HUMAN M	21.143	5.6579	22.1649	22.5644	22.6362	22.3916	1	1	1	2
A8K5Y1;A0A024R409;Q59FX9;A0A024R3Y8;E7EV03;Q6NYC5;A0A024R407;A0A024R3Z1;P11137;A8MZ31;H7BZB9	A8K5Y1;A0A024R409;Q59FX9;A0A024R3Y8;E7EV03;Q6NYC5;A0A024R407;A0A024R3Z1;P11137;A8MZ31	Microtubule-associated protein;Microtubule-associated protein 2	MAP2	tr|A8K5Y1|A8K5Y1_HUMAN Microtubule-associated protein OS=Homo sapiens OX=9606 PE=2 SV=1;tr|A0A024R409|A0A024R409_HUMAN Microtubule-associated protein OS=Homo sapiens OX=9606 GN=MAP2 PE=4 SV=1;tr|Q59FX9|Q59FX9_HUMAN Microtubule-associated protein (Fragment)	49.568	5.1233	0	22.9696	21.8136	22.4157	1	1	1	2
B4DFY5;A4QPA9;Q02750	B4DFY5;A4QPA9;Q02750	Dual specificity mitogen-activated protein kinase kinase 1	MAP2K1	tr|B4DFY5|B4DFY5_HUMAN Mitogen-activated protein kinase kinase 1, isoform CRA_d OS=Homo sapiens OX=9606 GN=MAP2K1 PE=2 SV=1;tr|A4QPA9|A4QPA9_HUMAN Mitogen-activated protein kinase kinase 1 OS=Homo sapiens OX=9606 GN=MAP2K1 PE=2 SV=1;sp|Q02750|MP2K1_HUMAN D	41.378	12.718	23.4087	0	23.7628	23.6178	3	0	2	4
P36507;Q7Z370;G5E9C7;A0A1B0GUL7;B3KS97	P36507	Dual specificity mitogen-activated protein kinase kinase 2	MAP2K2	sp|P36507|MP2K2_HUMAN Dual specificity mitogen-activated protein kinase kinase 2 OS=Homo sapiens OX=9606 GN=MAP2K2 PE=1 SV=1	44.424	19.876	22.9682	23.1528	23.1535	23.0312	5	0	3	4
E7EVA0;P27816;B4DM10;A0A024R2V2;A0A024R2S1;Q6NX68;Q05D06;A0A024R2V0;Q86Y04;H7C4C5;H7C456;H0Y2V1;B5MEG9;F8W9U4;Q8NDS5;B4DSQ1;A0A0J9YVV8;A0A0J9YW37	E7EVA0;P27816;B4DM10;A0A024R2V2;A0A024R2S1	Microtubule-associated protein;Microtubule-associated protein 4	MAP4	tr|E7EVA0|E7EVA0_HUMAN Microtubule-associated protein OS=Homo sapiens OX=9606 GN=MAP4 PE=1 SV=1;sp|P27816|MAP4_HUMAN Microtubule-associated protein 4 OS=Homo sapiens OX=9606 GN=MAP4 PE=1 SV=3;tr|B4DM10|B4DM10_HUMAN cDNA FLJ58263, highly similar to Microtub	245.44	144.67	26.8266	27.1247	26.834	26.9937	22	14	20	22
Q499G7;Q1HBJ4;P28482;B4DHN0	Q499G7;Q1HBJ4;P28482;B4DHN0	Mitogen-activated protein kinase;Mitogen-activated protein kinase 1	MAPK1	tr|Q499G7|Q499G7_HUMAN Mitogen-activated protein kinase OS=Homo sapiens OX=9606 GN=MAPK1 PE=2 SV=1;tr|Q1HBJ4|Q1HBJ4_HUMAN Mitogen-activated protein kinase OS=Homo sapiens OX=9606 GN=MAPK1 PE=3 SV=1;sp|P28482|MK01_HUMAN Mitogen-activated protein kinase 1 OS	41.33	23.004	23.332	23.568	23.4907	23.5829	6	3	6	8
B4E0K5;L7RSM2;A0A024RD15;Q16539	B4E0K5;L7RSM2;A0A024RD15;Q16539	Mitogen-activated protein kinase;Mitogen-activated protein kinase 14	MAPK14	tr|B4E0K5|B4E0K5_HUMAN Mitogen-activated protein kinase OS=Homo sapiens OX=9606 GN=MAPK14 PE=1 SV=1;tr|L7RSM2|L7RSM2_HUMAN Mitogen-activated protein kinase OS=Homo sapiens OX=9606 GN=MAPK14 PE=4 SV=1;tr|A0A024RD15|A0A024RD15_HUMAN Mitogen-activated protein	32.357	3.4582	21.1107	21.3808	20.9787	21.2351	1	1	1	2
B4DM33;Q15691;A2VCR0;C9JB30;B2R5W6;Q9UPY8	B4DM33;Q15691;A2VCR0	Microtubule-associated protein RP/EB family member 1	MAPRE1	tr|B4DM33|B4DM33_HUMAN cDNA FLJ52068, highly similar to Microtubule-associated protein RP/EB family member 1 OS=Homo sapiens OX=9606 PE=2 SV=1;sp|Q15691|MARE1_HUMAN Microtubule-associated protein RP/EB family member 1 OS=Homo sapiens OX=9606 GN=MAPRE1 PE=1	26.582	57.236	25.752	25.706	25.578	25.538	12	4	15	14
P29966;Q6NVI1;Q05C82	P29966;Q6NVI1	Myristoylated alanine-rich C-kinase substrate	MARCKS	sp|P29966|MARCS_HUMAN Myristoylated alanine-rich C-kinase substrate OS=Homo sapiens OX=9606 GN=MARCKS PE=1 SV=4;tr|Q6NVI1|Q6NVI1_HUMAN MARCKS protein (Fragment) OS=Homo sapiens OX=9606 GN=MARCKS PE=2 SV=1	31.554	258.08	27.7245	28.6228	27.5704	27.6223	13	13	17	20
P49006	P49006	MARCKS-related protein	MARCKSL1	sp|P49006|MRP_HUMAN MARCKS-related protein OS=Homo sapiens OX=9606 GN=MARCKSL1 PE=1 SV=2	19.529	84.277	24.5268	25.3546	24.288	24.4351	5	3	6	3
A8K492;P56192;B4DF61;B4E0E9;H0YHV5;H0YIP0;A0A024RBA2;H0YI94;H0YIC2;H0YHL6;H0YI27	A8K492;P56192;B4DF61;B4E0E9	Methionine--tRNA ligase, cytoplasmic	MARS	tr|A8K492|A8K492_HUMAN cDNA FLJ76789, highly similar to Homo sapiens methionine-tRNA synthetase (MARS), mRNA OS=Homo sapiens OX=9606 PE=2 SV=1;sp|P56192|SYMC_HUMAN Methionine--tRNA ligase, cytoplasmic OS=Homo sapiens OX=9606 GN=MARS PE=1 SV=2;tr|B4DF61|B4D	101.14	75.551	25.6899	25.8925	26.1564	25.9622	12	5	24	21
A0A140VJP5;P31153;B4DEX8;B4E1K2;B4DFQ8;B4DN74;A8K455;Q00266	A0A140VJP5;P31153;B4DEX8	S-adenosylmethionine synthase isoform type-2;S-adenosylmethionine synthase	MAT2A	tr|A0A140VJP5|A0A140VJP5_HUMAN S-adenosylmethionine synthase OS=Homo sapiens OX=9606 PE=2 SV=1;sp|P31153|METK2_HUMAN S-adenosylmethionine synthase isoform type-2 OS=Homo sapiens OX=9606 GN=MAT2A PE=1 SV=1;tr|B4DEX8|B4DEX8_HUMAN S-adenosylmethionine synthas	43.66	55.098	26.5631	26.5255	26.7483	26.795	15	8	15	18
A8K7A4;A0A140VJP2;Q9NZL9;B7Z1X8;H7C0X7;E5RJR3	A8K7A4;A0A140VJP2;Q9NZL9;B7Z1X8;H7C0X7	Methionine adenosyltransferase 2 subunit beta	MAT2B	tr|A8K7A4|A8K7A4_HUMAN Methionine adenosyltransferase 2 subunit beta OS=Homo sapiens OX=9606 PE=2 SV=1;tr|A0A140VJP2|A0A140VJP2_HUMAN Methionine adenosyltransferase 2 subunit beta OS=Homo sapiens OX=9606 PE=2 SV=1;sp|Q9NZL9|MAT2B_HUMAN Methionine adenosylt	36.429	28.418	24.7896	24.6749	24.636	24.7369	6	3	10	10
A0A0R4J2E8;A8MXP9;P43243;D6REM6;Q68D11;D6R991;H0Y8T4;Q5CZA7;B3KM87;B4DRS1;B4DF66;D6R8Z5;D6RBI2;D6RBK5;D6RE02;Q68E03;Q9H4N1;D6RB45;A0A1B0GX04;D6R9F3;D6RAM9;D6RAY2;D6RBS2;D6RCM3;D6REK4	A0A0R4J2E8;A8MXP9;P43243;D6REM6;Q68D11;D6R991	Matrin-3	MATR3;DKFZp686K23100	tr|A0A0R4J2E8|A0A0R4J2E8_HUMAN Matrin-3 OS=Homo sapiens OX=9606 GN=MATR3 PE=1 SV=1;tr|A8MXP9|A8MXP9_HUMAN Matrin-3 OS=Homo sapiens OX=9606 GN=MATR3 PE=1 SV=1;sp|P43243|MATR3_HUMAN Matrin-3 OS=Homo sapiens OX=9606 GN=MATR3 PE=1 SV=2;tr|D6REM6|D6REM6_HUMAN M	94.622	18.749	24.8355	25.1301	24.5688	25.0192	3	1	8	9
Q68D91;B3KY36	Q68D91	Metallo-beta-lactamase domain-containing protein 2	MBLAC2	sp|Q68D91|MBLC2_HUMAN Metallo-beta-lactamase domain-containing protein 2 OS=Homo sapiens OX=9606 GN=MBLAC2 PE=1 SV=3	31.371	8.7952	25.4073	25.4981	25.1824	25.1388	3	0	4	2
C9JP00;A0A0A0MQX8;Q9NR56;C9JCX1;B4DLS5;H7C4Y1;O95205;A0PJJ3;B4E233;H7C4T5;Q86VM6;A2A3S3;Q5VZF2	C9JP00;A0A0A0MQX8;Q9NR56;C9JCX1;B4DLS5;H7C4Y1;O95205;A0PJJ3;B4E233;H7C4T5;Q86VM6;A2A3S3;Q5VZF2	Muscleblind-like protein 1;Muscleblind-like protein 2	MBNL1;MBLL;MBNL2	tr|C9JP00|C9JP00_HUMAN Muscleblind-like protein 1 OS=Homo sapiens OX=9606 GN=MBNL1 PE=1 SV=1;tr|A0A0A0MQX8|A0A0A0MQX8_HUMAN Muscleblind-like protein 1 OS=Homo sapiens OX=9606 GN=MBNL1 PE=1 SV=1;sp|Q9NR56|MBNL1_HUMAN Muscleblind-like protein 1 OS=Homo sapie	37.898	3.0365	22.4171	21.8309	0	22.3574	1	1	1	2
P49736;B3KXZ4;B4DSV5;B7Z8Z6;H0Y8E6;Q9BWF4;F8WDM3;C9J013;C9JZ21;H7C4N9	P49736;B3KXZ4;B4DSV5;B7Z8Z6;H0Y8E6	DNA replication licensing factor MCM2;DNA helicase	MCM2	sp|P49736|MCM2_HUMAN DNA replication licensing factor MCM2 OS=Homo sapiens OX=9606 GN=MCM2 PE=1 SV=4;tr|B3KXZ4|B3KXZ4_HUMAN DNA helicase OS=Homo sapiens OX=9606 PE=2 SV=1;tr|B4DSV5|B4DSV5_HUMAN DNA helicase OS=Homo sapiens OX=9606 PE=2 SV=1;tr|B7Z8Z6|B7Z8Z	101.89	94.098	26.0052	25.8222	26.2603	26.1849	22	6	27	26
Q53HJ4;B2R7C5;A0A0S2Z4T1;P25205;A0A0S2Z492;Q8NHX6;J3KQ69;B4DUQ9;A0A499FHX9;B4DS46;Q7Z6P5	Q53HJ4;B2R7C5;A0A0S2Z4T1;P25205;A0A0S2Z492;Q8NHX6;J3KQ69;B4DUQ9;A0A499FHX9;B4DS46	DNA helicase;DNA replication licensing factor MCM3	MCM3;HCC5	tr|Q53HJ4|Q53HJ4_HUMAN DNA helicase (Fragment) OS=Homo sapiens OX=9606 PE=2 SV=1;tr|B2R7C5|B2R7C5_HUMAN DNA helicase OS=Homo sapiens OX=9606 PE=2 SV=1;tr|A0A0S2Z4T1|A0A0S2Z4T1_HUMAN DNA helicase (Fragment) OS=Homo sapiens OX=9606 GN=MCM3 PE=2 SV=1;sp|P2520	90.98	78.973	25.8127	25.8676	26.095	26.0226	15	7	25	19
A0A3B3IU45;B4DLA6;B3KMX0;A0A024R7U6;P33991;A0A3B3IT92;E5RG31;A0A3B3IS57;A0A3B3ITP6;A4FS09;A0A3B3IRR8;Q6ZMK4;A0A0S2Z618;A0A0S2Z5Q9;A0A494C100;Q9UJA3	A0A3B3IU45;B4DLA6;B3KMX0;A0A024R7U6;P33991;A0A3B3IT92;E5RG31;A0A3B3IS57;A0A3B3ITP6	DNA replication licensing factor MCM4	MCM4	tr|A0A3B3IU45|A0A3B3IU45_HUMAN DNA helicase OS=Homo sapiens OX=9606 GN=MCM4 PE=1 SV=1;tr|B4DLA6|B4DLA6_HUMAN DNA helicase OS=Homo sapiens OX=9606 PE=2 SV=1;tr|B3KMX0|B3KMX0_HUMAN DNA helicase OS=Homo sapiens OX=9606 PE=2 SV=1;tr|A0A024R7U6|A0A024R7U6_HUMAN	91.19	38.596	25.2411	25.1557	25.3923	25.2466	8	3	14	22
B1AHB1;Q53FG5;B1AHB0;P33992;B4DQ39;A8K521;B3KVF0;B4DVK5;Q59F49;B1AHB2;B1AHA9	B1AHB1;Q53FG5;B1AHB0;P33992;B4DQ39;A8K521;B3KVF0;B4DVK5;Q59F49	DNA helicase;DNA replication licensing factor MCM5	MCM5	tr|B1AHB1|B1AHB1_HUMAN DNA helicase OS=Homo sapiens OX=9606 GN=MCM5 PE=1 SV=1;tr|Q53FG5|Q53FG5_HUMAN DNA helicase (Fragment) OS=Homo sapiens OX=9606 PE=2 SV=1;tr|B1AHB0|B1AHB0_HUMAN DNA helicase OS=Homo sapiens OX=9606 GN=MCM5 PE=2 SV=1;sp|P33992|MCM5_HUMA	77.592	28.062	24.3979	24.443	24.8631	24.6913	4	3	15	11
Q14566;Q4ZG57;B4DRF6;B4E0N7;Q53T61	Q14566;Q4ZG57	DNA replication licensing factor MCM6	MCM6	sp|Q14566|MCM6_HUMAN DNA replication licensing factor MCM6 OS=Homo sapiens OX=9606 GN=MCM6 PE=1 SV=1;tr|Q4ZG57|Q4ZG57_HUMAN DNA helicase (Fragment) OS=Homo sapiens OX=9606 GN=MCM6 PE=3 SV=1	92.888	58.649	24.952	24.9276	25.5553	25.3102	13	4	24	15
B2RBA6;A0A0S2Z4A5;P33993;C6EMX8;B4DDF5;B3KUD7;Q9H4N9;A0A0S2Z441;C9J8M6	B2RBA6;A0A0S2Z4A5;P33993;C6EMX8;B4DDF5;B3KUD7	DNA helicase;DNA replication licensing factor MCM7	MCM7	tr|B2RBA6|B2RBA6_HUMAN DNA replication licensing factor MCM7 OS=Homo sapiens OX=9606 GN=MCM7 PE=2 SV=1;tr|A0A0S2Z4A5|A0A0S2Z4A5_HUMAN DNA replication licensing factor MCM7 (Fragment) OS=Homo sapiens OX=9606 GN=MCM7 PE=2 SV=1;sp|P33993|MCM7_HUMAN DNA replic	81.279	97.368	25.8891	25.9047	26.3051	26.1568	18	11	23	24
A0A0S2Z5P5;Q9BTE3	A0A0S2Z5P5;Q9BTE3	Mini-chromosome maintenance complex-binding protein	MCMBP	tr|A0A0S2Z5P5|A0A0S2Z5P5_HUMAN Chromosome 10 open reading frame 119, isoform CRA_c (Fragment) OS=Homo sapiens OX=9606 GN=MCMBP PE=2 SV=1;sp|Q9BTE3|MCMBP_HUMAN Mini-chromosome maintenance complex-binding protein OS=Homo sapiens OX=9606 GN=MCMBP PE=1 SV=2	72.748	7.4148	22.2087	22.0045	21.9908	0	3	0	3	1
Q9ULC4;A0A3B3IRV3	Q9ULC4;A0A3B3IRV3	Malignant T-cell-amplified sequence 1	MCTS1	sp|Q9ULC4|MCTS1_HUMAN Malignant T-cell-amplified sequence 1 OS=Homo sapiens OX=9606 GN=MCTS1 PE=1 SV=1;tr|A0A3B3IRV3|A0A3B3IRV3_HUMAN Malignant T-cell-amplified sequence OS=Homo sapiens OX=9606 GN=MCTS2P PE=3 SV=1	20.555	9.3693	23.2419	0	23.4069	23.2843	0	0	6	5
Q0QF37;Q75MT9;Q6FHZ0;A0A024R4K3;P40926;G3XAL0;B3KTM1	Q0QF37;Q75MT9;Q6FHZ0;A0A024R4K3;P40926;G3XAL0;B3KTM1	Malate dehydrogenase;Malate dehydrogenase, mitochondrial	MDH2	tr|Q0QF37|Q0QF37_HUMAN Malate dehydrogenase (Fragment) OS=Homo sapiens OX=9606 GN=MDH2 PE=2 SV=1;tr|Q75MT9|Q75MT9_HUMAN Malate dehydrogenase (Fragment) OS=Homo sapiens OX=9606 GN=MDH2 PE=3 SV=1;tr|Q6FHZ0|Q6FHZ0_HUMAN Malate dehydrogenase OS=Homo sapiens OX	31.969	76.845	25.4934	24.9804	24.9322	25.1689	18	5	16	14
P48163;A8K168;B4DX99;Q8WVX2	P48163;A8K168	NADP-dependent malic enzyme;Malic enzyme	ME1	sp|P48163|MAOX_HUMAN NADP-dependent malic enzyme OS=Homo sapiens OX=9606 GN=ME1 PE=1 SV=1;tr|A8K168|A8K168_HUMAN Malic enzyme OS=Homo sapiens OX=9606 PE=2 SV=1	64.149	81.592	25.9517	25.4664	25.9496	25.853	17	5	14	17
A0A140VJE3;P50579;G3V1U3;B3KWL6;F8VRR3;F8VQZ7;F8VSC4;F8VY03;F8VZX9;Q96B43	A0A140VJE3;P50579;G3V1U3;B3KWL6;F8VRR3;F8VQZ7;F8VSC4;F8VY03	Methionine aminopeptidase 2;Methionine aminopeptidase	METAP2	tr|A0A140VJE3|A0A140VJE3_HUMAN Methionine aminopeptidase 2 OS=Homo sapiens OX=9606 GN=METAP2 PE=2 SV=1;sp|P50579|MAP2_HUMAN Methionine aminopeptidase 2 OS=Homo sapiens OX=9606 GN=METAP2 PE=1 SV=1;tr|G3V1U3|G3V1U3_HUMAN Methionine aminopeptidase 2 OS=Homo s	52.891	45.511	23.8705	23.9193	24.0654	24.0127	4	0	6	4
H0YI09;A0A024R118;Q9H8H3;B4DDW1;F8VQX6	H0YI09;A0A024R118;Q9H8H3;B4DDW1;F8VQX6	Methyltransferase-like protein 7A	METTL7A	tr|H0YI09|H0YI09_HUMAN Methyltransferase-like protein 7A (Fragment) OS=Homo sapiens OX=9606 GN=METTL7A PE=1 SV=1;tr|A0A024R118|A0A024R118_HUMAN Methyltransferase like 7A, isoform CRA_a OS=Homo sapiens OX=9606 GN=METTL7A PE=4 SV=1;sp|Q9H8H3|MET7A_HUMAN Meth	28.188	107.86	27.1494	26.6991	26.8917	26.6913	17	6	13	9
I4AY87;P14174	I4AY87;P14174	Macrophage migration inhibitory factor	MIF	tr|I4AY87|I4AY87_HUMAN Epididymis secretory sperm binding protein (Fragment) OS=Homo sapiens OX=9606 GN=MIF PE=1 SV=1;sp|P14174|MIF_HUMAN Macrophage migration inhibitory factor OS=Homo sapiens OX=9606 GN=MIF PE=1 SV=4	12.476	48.395	27.0282	26.8978	26.9031	27.2125	10	6	14	12
P46013;Q70L73	P46013	Antigen KI-67	MKI67	sp|P46013|KI67_HUMAN Proliferation marker protein Ki-67 OS=Homo sapiens OX=9606 GN=MKI67 PE=1 SV=2	358.69	10.781	24.6777	25.5453	24.9123	24.8954	4	4	6	4
Q9H8S9;Q7L9L4;D6RCK3;B3KSH6;Q4W5E0	Q9H8S9;Q7L9L4;D6RCK3;B3KSH6;Q4W5E0	MOB kinase activator 1A;MOB kinase activator 1B	MOB1A;MOB1B;MOBKL1A;MOB4A	sp|Q9H8S9|MOB1A_HUMAN MOB kinase activator 1A OS=Homo sapiens OX=9606 GN=MOB1A PE=1 SV=4;sp|Q7L9L4|MOB1B_HUMAN MOB kinase activator 1B OS=Homo sapiens OX=9606 GN=MOB1B PE=1 SV=3;tr|D6RCK3|D6RCK3_HUMAN MOB kinase activator 1B (Fragment) OS=Homo sapiens OX=9	25.079	4.2336	21.9319	21.8911	21.7693	21.7581	2	0	3	4
A0A140VJX3;P25325;Q2VEU1;B1AH49;Q59HD5;Q2VEU0	A0A140VJX3;P25325;Q2VEU1;B1AH49;Q59HD5	3-mercaptopyruvate sulfurtransferase;Sulfurtransferase	MPST	tr|A0A140VJX3|A0A140VJX3_HUMAN Sulfurtransferase OS=Homo sapiens OX=9606 PE=2 SV=1;sp|P25325|THTM_HUMAN 3-mercaptopyruvate sulfurtransferase OS=Homo sapiens OX=9606 GN=MPST PE=1 SV=3;tr|Q2VEU1|Q2VEU1_HUMAN Mercaptopyruvate sulfurtransferase variant (Fragme	33.178	29.745	24.6975	24.0566	24.5739	24.7805	5	2	6	10
Q9BV20	Q9BV20	Methylthioribose-1-phosphate isomerase	MRI1	sp|Q9BV20|MTNA_HUMAN Methylthioribose-1-phosphate isomerase OS=Homo sapiens OX=9606 GN=MRI1 PE=1 SV=1	39.149	17.155	23.5601	22.9438	23.309	23.3457	2	0	4	4
P43246;Q53RU4;B4DSB9;V9H019;Q53GS1;Q53FK0;A0A2R8YFH0;E9PHA6;A0A2R8Y6P0;A0A2R8YG02;V9H068;A0A2R8Y7S8;B4DL39;B4DN49;V9H023;V9H0D5;V9H0B2;V9H062;V9H015;Q0ZAJ1;Q0ZAJ2	P43246;Q53RU4;B4DSB9;V9H019;Q53GS1;Q53FK0;A0A2R8YFH0;E9PHA6;A0A2R8Y6P0;A0A2R8YG02;V9H068;A0A2R8Y7S8;B4DL39;B4DN49;V9H023;V9H0D5	DNA mismatch repair protein Msh2	MSH2	sp|P43246|MSH2_HUMAN DNA mismatch repair protein Msh2 OS=Homo sapiens OX=9606 GN=MSH2 PE=1 SV=1;tr|Q53RU4|Q53RU4_HUMAN Uncharacterized protein MSH2 (Fragment) OS=Homo sapiens OX=9606 GN=MSH2 PE=4 SV=1;tr|B4DSB9|B4DSB9_HUMAN cDNA FLJ51069, highly similar to	104.74	17.937	22.8175	0	23.0035	22.9885	2	0	9	5
A0A494C0M1;P52701;A0A087WWJ1;Q1L838;C9JH55;C9J8Y8;C9J7Y7;F8WAX8;Q3SWU9;A0A087WYT6;Q6LAI4	A0A494C0M1;P52701;A0A087WWJ1;Q1L838	DNA mismatch repair protein Msh6	MSH6;GTBP	tr|A0A494C0M1|A0A494C0M1_HUMAN DNA mismatch repair protein OS=Homo sapiens OX=9606 GN=MSH6 PE=1 SV=1;sp|P52701|MSH6_HUMAN DNA mismatch repair protein Msh6 OS=Homo sapiens OX=9606 GN=MSH6 PE=1 SV=2;tr|A0A087WWJ1|A0A087WWJ1_HUMAN DNA mismatch repair protein	142.85	7.7274	22.8952	0	22.7532	22.7794	2	0	5	3
A0A024R534;O94776;Q86TR6;Q53RX8;E9PCS8;E7EQY4;D6W5A2;E7EV10;A0A024R6P5;E7ESY4;Q9BTC8;Q13330	A0A024R534;O94776	Metastasis-associated protein MTA2	MTA2	tr|A0A024R534|A0A024R534_HUMAN Metastasis associated 1 family, member 2, isoform CRA_a OS=Homo sapiens OX=9606 GN=MTA2 PE=4 SV=1;sp|O94776|MTA2_HUMAN Metastasis-associated protein MTA2 OS=Homo sapiens OX=9606 GN=MTA2 PE=1 SV=1	75.022	34.123	24.3523	24.1061	24.6523	24.7971	6	1	9	12
V9GYY3;A0A384N5Y3;A0A024R652;F5H2F4;P11586;B7Z809;V9GZ78;A0A494C1T2	V9GYY3;A0A384N5Y3;A0A024R652;F5H2F4;P11586;B7Z809;V9GZ78;A0A494C1T2	C-1-tetrahydrofolate synthase, cytoplasmic;Methylenetetrahydrofolate dehydrogenase;Methenyltetrahydrofolate cyclohydrolase;Formyltetrahydrofolate synthetase;C-1-tetrahydrofolate synthase, cytoplasmic, N-terminally processed	MTHFD1	tr|V9GYY3|V9GYY3_HUMAN C-1-tetrahydrofolate synthase, cytoplasmic OS=Homo sapiens OX=9606 GN=MTHFD1 PE=1 SV=2;tr|A0A384N5Y3|A0A384N5Y3_HUMAN C-1-tetrahydrofolate synthase, cytoplasmic OS=Homo sapiens OX=9606 GN=MTHFD1 PE=1 SV=1;tr|A0A024R652|A0A024R652_HUM	99.719	132.05	27.1068	26.9711	27.0527	27.3249	28	16	29	37
P53602;H3BP35;Q59G80;H3BQ47;Q6XYE3	P53602;H3BP35;Q59G80	Diphosphomevalonate decarboxylase	MVD	sp|P53602|MVD1_HUMAN Diphosphomevalonate decarboxylase OS=Homo sapiens OX=9606 GN=MVD PE=1 SV=1;tr|H3BP35|H3BP35_HUMAN Diphosphomevalonate decarboxylase (Fragment) OS=Homo sapiens OX=9606 GN=MVD PE=1 SV=1;tr|Q59G80|Q59G80_HUMAN Diphosphomevalonate decarbox	43.404	51.608	26.7308	26.4729	26.6193	26.7596	19	9	20	19
X5D2M8;Q14764;X5D7K9;B4DDR2;B4DP93;B4DXN0;X5DNU0;X5D7S8;X5DP24;H3BQK6;X5DP17;X5D7R7;H3BRL2;H3BUK7;H3BNF6;H3BP76;H3BPZ2;H3BNF2;H3BUP3;H3BQE7;I3L155	X5D2M8;Q14764;X5D7K9;B4DDR2;B4DP93;B4DXN0;X5DNU0;X5D7S8	Major vault protein	MVP	tr|X5D2M8|X5D2M8_HUMAN Major vault protein isoform A (Fragment) OS=Homo sapiens OX=9606 GN=MVP PE=2 SV=1;sp|Q14764|MVP_HUMAN Major vault protein OS=Homo sapiens OX=9606 GN=MVP PE=1 SV=4;tr|X5D7K9|X5D7K9_HUMAN Major vault protein isoform C (Fragment) OS=Hom	99.326	156.27	26.5545	26.7137	26.6585	26.888	32	15	28	35
Q9BQG0;I3L1L3;B4DZZ1;I3L311;B4DWP5;B4DE42	Q9BQG0;I3L1L3;B4DZZ1	Myb-binding protein 1A	MYBBP1A	sp|Q9BQG0|MBB1A_HUMAN Myb-binding protein 1A OS=Homo sapiens OX=9606 GN=MYBBP1A PE=1 SV=2;tr|I3L1L3|I3L1L3_HUMAN Myb-binding protein 1A (Fragment) OS=Homo sapiens OX=9606 GN=MYBBP1A PE=1 SV=1;tr|B4DZZ1|B4DZZ1_HUMAN cDNA FLJ57836, highly similar to Myb-bind	148.85	18.297	22.6245	22.3789	22.5662	22.7351	3	0	9	7
Q6IB68;A0A087WV05;Q99417;A0A0D9SEI7	Q6IB68;A0A087WV05;Q99417	C-Myc-binding protein	MYCBP	tr|Q6IB68|Q6IB68_HUMAN MYCBP protein OS=Homo sapiens OX=9606 GN=MYCBP PE=2 SV=1;tr|A0A087WV05|A0A087WV05_HUMAN Uncharacterized protein OS=Homo sapiens OX=9606 PE=4 SV=1;sp|Q99417|MYCBP_HUMAN c-Myc-binding protein OS=Homo sapiens OX=9606 GN=MYCBP PE=1 SV=3	11.953	14.638	23.5209	24.2321	23.8106	23.5974	3	4	4	5
M0QXF7;M0QYN0;Q969H8	M0QXF7;M0QYN0;Q969H8	Myeloid-derived growth factor	MYDGF	tr|M0QXF7|M0QXF7_HUMAN Myeloid-derived growth factor (Fragment) OS=Homo sapiens OX=9606 GN=MYDGF PE=1 SV=1;tr|M0QYN0|M0QYN0_HUMAN Myeloid-derived growth factor OS=Homo sapiens OX=9606 GN=MYDGF PE=1 SV=1;sp|Q969H8|MYDGF_HUMAN Myeloid-derived growth factor O	9.5594	16.61	25.2863	25.8275	25.0253	25.0239	4	3	6	5
A0A024R1N1;P35579;A0A0U4BW16;Q86XU5;B4E3S1;Q6ZNL4;A0A024QZJ6;A0A024QZJ4;B1PS43;P35749;Q99529;Q5BKV1;P35580;B1AH99;Q7Z7R0;A0A0C4DFM8;O14729;O14794;A0A494C024;Q9UMJ0;Q2PS10;Q68D89;B4E177;A1L2Z2;A0A2R8Y4C3;Q66K75;REV__B4DQZ7;REV__S4R3H4;REV__E7EQT4;REV__Q9UKV3	A0A024R1N1;P35579;A0A0U4BW16;Q86XU5	Myosin-9	MYH9	tr|A0A024R1N1|A0A024R1N1_HUMAN Myosin, heavy polypeptide 9, non-muscle, isoform CRA_a OS=Homo sapiens OX=9606 GN=MYH9 PE=3 SV=1;sp|P35579|MYH9_HUMAN Myosin-9 OS=Homo sapiens OX=9606 GN=MYH9 PE=1 SV=4;tr|A0A0U4BW16|A0A0U4BW16_HUMAN Non-muscle myosin heavy c	226.53	323.31	29.2412	29.6696	29.6039	29.5007	125	89	152	150
Q53R15;A0A024R2Q5;P05976;P08590	Q53R15;A0A024R2Q5;P05976;P08590	Myosin light chain 1/3, skeletal muscle isoform;Myosin light chain 3	MYL1;MYL3	tr|Q53R15|Q53R15_HUMAN Uncharacterized protein MYL1 (Fragment) OS=Homo sapiens OX=9606 GN=MYL1 PE=4 SV=1;tr|A0A024R2Q5|A0A024R2Q5_HUMAN Myosin, light polypeptide 3, alkali ventricular, skeletal, slow, isoform CRA_a OS=Homo sapiens OX=9606 GN=MYL3 PE=4 SV=1	15.603	20.56	24.1436	24.2104	24.3414	24.3736	3	2	4	3
J3QRS3;P19105;O14950;Q53HL1;Q2F834;Q71U02;Q6IBG1;A0A384NY64;P24844;J3KTJ1	J3QRS3;P19105;O14950;Q53HL1;Q2F834;Q71U02;Q6IBG1;A0A384NY64;P24844	Myosin regulatory light chain 12A;Myosin regulatory light chain 12B;Myosin regulatory light polypeptide 9	MYL12A;MYL12B;MYL9	tr|J3QRS3|J3QRS3_HUMAN Myosin regulatory light chain 12A OS=Homo sapiens OX=9606 GN=MYL12A PE=1 SV=1;sp|P19105|ML12A_HUMAN Myosin regulatory light chain 12A OS=Homo sapiens OX=9606 GN=MYL12A PE=1 SV=2;sp|O14950|ML12B_HUMAN Myosin regulatory light chain 12B	20.457	123.1	26.4407	26.856	26.6141	26.4898	14	10	19	15
F8W1R7;J3KND3;G8JLA2;G3V1V0;B7Z6Z4;P60660;G3V1Y7;Q6IBG5;F8VPF3;F8VZU9;F8W180;H0YI43;F8VXL3;F8W1I5;A0A024RB31;B4E368;P14649	F8W1R7;J3KND3;G8JLA2;G3V1V0;B7Z6Z4;P60660;G3V1Y7;Q6IBG5;F8VPF3;F8VZU9;F8W180	Myosin light polypeptide 6	MYL6	tr|F8W1R7|F8W1R7_HUMAN Myosin light polypeptide 6 OS=Homo sapiens OX=9606 GN=MYL6 PE=1 SV=1;tr|J3KND3|J3KND3_HUMAN Myosin light polypeptide 6 OS=Homo sapiens OX=9606 GN=MYL6 PE=1 SV=1;tr|G8JLA2|G8JLA2_HUMAN Myosin light polypeptide 6 OS=Homo sapiens OX=960	16.29	131.1	27.6586	27.9077	27.6323	27.6724	15	9	15	16
Q9NZM1;H0YD14;B3KSL7	Q9NZM1;H0YD14	Myoferlin	MYOF	sp|Q9NZM1|MYOF_HUMAN Myoferlin OS=Homo sapiens OX=9606 GN=MYOF PE=1 SV=1;tr|H0YD14|H0YD14_HUMAN Myoferlin (Fragment) OS=Homo sapiens OX=9606 GN=MYOF PE=1 SV=1	234.71	17.286	23.0862	23.6583	23.5473	23.1779	4	1	8	1
P41227;F8W808;A8MWP7;B7Z9N2;Q6P4J0;C9JN83;C9JW55;B4DKJ7;B4DFG1;Q9BSU3;H0Y8T0	P41227;F8W808;A8MWP7	N-alpha-acetyltransferase 10	NAA10	sp|P41227|NAA10_HUMAN N-alpha-acetyltransferase 10 OS=Homo sapiens OX=9606 GN=NAA10 PE=1 SV=1;tr|F8W808|F8W808_HUMAN N-alpha-acetyltransferase 10 OS=Homo sapiens OX=9606 GN=NAA10 PE=1 SV=1;tr|A8MWP7|A8MWP7_HUMAN N-alpha-acetyltransferase 10 OS=Homo sapiens	26.458	40.919	25.1092	25.0772	24.98	25.2263	11	1	12	12
A0A0B4J1W3;Q9BXJ9;B2RBE5;B4E2T6;Q58F05;A4FU51;Q6N069;Q9H6N3;Q8N352	A0A0B4J1W3;Q9BXJ9;B2RBE5;B4E2T6;Q58F05	N-alpha-acetyltransferase 15, NatA auxiliary subunit	NAA15;NARG1	tr|A0A0B4J1W3|A0A0B4J1W3_HUMAN N-alpha-acetyltransferase 15, NatA auxiliary subunit OS=Homo sapiens OX=9606 GN=NAA15 PE=1 SV=1;sp|Q9BXJ9|NAA15_HUMAN N-alpha-acetyltransferase 15, NatA auxiliary subunit OS=Homo sapiens OX=9606 GN=NAA15 PE=1 SV=1;tr|B2RBE5|B	101.2	52.716	25.1688	25.1135	25.4731	25.3231	11	2	24	22
C9J5D1;E7EQ69;Q9GZZ1;A0A087WWJ2;B0AZT5;C9JZU6;C9J5J3;A0A0D9SF32;F8WCK0	C9J5D1;E7EQ69;Q9GZZ1;A0A087WWJ2;B0AZT5	N-alpha-acetyltransferase 50	NAA50	tr|C9J5D1|C9J5D1_HUMAN N-alpha-acetyltransferase 50 OS=Homo sapiens OX=9606 GN=NAA50 PE=1 SV=1;tr|E7EQ69|E7EQ69_HUMAN N-alpha-acetyltransferase 50 OS=Homo sapiens OX=9606 GN=NAA50 PE=1 SV=1;sp|Q9GZZ1|NAA50_HUMAN N-alpha-acetyltransferase 50 OS=Homo sapiens	14.886	11.272	24.067	24.287	24.1412	24.209	6	3	5	6
F8VZJ2;H0YHX9;A0A024RB41;Q13765;E9PAV3;B4DDI8;F8W0W4;F8W1N5;F8VNW4;F8VZ58;A8K6N6;Q9BZK3	F8VZJ2;H0YHX9;A0A024RB41;Q13765;E9PAV3;B4DDI8;F8W0W4;F8W1N5;F8VNW4	Nascent polypeptide-associated complex subunit alpha;Nascent polypeptide-associated complex subunit alpha, muscle-specific form	NACA;hCG_2016482	tr|F8VZJ2|F8VZJ2_HUMAN Nascent polypeptide-associated complex subunit alpha OS=Homo sapiens OX=9606 GN=NACA PE=1 SV=1;tr|H0YHX9|H0YHX9_HUMAN Nascent polypeptide-associated complex subunit alpha (Fragment) OS=Homo sapiens OX=9606 GN=NACA PE=1 SV=1;tr|A0A024	15.016	199.64	28.0485	28.535	28.1084	28.2505	17	15	18	20
Q13564;J3KRK3;J3QRA5;H3BMR3;J3QLH4;J3KTE3;H3BQW6	Q13564	NEDD8-activating enzyme E1 regulatory subunit	NAE1	sp|Q13564|ULA1_HUMAN NEDD8-activating enzyme E1 regulatory subunit OS=Homo sapiens OX=9606 GN=NAE1 PE=1 SV=1	60.246	51.767	24.6346	24.2357	25.1285	24.7488	6	0	12	6
H7C3G9;A0A384N6G7;Q9UJ70;H7C1L7;C9JEV6;H0YEB7;H0YE82;H7C286;E9PPU6;H0YF44;H0YC94	H7C3G9;A0A384N6G7;Q9UJ70;H7C1L7;C9JEV6;H0YEB7	N-acetyl-D-glucosamine kinase	NAGK	tr|H7C3G9|H7C3G9_HUMAN N-acetyl-D-glucosamine kinase OS=Homo sapiens OX=9606 GN=NAGK PE=1 SV=2;tr|A0A384N6G7|A0A384N6G7_HUMAN Epididymis secretory sperm binding protein OS=Homo sapiens OX=9606 PE=2 SV=1;sp|Q9UJ70|NAGK_HUMAN N-acetyl-D-glucosamine kinase OS	36.888	24.729	23.8349	23.3412	23.7011	23.5255	8	1	7	8
Q9NR45;V9HW39;Q5TBR0;Q5TBR1;Q9P0B2	Q9NR45;V9HW39	Sialic acid synthase	NANS;HEL-S-100	sp|Q9NR45|SIAS_HUMAN Sialic acid synthase OS=Homo sapiens OX=9606 GN=NANS PE=1 SV=2;tr|V9HW39|V9HW39_HUMAN Epididymis secretory protein Li 100 OS=Homo sapiens OX=9606 GN=HEL-S-100 PE=2 SV=1	40.307	99.001	25.7441	25.3757	25.4858	25.5253	7	3	9	14
F8VY35;F8W0J6;F5H4R6;B7Z2V4;A0A024RBB7;P55209;F8W020;F8VUX1;H0YIV4;H0YHC3;F8W118;F8VXI6;F8VV59;B7Z9C2;A0A024RBE6;H0YH88;B7Z5H0;F8VVB5;F8VRJ2;B7Z4K9	F8VY35;F8W0J6;F5H4R6;B7Z2V4;A0A024RBB7;P55209;F8W020;F8VUX1;H0YIV4;H0YHC3;F8W118;F8VXI6;F8VV59;B7Z9C2;A0A024RBE6;H0YH88;B7Z5H0;F8VVB5;F8VRJ2	Nucleosome assembly protein 1-like 1	NAP1L1	tr|F8VY35|F8VY35_HUMAN Nucleosome assembly protein 1-like 1 (Fragment) OS=Homo sapiens OX=9606 GN=NAP1L1 PE=1 SV=1;tr|F8W0J6|F8W0J6_HUMAN Nucleosome assembly protein 1-like 1 OS=Homo sapiens OX=9606 GN=NAP1L1 PE=1 SV=1;tr|F5H4R6|F5H4R6_HUMAN Nucleosome ass	31.02	100	26.8098	26.7077	26.7321	26.718	15	8	21	19
A0A024RCC9;B7ZAK9;B7ZB83;B4DS05;Q99733;B7ZAC7;A0A2U9QGI0;C9J6D1;C9JZI7;A8MXH2;E9PNW0;E9PJJ2;E9PS34;E9PNJ7;E9PKT8;H0YCI4;E9PKI2;E9PP22;C9J1B1	A0A024RCC9;B7ZAK9;B7ZB83;B4DS05;Q99733;B7ZAC7;A0A2U9QGI0;C9J6D1;C9JZI7;A8MXH2;E9PNW0;E9PJJ2;E9PS34;E9PNJ7;E9PKT8	Nucleosome assembly protein 1-like 4	NAP1L4	tr|A0A024RCC9|A0A024RCC9_HUMAN Nucleosome assembly protein 1-like 4, isoform CRA_b OS=Homo sapiens OX=9606 GN=NAP1L4 PE=3 SV=1;tr|B7ZAK9|B7ZAK9_HUMAN cDNA, FLJ79223, highly similar to Nucleosome assembly protein 1-like 4 OS=Homo sapiens OX=9606 PE=2 SV=1;t	42.823	158.91	27.4934	27.5001	27.5118	27.5676	19	12	20	23
O43776;B4DN60;K7EQ35;B4DGT6;K7EIU7;K7EMQ6;K7EJ19;K7EPK2;B4DF91	O43776;B4DN60	Asparagine--tRNA ligase, cytoplasmic	NARS	sp|O43776|SYNC_HUMAN Asparagine--tRNA ligase, cytoplasmic OS=Homo sapiens OX=9606 GN=NARS PE=1 SV=1;tr|B4DN60|B4DN60_HUMAN cDNA FLJ52703, highly similar to Asparaginyl-tRNA synthetase, cytoplasmic (EC6.1.1.22) OS=Homo sapiens OX=9606 PE=2 SV=1	62.942	65.609	25.7491	25.4901	25.8422	25.8862	16	4	21	17
P49321;Q53H03;Q5T626;B4DS57;Q5T624;Q6PJY7;E9PRH9;O95138;Q9P1N1;E9PI86;H0YF33;H0YDS9;E9PPR5;E9PQG5;E9PAU3;E9PKR5;E9PNB5;E9PPQ8;E9PJQ2	P49321;Q53H03;Q5T626;B4DS57;Q5T624;Q6PJY7	Nuclear autoantigenic sperm protein	NASP	sp|P49321|NASP_HUMAN Nuclear autoantigenic sperm protein OS=Homo sapiens OX=9606 GN=NASP PE=1 SV=2;tr|Q53H03|Q53H03_HUMAN Nuclear autoantigenic sperm protein isoform 2 variant (Fragment) OS=Homo sapiens OX=9606 PE=2 SV=1;tr|Q5T626|Q5T626_HUMAN Nuclear auto	85.237	259.73	28.0084	28.0061	27.852	28.0633	35	23	38	48
Q9H0A0;A0A087WV29	Q9H0A0;A0A087WV29	N-acetyltransferase 10	NAT10	sp|Q9H0A0|NAT10_HUMAN RNA cytidine acetyltransferase OS=Homo sapiens OX=9606 GN=NAT10 PE=1 SV=2;tr|A0A087WV29|A0A087WV29_HUMAN RNA cytidine acetyltransferase OS=Homo sapiens OX=9606 GN=NAT10 PE=1 SV=1	115.73	9.2092	22.6355	22.446	22.4577	22.5097	0	0	4	5
B3KY03;B3KMS0;Q15021;E7EN77;Q6ZV00;F5H431;F5GZK7;A0PJ76	B3KY03;B3KMS0;Q15021;E7EN77;Q6ZV00	Condensin complex subunit 1	NCAPD2	tr|B3KY03|B3KY03_HUMAN Condensin complex subunit 1 OS=Homo sapiens OX=9606 PE=2 SV=1;tr|B3KMS0|B3KMS0_HUMAN Condensin complex subunit 1 OS=Homo sapiens OX=9606 PE=2 SV=1;sp|Q15021|CND1_HUMAN Condensin complex subunit 1 OS=Homo sapiens OX=9606 GN=NCAPD2 PE=	152.86	11.928	22.5022	22.8016	22.6327	22.9362	3	0	2	2
B4DRG7;E9PHA2;A8K4T8;Q15003;C9J470;C9JZP1;H7C415	B4DRG7;E9PHA2;A8K4T8;Q15003;C9J470;C9JZP1	Condensin complex subunit 2	NCAPH	tr|B4DRG7|B4DRG7_HUMAN Condensin complex subunit 2 OS=Homo sapiens OX=9606 PE=2 SV=1;tr|E9PHA2|E9PHA2_HUMAN Condensin complex subunit 2 OS=Homo sapiens OX=9606 GN=NCAPH PE=1 SV=1;tr|A8K4T8|A8K4T8_HUMAN Condensin complex subunit 2 OS=Homo sapiens OX=9606 PE	80.129	13.15	23.134	23.886	23.189	23.3631	5	2	5	5
A0A024R179;Q09161;X6R941	A0A024R179;Q09161	Nuclear cap-binding protein subunit 1	NCBP1	tr|A0A024R179|A0A024R179_HUMAN Nuclear cap binding protein subunit 1, 80kDa, isoform CRA_a OS=Homo sapiens OX=9606 GN=NCBP1 PE=4 SV=1;sp|Q09161|NCBP1_HUMAN Nuclear cap-binding protein subunit 1 OS=Homo sapiens OX=9606 GN=NCBP1 PE=1 SV=1	91.838	10.178	23.2382	0	23.729	23.51	3	0	5	2
A0A024R4A0;P19338;B3KTP9;B3KM80;Q6ZS99;H7BY16;Q9BQ02;C9JYW2;C9JLB1;C9J1H7;C9JWL1	A0A024R4A0;P19338;B3KTP9;B3KM80;Q6ZS99;H7BY16;Q9BQ02	Nucleolin	NCL	tr|A0A024R4A0|A0A024R4A0_HUMAN Nucleolin, isoform CRA_b OS=Homo sapiens OX=9606 GN=NCL PE=4 SV=1;sp|P19338|NUCL_HUMAN Nucleolin OS=Homo sapiens OX=9606 GN=NCL PE=1 SV=3;tr|B3KTP9|B3KTP9_HUMAN cDNA FLJ38578 fis, clone HCHON2007674, highly similar to NUCLEOL	76.613	323.31	30.5866	30.8036	30.5693	30.5621	59	48	66	73
B3KU62;A0A024R9I3;Q597H1;Q53EU7;Q92597;Q8N959;E5RJY1;E7ESM1;B7Z5Z7;B7Z4H0;E5RIR1;E5RGM5;E5RIV1;B3KWB2;E5RIM2;B7Z505;E5RG99;E5RI76;E5RH82;E5RK17	B3KU62;A0A024R9I3;Q597H1;Q53EU7;Q92597;Q8N959;E5RJY1;E7ESM1;B7Z5Z7;B7Z4H0;E5RIR1;E5RGM5;E5RIV1;B3KWB2;E5RIM2;B7Z505	Protein NDRG1	NDRG1;TRG14	tr|B3KU62|B3KU62_HUMAN cDNA FLJ39243 fis, clone OCBBF2008283, highly similar to Protein NDRG1 OS=Homo sapiens OX=9606 PE=2 SV=1;tr|A0A024R9I3|A0A024R9I3_HUMAN N-myc downstream regulated gene 1, isoform CRA_b OS=Homo sapiens OX=9606 GN=NDRG1 PE=4 SV=1;tr|Q5	38.573	23.103	24.1228	24.4284	23.4449	24.0296	4	3	5	4
Q5TH30;Q9UGV2;B7Z341;F8WBF9;B7ZLZ9;B7Z323;Q5TH29	Q5TH30;Q9UGV2;B7Z341;F8WBF9;B7ZLZ9;B7Z323	Protein NDRG3	NDRG3	tr|Q5TH30|Q5TH30_HUMAN NDRG family member 3, isoform CRA_c OS=Homo sapiens OX=9606 GN=NDRG3 PE=1 SV=1;sp|Q9UGV2|NDRG3_HUMAN Protein NDRG3 OS=Homo sapiens OX=9606 GN=NDRG3 PE=1 SV=2;tr|B7Z341|B7Z341_HUMAN cDNA FLJ54521, highly similar to Protein NDRG3 OS=Ho	42.85	10.337	23.5748	23.5844	23.4563	23.6342	2	1	2	4
Q15843;F8VSA6;E9PS38;S4R3E9;E9PL57	Q15843;F8VSA6;E9PS38;S4R3E9;E9PL57	NEDD8	NEDD8;NEDD8-MDP1	sp|Q15843|NEDD8_HUMAN NEDD8 OS=Homo sapiens OX=9606 GN=NEDD8 PE=1 SV=1;tr|F8VSA6|F8VSA6_HUMAN NEDD8 OS=Homo sapiens OX=9606 GN=NEDD8 PE=4 SV=1;tr|E9PS38|E9PS38_HUMAN NEDD8-MDP1 readthrough OS=Homo sapiens OX=9606 GN=NEDD8-MDP1 PE=4 SV=2;tr|S4R3E9|S4R3E9_HU	9.0714	43.53	25.589	25.8707	25.0506	25.2306	9	9	8	6
Q9UMX5	Q9UMX5	Neudesin	NENF	sp|Q9UMX5|NENF_HUMAN Neudesin OS=Homo sapiens OX=9606 GN=NENF PE=1 SV=1	18.856	3.9194	22.7718	22.9459	22.3406	22.3495	2	1	3	3
Q6FHM6;P55769	Q6FHM6;P55769	NHP2-like protein 1;NHP2-like protein 1, N-terminally processed	NHP2L1	tr|Q6FHM6|Q6FHM6_HUMAN Ribonucloprotein OS=Homo sapiens OX=9606 GN=NHP2L1 PE=2 SV=1;sp|P55769|NH2L1_HUMAN NHP2-like protein 1 OS=Homo sapiens OX=9606 GN=SNU13 PE=1 SV=3	14.173	8.7365	24.4566	24.574	24.5581	24.7075	4	3	4	4
Q9BYG3;C9J6C5;B4DSM4;C9J808	Q9BYG3;C9J6C5;B4DSM4	MKI67 FHA domain-interacting nucleolar phosphoprotein	NIFK	sp|Q9BYG3|MK67I_HUMAN MKI67 FHA domain-interacting nucleolar phosphoprotein OS=Homo sapiens OX=9606 GN=NIFK PE=1 SV=1;tr|C9J6C5|C9J6C5_HUMAN MKI67 FHA domain-interacting nucleolar phosphoprotein (Fragment) OS=Homo sapiens OX=9606 GN=NIFK PE=1 SV=1;tr|B4DSM	34.222	12.479	22.5848	0	22.9599	22.8472	2	0	3	5
B3KT11;C9JA08;Q96D46;B4DKU1;B3KMN5;C9IZW9;C9K0C2;C9J0B9;C9IY70	B3KT11;C9JA08;Q96D46;B4DKU1;B3KMN5	60S ribosomal export protein NMD3	NMD3	tr|B3KT11|B3KT11_HUMAN 60S ribosomal export protein NMD3 OS=Homo sapiens OX=9606 PE=2 SV=1;tr|C9JA08|C9JA08_HUMAN 60S ribosomal export protein NMD3 OS=Homo sapiens OX=9606 GN=NMD3 PE=1 SV=1;sp|Q96D46|NMD3_HUMAN 60S ribosomal export protein NMD3 OS=Homo sap	57.593	10.812	23.5413	22.9544	22.763	22.8293	1	1	6	6
A0A384MTW7;P15531;E7ERL0;E5RHP0;C9K028	A0A384MTW7;P15531;E7ERL0;E5RHP0	Nucleoside diphosphate kinase A	NME1	tr|A0A384MTW7|A0A384MTW7_HUMAN Nucleoside diphosphate kinase OS=Homo sapiens OX=9606 PE=2 SV=1;sp|P15531|NDKA_HUMAN Nucleoside diphosphate kinase A OS=Homo sapiens OX=9606 GN=NME1 PE=1 SV=1;tr|E7ERL0|E7ERL0_HUMAN Nucleoside diphosphate kinase A OS=Homo sap	17.149	67.216	26.255	26.2903	26.3571	26.5863	2	3	2	2
Q32Q12;Q6FHN3;J3KPD9;P22392;O60361;F6XY72	Q32Q12;Q6FHN3;J3KPD9;P22392	Nucleoside diphosphate kinase;Nucleoside diphosphate kinase B	NME1-NME2;NME2	tr|Q32Q12|Q32Q12_HUMAN Nucleoside diphosphate kinase OS=Homo sapiens OX=9606 GN=NME1-NME2 PE=1 SV=1;tr|Q6FHN3|Q6FHN3_HUMAN Nucleoside diphosphate kinase OS=Homo sapiens OX=9606 GN=NME2 PE=2 SV=1;tr|J3KPD9|J3KPD9_HUMAN NME1-NME2 readthrough OS=Homo sapiens	32.642	226.49	29.8104	29.5493	29.6364	29.6954	45	24	54	50
B2RAR2;Q9ULX3;H3BUR4	B2RAR2;Q9ULX3;H3BUR4	RNA-binding protein NOB1	NOB1	tr|B2RAR2|B2RAR2_HUMAN RNA-binding protein NOB1 OS=Homo sapiens OX=9606 PE=2 SV=1;sp|Q9ULX3|NOB1_HUMAN RNA-binding protein NOB1 OS=Homo sapiens OX=9606 GN=NOB1 PE=1 SV=1;tr|H3BUR4|H3BUR4_HUMAN RNA-binding protein NOB1 OS=Homo sapiens OX=9606 GN=NOB1 PE=1 S	46.644	8.5353	22.1298	0	22.2494	22.3276	1	0	5	2
A0A024QZW2;Q9UMY1;H7C2B1	A0A024QZW2;Q9UMY1;H7C2B1	Nucleolar protein 7	NOL7	tr|A0A024QZW2|A0A024QZW2_HUMAN Nucleolar protein 7, 27kDa, isoform CRA_a OS=Homo sapiens OX=9606 GN=NOL7 PE=4 SV=1;sp|Q9UMY1|NOL7_HUMAN Nucleolar protein 7 OS=Homo sapiens OX=9606 GN=NOL7 PE=1 SV=2;tr|H7C2B1|H7C2B1_HUMAN Nucleolar protein 7 (Fragment) OS=H	29.426	4.0952	0	22.5337	22.1658	22.2866	1	0	3	1
B2RAU8;A0A0A0MRM9;Q14978;Q96J17;S4R349;S4R402;S4R3C2	B2RAU8;A0A0A0MRM9;Q14978;Q96J17	Nucleolar and coiled-body phosphoprotein 1	NOLC1	tr|B2RAU8|B2RAU8_HUMAN cDNA, FLJ95131, highly similar to Homo sapiens nucleolar and coiled-body phosphoprotein 1 (NOLC1), mRNA OS=Homo sapiens OX=9606 PE=2 SV=1;tr|A0A0A0MRM9|A0A0A0MRM9_HUMAN Nucleolar and coiled-body phosphoprotein 1 (Fragment) OS=Homo sa	73.603	42.993	26.2661	26.7119	26.191	26.2393	14	10	8	9
A8K525;A0A0S2Z4Z9;Q15233;C9IZL7;H7C367;C9JYS8;C9J4X2;A0A0S2Z4E7	A8K525;A0A0S2Z4Z9;Q15233;C9IZL7;H7C367	Non-POU domain-containing octamer-binding protein	NONO	tr|A8K525|A8K525_HUMAN cDNA FLJ76817, highly similar to Homo sapiens non-POU domain containing, octamer-binding (NONO), mRNA OS=Homo sapiens OX=9606 PE=2 SV=1;tr|A0A0S2Z4Z9|A0A0S2Z4Z9_HUMAN Non-POU domain containing octamer-binding isoform 1 (Fragment) OS=	54.287	55.922	25.1817	25.4352	25.5315	25.6326	12	9	17	12
Q9Y3C1;D6RIC3;A0A0C4DGU5;Q9P0T8;A0A087X2G6;B4E098	Q9Y3C1;D6RIC3;A0A0C4DGU5;Q9P0T8;A0A087X2G6	Nucleolar protein 16	NOP16	sp|Q9Y3C1|NOP16_HUMAN Nucleolar protein 16 OS=Homo sapiens OX=9606 GN=NOP16 PE=1 SV=2;tr|D6RIC3|D6RIC3_HUMAN Nucleolar protein 16 OS=Homo sapiens OX=9606 GN=NOP16 PE=1 SV=1;tr|A0A0C4DGU5|A0A0C4DGU5_HUMAN Nucleolar protein 16 OS=Homo sapiens OX=9606 GN=NOP1	21.188	12.801	23.9691	24.0273	23.9079	24.1097	8	0	7	4
P46087;F5H5X6;F5H359;F5H8G6;F5GWB7;F5H709;F5GYR3	P46087	Probable 28S rRNA (cytosine(4447)-C(5))-methyltransferase	NOP2	sp|P46087|NOP2_HUMAN Probable 28S rRNA (cytosine(4447)-C(5))-methyltransferase OS=Homo sapiens OX=9606 GN=NOP2 PE=1 SV=2	89.301	33.474	24.0167	24.1771	23.7655	24.3748	6	3	9	12
O00567;A0PJ92;A0A494C128;A8K9K6;H0Y653;H0YDU4;Q9BSN3;Q5JXT2	O00567;A0PJ92;A0A494C128;A8K9K6;H0Y653;H0YDU4	Nucleolar protein 56	NOP56	sp|O00567|NOP56_HUMAN Nucleolar protein 56 OS=Homo sapiens OX=9606 GN=NOP56 PE=1 SV=4;tr|A0PJ92|A0PJ92_HUMAN NOP56 protein (Fragment) OS=Homo sapiens OX=9606 GN=NOP56 PE=2 SV=1;tr|A0A494C128|A0A494C128_HUMAN Nucleolar protein 56 OS=Homo sapiens OX=9606 GN=	66.049	7.4277	22.9458	22.9875	22.7679	22.9434	1	0	4	2
Q9Y2X3;B3KN82;B4DUY3;F8WED0;H7BZ72	Q9Y2X3;B3KN82	Nucleolar protein 58	NOP58	sp|Q9Y2X3|NOP58_HUMAN Nucleolar protein 58 OS=Homo sapiens OX=9606 GN=NOP58 PE=1 SV=1;tr|B3KN82|B3KN82_HUMAN cDNA FLJ13913 fis, clone Y79AA1000231, highly similar to Nucleolar protein NOP5 OS=Homo sapiens OX=9606 PE=2 SV=1	59.578	24.165	22.882	23.9407	24.4659	24.4633	2	2	12	14
J3KMY5;Q53HV6;B2R4S5;A0A024R6C0;H0YIZ1;G3V3E8;E7EMS2;B4DV10;G3V3D1;P61916;G3V2V8	J3KMY5;Q53HV6;B2R4S5;A0A024R6C0;H0YIZ1;G3V3E8;E7EMS2;B4DV10;G3V3D1;P61916;G3V2V8	Epididymal secretory protein E1	NPC2	tr|J3KMY5|J3KMY5_HUMAN NPC intracellular cholesterol transporter 2 OS=Homo sapiens OX=9606 GN=NPC2 PE=1 SV=1;tr|Q53HV6|Q53HV6_HUMAN Niemann-Pick disease, type C2 variant (Fragment) OS=Homo sapiens OX=9606 PE=2 SV=1;tr|B2R4S5|B2R4S5_HUMAN cDNA, FLJ92198, hi	16.23	3.2557	24.1821	24.8629	24.332	24.4569	2	2	1	4
E9PLK3;P55786;B7Z4B2;B7Z899;B3KU93;B7Z1H4;B3KTP2;B7Z1V9;A6NEC2;B7Z6T6;H0YDG0;E9PP11;H0YCQ5;E9PJY4;E9PPD4;E9PJF9;E9PJ74;B4DGH6;E9PRQ5;E9PPZ2	E9PLK3;P55786;B7Z4B2;B7Z899;B3KU93;B7Z1H4;B3KTP2;B7Z1V9	Puromycin-sensitive aminopeptidase	NPEPPS	tr|E9PLK3|E9PLK3_HUMAN Aminopeptidase OS=Homo sapiens OX=9606 GN=NPEPPS PE=1 SV=1;sp|P55786|PSA_HUMAN Puromycin-sensitive aminopeptidase OS=Homo sapiens OX=9606 GN=NPEPPS PE=1 SV=2;tr|B7Z4B2|B7Z4B2_HUMAN Aminopeptidase OS=Homo sapiens OX=9606 PE=2 SV=1;tr|	102.99	71.317	26.0563	25.6134	26.3709	26.1886	21	9	32	32
A0A0S2Z4G7;A0A0S2Z491;P06748;A0A140VJQ2;A4ZU86;Q9BTI9;V9HVU7;A0A024RAP1;E5RI98;E5RGW4;A0A024R3V9	A0A0S2Z4G7;A0A0S2Z491;P06748;A0A140VJQ2;A4ZU86;Q9BTI9	Nucleophosmin	NPM1	tr|A0A0S2Z4G7|A0A0S2Z4G7_HUMAN Nucleophosmin (Nucleolar phosphoprotein B23, numatrin), isoform CRA_f (Fragment) OS=Homo sapiens OX=9606 GN=NPM1 PE=2 SV=1;tr|A0A0S2Z491|A0A0S2Z491_HUMAN Nucleophosmin isoform 2 (Fragment) OS=Homo sapiens OX=9606 GN=NPM1 PE=2	29.464	323.31	31.6359	32.0508	31.9452	31.9232	56	44	51	59
O75607	O75607	Nucleoplasmin-3	NPM3	sp|O75607|NPM3_HUMAN Nucleoplasmin-3 OS=Homo sapiens OX=9606 GN=NPM3 PE=1 SV=3	19.343	156.2	25.6114	25.8953	25.7444	25.6177	4	2	3	6
P15559;B4DLR8;Q3B792;Q53G81;H3BNV2;H3BRK3;B4DQP5	P15559;B4DLR8;Q3B792;Q53G81;H3BNV2;H3BRK3	NAD(P)H dehydrogenase [quinone] 1	NQO1	sp|P15559|NQO1_HUMAN NAD(P)H dehydrogenase [quinone] 1 OS=Homo sapiens OX=9606 GN=NQO1 PE=1 SV=1;tr|B4DLR8|B4DLR8_HUMAN NAD(P)H dehydrogenase [quinone] 1 OS=Homo sapiens OX=9606 GN=NQO1 PE=1 SV=1;tr|Q3B792|Q3B792_HUMAN NQO1 protein (Fragment) OS=Homo sapie	30.867	114.55	27.5983	27.2393	27.4119	27.5683	18	16	22	20
B4DW31;F8W6G1;Q9UHY1;C9JHZ6	B4DW31;F8W6G1;Q9UHY1	Nuclear receptor-binding protein	NRBP1	tr|B4DW31|B4DW31_HUMAN cDNA FLJ54186, highly similar to Nuclear receptor-binding protein OS=Homo sapiens OX=9606 PE=2 SV=1;tr|F8W6G1|F8W6G1_HUMAN Nuclear receptor-binding protein OS=Homo sapiens OX=9606 GN=NRBP1 PE=1 SV=1;sp|Q9UHY1|NRBP_HUMAN Nuclear recep	57.957	4.3374	22.0243	21.7229	22.0842	21.9146	1	0	3	1
B1AKJ5;O43847;B4DRI0;Q6UUU9;G3V1R5;H0Y5G9;Q96L67;F5H7V1;B4DYV0	B1AKJ5;O43847;B4DRI0;Q6UUU9;G3V1R5;H0Y5G9;Q96L67;F5H7V1;B4DYV0	Nardilysin	NRD1	tr|B1AKJ5|B1AKJ5_HUMAN Nardilysin OS=Homo sapiens OX=9606 GN=NRDC PE=1 SV=1;sp|O43847|NRDC_HUMAN Nardilysin OS=Homo sapiens OX=9606 GN=NRDC PE=1 SV=3;tr|B4DRI0|B4DRI0_HUMAN cDNA FLJ60831, highly similar to Nardilysin OS=Homo sapiens OX=9606 PE=2 SV=1;tr|Q6	139.41	18.942	23.7261	0	23.7254	23.6203	7	0	12	11
A0A384NPZ7;Q15738;C9JDR0	A0A384NPZ7;Q15738;C9JDR0	Sterol-4-alpha-carboxylate 3-dehydrogenase, decarboxylating	NSDHL	tr|A0A384NPZ7|A0A384NPZ7_HUMAN Epididymis secretory sperm binding protein OS=Homo sapiens OX=9606 PE=2 SV=1;sp|Q15738|NSDHL_HUMAN Sterol-4-alpha-carboxylate 3-dehydrogenase, decarboxylating OS=Homo sapiens OX=9606 GN=NSDHL PE=1 SV=2;tr|C9JDR0|C9JDR0_HUMAN	41.9	323.31	30.6981	30.4471	30.3681	29.9978	63	44	63	58
Q9UNZ2;Q53FE8;Q53FF5;F2Z2K0;Q6ZQU3;R4GNE6;G3V4V8;R4GMY2	Q9UNZ2;Q53FE8;Q53FF5;F2Z2K0	NSFL1 cofactor p47	NSFL1C	sp|Q9UNZ2|NSF1C_HUMAN NSFL1 cofactor p47 OS=Homo sapiens OX=9606 GN=NSFL1C PE=1 SV=2;tr|Q53FE8|Q53FE8_HUMAN cDNA FLJ36526 fis, clone TRACH2003347, highly similar to NSFL1 cofactor p47 (Fragment) OS=Homo sapiens OX=9606 PE=2 SV=1;tr|Q53FF5|Q53FF5_HUMAN p47	40.572	186.64	26.8107	27.298	26.7493	26.8976	16	19	24	24
Q08J23;A0A140T9Y7	Q08J23	tRNA (cytosine(34)-C(5))-methyltransferase	NSUN2	sp|Q08J23|NSUN2_HUMAN tRNA (cytosine(34)-C(5))-methyltransferase OS=Homo sapiens OX=9606 GN=NSUN2 PE=1 SV=2	86.47	111.29	26.3451	26.2636	26.4492	26.5349	23	11	24	24
A8K6K2;A0A384MED8;P49902;Q5JUV4;B3KXN5;Q5JUV6;REV__M0QX83;S4R3E7;S4R3A6;REV__H0YES7;REV__D3DRL4;Q5JUV3;REV__F5GWJ3;REV__B7ZL43;REV__Q17RW3;REV__A0A1B0GW38	A8K6K2;A0A384MED8;P49902;Q5JUV4;B3KXN5	Cytosolic purine 5-nucleotidase	NT5C2	tr|A8K6K2|A8K6K2_HUMAN cDNA FLJ75877, highly similar to Homo sapiens 5-nucleotidase, cytosolic II (NT5C2), mRNA OS=Homo sapiens OX=9606 PE=2 SV=1;tr|A0A384MED8|A0A384MED8_HUMAN Epididymis secretory sperm binding protein OS=Homo sapiens OX=9606 PE=2 SV=1;s	64.959	12.176	23.1907	0	23.3116	23.2315	5	0	8	5
Q5TFE4;A8K2Z3;Q5QPD0	Q5TFE4;A8K2Z3;Q5QPD0	5-nucleotidase domain-containing protein 1	NT5DC1	sp|Q5TFE4|NT5D1_HUMAN 5-nucleotidase domain-containing protein 1 OS=Homo sapiens OX=9606 GN=NT5DC1 PE=1 SV=1;tr|A8K2Z3|A8K2Z3_HUMAN cDNA FLJ76092, highly similar to Homo sapiens 5-nucleotidase, cytosolic II-like 1 (NT5C2L1), mRNA OS=Homo sapiens OX=9606	51.844	23.391	24.332	24.023	24.3314	24.4331	8	1	6	8
Q9H1E3;B4DTY3;Q6IA16	Q9H1E3;B4DTY3;Q6IA16	Nuclear ubiquitous casein and cyclin-dependent kinase substrate 1	NUCKS1;NUCKS	sp|Q9H1E3|NUCKS_HUMAN Nuclear ubiquitous casein and cyclin-dependent kinase substrate 1 OS=Homo sapiens OX=9606 GN=NUCKS1 PE=1 SV=1;tr|B4DTY3|B4DTY3_HUMAN cDNA FLJ61403, highly similar to Nuclear ubiquitous casein andcyclin-dependent kinases substrate OS=H	27.296	29.066	0	25.6772	24.5779	24.5953	1	4	4	6
Q9Y266;Q9H2R7;A0A0A0MSU9;A0A0A0MSS4	Q9Y266;Q9H2R7	Nuclear migration protein nudC	NUDC;NPD011	sp|Q9Y266|NUDC_HUMAN Nuclear migration protein nudC OS=Homo sapiens OX=9606 GN=NUDC PE=1 SV=1;tr|Q9H2R7|Q9H2R7_HUMAN NPD011 OS=Homo sapiens OX=9606 GN=NPD011 PE=2 SV=1	38.242	68.725	27.7405	27.9129	27.5428	27.7646	22	18	22	25
Q96RS6	Q96RS6	NudC domain-containing protein 1	NUDCD1	sp|Q96RS6|NUDC1_HUMAN NudC domain-containing protein 1 OS=Homo sapiens OX=9606 GN=NUDCD1 PE=1 SV=2	66.755	2.3229	21.5965	0	21.946	21.7636	1	0	1	2
Q8WVJ2;E5RFP0	Q8WVJ2;E5RFP0	NudC domain-containing protein 2	NUDCD2	sp|Q8WVJ2|NUDC2_HUMAN NudC domain-containing protein 2 OS=Homo sapiens OX=9606 GN=NUDCD2 PE=1 SV=1;tr|E5RFP0|E5RFP0_HUMAN NudC domain-containing protein 2 OS=Homo sapiens OX=9606 GN=NUDCD2 PE=1 SV=1	17.676	29.475	24.73	25.0503	24.4232	24.622	2	5	7	8
A0A024R819;A0A024R858;P36639	A0A024R819;A0A024R858;P36639	7,8-dihydro-8-oxoguanine triphosphatase	NUDT1	tr|A0A024R819|A0A024R819_HUMAN Nudix (Nucleoside diphosphate linked moiety X)-type motif 1, isoform CRA_a OS=Homo sapiens OX=9606 GN=NUDT1 PE=3 SV=1;tr|A0A024R858|A0A024R858_HUMAN Nudix (Nucleoside diphosphate linked moiety X)-type motif 1, isoform CRA_b O	17.951	10.54	23.8721	0	22.5307	22.8559	3	1	3	4
Q9NV35	Q9NV35	Probable 8-oxo-dGTP diphosphatase NUDT15	NUDT15	sp|Q9NV35|NUD15_HUMAN Nucleotide triphosphate diphosphatase NUDT15 OS=Homo sapiens OX=9606 GN=NUDT15 PE=1 SV=1	18.609	2.8743	21.7593	0	21.4989	21.5016	1	0	1	1
B2R6U8;A0A024R6W2;O43809;H3BV41;H3BND3;Q5HYH5	B2R6U8;A0A024R6W2;O43809;H3BV41;H3BND3	Cleavage and polyadenylation specificity factor subunit 5	NUDT21	tr|B2R6U8|B2R6U8_HUMAN cDNA, FLJ93125, highly similar to Homo sapiens cleavage and polyadenylation specific factor 5, 25 kDa(CPSF5), mRNA OS=Homo sapiens OX=9606 PE=2 SV=1;tr|A0A024R6W2|A0A024R6W2_HUMAN Nudix (Nucleoside diphosphate linked moiety X)-type m	26.215	19.992	24.1977	0	23.9084	24.1868	5	2	9	11
A6NFX8;Q9UKK9;A6NJU6;A6NCQ0;C9JYY9;H0YEY4	A6NFX8;Q9UKK9;A6NJU6	ADP-sugar pyrophosphatase	NUDT5	tr|A6NFX8|A6NFX8_HUMAN ADP-sugar pyrophosphatase OS=Homo sapiens OX=9606 GN=NUDT5 PE=1 SV=1;sp|Q9UKK9|NUDT5_HUMAN ADP-sugar pyrophosphatase OS=Homo sapiens OX=9606 GN=NUDT5 PE=1 SV=1;tr|A6NJU6|A6NJU6_HUMAN ADP-sugar pyrophosphatase OS=Homo sapiens OX=9606	25.895	48.217	26.5095	26.4796	26.4816	26.5136	14	8	20	17
Q7Z417	Q7Z417	Nuclear fragile X mental retardation-interacting protein 2	NUFIP2	sp|Q7Z417|NUFP2_HUMAN Nuclear fragile X mental retardation-interacting protein 2 OS=Homo sapiens OX=9606 GN=NUFIP2 PE=1 SV=1	76.12	21.617	24.341	24.7117	23.9269	24.3279	6	4	7	8
A0A024R5M9;Q14980;A0A087WY61;Q4LE64;Q59HB8;Q7Z757;Q96HN5;H0YFY6;A0A024R5G4;K4DIE0;Q3SYK8;F5H6Y5;F5H4J1;A8K394;Q9UNL7;F5H7R5;F5H4Y4;F5GWA2;F5GWK2;F5H073;F5H068;F8W6T3;F5H1L0;F5GZW1;G1UI36;F5H2F3;Q9UPG3;F5H3L6;F5H0Z7;F5H763;Q86XH4	A0A024R5M9;Q14980;A0A087WY61;Q4LE64;Q59HB8;Q7Z757;Q96HN5;H0YFY6;A0A024R5G4	Nuclear mitotic apparatus protein 1	NUMA1;NUMA1 variant protein	tr|A0A024R5M9|A0A024R5M9_HUMAN Nuclear mitotic apparatus protein 1, isoform CRA_a OS=Homo sapiens OX=9606 GN=NUMA1 PE=4 SV=1;sp|Q14980|NUMA1_HUMAN Nuclear mitotic apparatus protein 1 OS=Homo sapiens OX=9606 GN=NUMA1 PE=1 SV=2;tr|A0A087WY61|A0A087WY61_HUMAN	236.51	36.309	23.6178	24.0899	23.8985	24.2331	6	1	7	14
Q8NFH4;F8VTY2;B4DKV8	Q8NFH4;F8VTY2;B4DKV8	Nucleoporin Nup37	NUP37	sp|Q8NFH4|NUP37_HUMAN Nucleoporin Nup37 OS=Homo sapiens OX=9606 GN=NUP37 PE=1 SV=1;tr|F8VTY2|F8VTY2_HUMAN Nucleoporin Nup37 (Fragment) OS=Homo sapiens OX=9606 GN=NUP37 PE=1 SV=8;tr|B4DKV8|B4DKV8_HUMAN cDNA FLJ56665, highly similar to Nucleoporin Nup37 OS=H	36.707	13.88	23.5565	23.0506	23.469	23.2256	2	0	4	4
A0PJK4;B3KTT0;Q8NFH3;Q8TEA6	A0PJK4;B3KTT0;Q8NFH3	Nucleoporin Nup43	NUP43	tr|A0PJK4|A0PJK4_HUMAN NUP43 protein (Fragment) OS=Homo sapiens OX=9606 GN=NUP43 PE=2 SV=1;tr|B3KTT0|B3KTT0_HUMAN cDNA FLJ38675 fis, clone IMR322000243, highly similar to Nucleoporin Nup43 OS=Homo sapiens OX=9606 PE=2 SV=1;sp|Q8NFH3|NUP43_HUMAN Nucleoporin	31.614	8.2543	22.4739	0	22.4352	22.2515	3	0	3	3
H3BVG0;Q8N1F7;A8K897;H3BM93;H3BV11;H3BRI8;H3BV15;H3BMX0;H3BNN5;H3BRD9;H3BP95	H3BVG0;Q8N1F7;A8K897;H3BM93	Nuclear pore complex protein Nup93	NUP93	tr|H3BVG0|H3BVG0_HUMAN Nuclear pore complex protein Nup93 OS=Homo sapiens OX=9606 GN=NUP93 PE=1 SV=1;sp|Q8N1F7|NUP93_HUMAN Nuclear pore complex protein Nup93 OS=Homo sapiens OX=9606 GN=NUP93 PE=1 SV=2;tr|A8K897|A8K897_HUMAN Nuclear pore complex protein Nup	99.554	10.28	22.9903	23.1653	23.2146	22.8188	3	1	4	3
Q96E22;B3KWI6	Q96E22;B3KWI6	Dehydrodolichyl diphosphate syntase complex subunit NUS1	NUS1	sp|Q96E22|NGBR_HUMAN Dehydrodolichyl diphosphate synthase complex subunit NUS1 OS=Homo sapiens OX=9606 GN=NUS1 PE=1 SV=1;tr|B3KWI6|B3KWI6_HUMAN cDNA FLJ43129 fis, clone CTONG3005648 OS=Homo sapiens OX=9606 PE=2 SV=1	33.224	49.898	24.2093	23.7824	24.2286	23.4514	7	3	5	4
A0A024R6Y2;P61970;H3BRV9;B4DEQ2	A0A024R6Y2;P61970;H3BRV9	Nuclear transport factor 2	NUTF2	tr|A0A024R6Y2|A0A024R6Y2_HUMAN Nuclear transport factor 2, isoform CRA_a OS=Homo sapiens OX=9606 GN=NUTF2 PE=4 SV=1;sp|P61970|NTF2_HUMAN Nuclear transport factor 2 OS=Homo sapiens OX=9606 GN=NUTF2 PE=1 SV=1;tr|H3BRV9|H3BRV9_HUMAN Nuclear transport factor 2	14.478	24.652	26.5149	26.0415	25.7068	25.8123	4	3	5	4
A0A140VJQ4;P04181;Q59HE2	A0A140VJQ4;P04181;Q59HE2	Ornithine aminotransferase, mitochondrial;Ornithine aminotransferase, hepatic form;Ornithine aminotransferase, renal form	OAT	tr|A0A140VJQ4|A0A140VJQ4_HUMAN Testicular tissue protein Li 130 OS=Homo sapiens OX=9606 PE=2 SV=1;sp|P04181|OAT_HUMAN Ornithine aminotransferase, mitochondrial OS=Homo sapiens OX=9606 GN=OAT PE=1 SV=1;tr|Q59HE2|Q59HE2_HUMAN Ornithine aminotransferase varia	48.534	25.892	24.4325	24.0315	24.1493	24.2597	11	1	11	11
Q6PK21;A0A0A0MRN5;Q05BV5;Q9NZT2;B3KMQ6;A0A087X028;V9H0E3;V9H0H8	Q6PK21;A0A0A0MRN5;Q05BV5;Q9NZT2;B3KMQ6	Opioid growth factor receptor	OGFR	tr|Q6PK21|Q6PK21_HUMAN OGFR protein OS=Homo sapiens OX=9606 PE=2 SV=1;tr|A0A0A0MRN5|A0A0A0MRN5_HUMAN Opioid growth factor receptor OS=Homo sapiens OX=9606 GN=OGFR PE=1 SV=1;tr|Q05BV5|Q05BV5_HUMAN OGFR protein OS=Homo sapiens OX=9606 GN=OGFR PE=2 SV=1;sp|Q9	54.097	23.515	23.3322	23.4821	23.2086	23.5271	3	1	6	5
O15294;Q548W1;B4DTL6;C9JZL3;Q9H5T3	O15294;Q548W1	UDP-N-acetylglucosamine--peptide N-acetylglucosaminyltransferase 110 kDa subunit	OGT	sp|O15294|OGT1_HUMAN UDP-N-acetylglucosamine--peptide N-acetylglucosaminyltransferase 110 kDa subunit OS=Homo sapiens OX=9606 GN=OGT PE=1 SV=3;tr|Q548W1|Q548W1_HUMAN HRNT1 OS=Homo sapiens OX=9606 GN=OGT PE=2 SV=1	116.92	26.564	22.5725	0	22.7661	22.7111	2	0	6	6
J3KQ32;Q9NTK5;Q53SQ6;B4DK14;C9JCJ9;Q53SW9;C9JTK6	J3KQ32;Q9NTK5;Q53SQ6	Obg-like ATPase 1	OLA1;PTD004	tr|J3KQ32|J3KQ32_HUMAN Obg-like ATPase 1 OS=Homo sapiens OX=9606 GN=OLA1 PE=1 SV=1;sp|Q9NTK5|OLA1_HUMAN Obg-like ATPase 1 OS=Homo sapiens OX=9606 GN=OLA1 PE=1 SV=2;tr|Q53SQ6|Q53SQ6_HUMAN Uncharacterized protein PTD004 (Fragment) OS=Homo sapiens OX=9606 GN=	46.937	83.684	26.58	26.332	26.6388	26.6328	16	9	14	24
P22059;B4DR25;H0YCV6	P22059;B4DR25	Oxysterol-binding protein 1;Oxysterol-binding protein	OSBP	sp|P22059|OSBP1_HUMAN Oxysterol-binding protein 1 OS=Homo sapiens OX=9606 GN=OSBP PE=1 SV=1;tr|B4DR25|B4DR25_HUMAN Oxysterol-binding protein OS=Homo sapiens OX=9606 PE=2 SV=1	89.42	11.024	23.0305	0	23.0483	22.896	1	0	4	7
B3KW33;B7Z4Q6;B1AKJ6;Q96SU4;Q9BRN2;A0A096LPC8;Q59HA8	B3KW33;B7Z4Q6;B1AKJ6;Q96SU4	Oxysterol-binding protein;Oxysterol-binding protein-related protein 9	OSBPL9	tr|B3KW33|B3KW33_HUMAN Oxysterol-binding protein OS=Homo sapiens OX=9606 GN=OSBPL9 PE=2 SV=1;tr|B7Z4Q6|B7Z4Q6_HUMAN Oxysterol-binding protein OS=Homo sapiens OX=9606 PE=2 SV=1;tr|B1AKJ6|B1AKJ6_HUMAN Oxysterol-binding protein OS=Homo sapiens OX=9606 GN=OSBP	58.497	17.056	23.8041	23.1252	23.5566	23.403	5	0	9	4
A8K646;Q92882	A8K646;Q92882	Osteoclast-stimulating factor 1	OSTF1	tr|A8K646|A8K646_HUMAN cDNA FLJ75699, highly similar to Homo sapiens osteoclast stimulating factor 1 (OSTF1), mRNA OS=Homo sapiens OX=9606 PE=2 SV=1;sp|Q92882|OSTF1_HUMAN Osteoclast-stimulating factor 1 OS=Homo sapiens OX=9606 GN=OSTF1 PE=1 SV=2	23.714	16.525	24.1847	24.0681	24.0673	24.2378	4	2	4	4
J3KR44;Q96FW1;F5GYN4;F5H6Q1;B4DPD5;Q659F9;F5GYJ8;F5H3F0;B4E053;B3KUV5	J3KR44;Q96FW1;F5GYN4;F5H6Q1;B4DPD5;Q659F9;F5GYJ8;F5H3F0	Ubiquitin thioesterase OTUB1	OTUB1;DKFZp564E242	tr|J3KR44|J3KR44_HUMAN Ubiquitin thioesterase OS=Homo sapiens OX=9606 GN=OTUB1 PE=1 SV=2;sp|Q96FW1|OTUB1_HUMAN Ubiquitin thioesterase OTUB1 OS=Homo sapiens OX=9606 GN=OTUB1 PE=1 SV=2;tr|F5GYN4|F5GYN4_HUMAN Ubiquitin thioesterase OTUB1 OS=Homo sapiens OX=96	31.44	39.315	26.1632	26.1527	26.2054	26.308	13	7	18	18
A0A087X0W9;Q8N6M0;A0A0C4DH76	A0A087X0W9;Q8N6M0	OTU domain-containing protein 6B	OTUD6B	tr|A0A087X0W9|A0A087X0W9_HUMAN Deubiquitinase OTUD6B OS=Homo sapiens OX=9606 GN=OTUD6B PE=1 SV=1;sp|Q8N6M0|OTU6B_HUMAN Deubiquitinase OTUD6B OS=Homo sapiens OX=9606 GN=OTUD6B PE=1 SV=1	37.325	4.249	21.4669	21.4877	21.4915	21.4959	2	0	3	1
A0A024R2M7;O95747;C9JIG9;X5D7P8;Q6E0B2;X5DP03;X5D2U3;Q9UEW8	A0A024R2M7;O95747;C9JIG9	Serine/threonine-protein kinase OSR1	OXSR1	tr|A0A024R2M7|A0A024R2M7_HUMAN Oxidative-stress responsive 1, isoform CRA_a OS=Homo sapiens OX=9606 GN=OXSR1 PE=4 SV=1;sp|O95747|OXSR1_HUMAN Serine/threonine-protein kinase OSR1 OS=Homo sapiens OX=9606 GN=OXSR1 PE=1 SV=1;tr|C9JIG9|C9JIG9_HUMAN Serine/threo	58.022	11.916	22.3236	0	22.9942	22.9426	1	0	6	5
Q5VSQ6;P13674	Q5VSQ6;P13674	Prolyl 4-hydroxylase subunit alpha-1	P4HA1	tr|Q5VSQ6|Q5VSQ6_HUMAN Procollagen-proline, 2-oxoglutarate 4-dioxygenase (Proline 4-hydroxylase), alpha polypeptide I variant (Fragment) OS=Homo sapiens OX=9606 GN=P4HA1 PE=2 SV=1;sp|P13674|P4HA1_HUMAN Prolyl 4-hydroxylase subunit alpha-1 OS=Homo sapiens O	60.966	8.8468	22.5265	0	22.6695	22.5173	2	0	4	3
A0A024R8S5;P07237;B4DUA5;H7BZ94;B4DNL5;B4DLN6;I3L312;H0Y3Z3;Q96C96;I3L398;B4DJS0;B3KTQ9;I3NI03;I3L4M2;I3L0S0;I3L3U6;I3L3P5;B4DNP9;I3L514;I3L1Y5	A0A024R8S5;P07237;B4DUA5;H7BZ94;B4DNL5;B4DLN6	Protein disulfide-isomerase	P4HB	tr|A0A024R8S5|A0A024R8S5_HUMAN Protein disulfide-isomerase OS=Homo sapiens OX=9606 GN=P4HB PE=2 SV=1;sp|P07237|PDIA1_HUMAN Protein disulfide-isomerase OS=Homo sapiens OX=9606 GN=P4HB PE=1 SV=3;tr|B4DUA5|B4DUA5_HUMAN cDNA FLJ59430, highly similar to Protein	57.116	323.31	29.1636	28.8098	29.0672	29.0133	52	30	58	54
A0A024RB85;Q9UQ80;A8K6Y1;Q6PIN5;Q05D08;F8VR77;H0YIN7;F8W0A3;F8VZ69	A0A024RB85;Q9UQ80;A8K6Y1;Q6PIN5;Q05D08;F8VR77	Proliferation-associated protein 2G4	PA2G4	tr|A0A024RB85|A0A024RB85_HUMAN Proliferation-associated 2G4, 38kDa, isoform CRA_a OS=Homo sapiens OX=9606 GN=PA2G4 PE=4 SV=1;sp|Q9UQ80|PA2G4_HUMAN Proliferation-associated protein 2G4 OS=Homo sapiens OX=9606 GN=PA2G4 PE=1 SV=3;tr|A8K6Y1|A8K6Y1_HUMAN cDNA F	43.786	307.5	28.2425	28.2885	28.2191	28.3767	33	18	37	41
A0A024R9C1;P11940;E7EQV3;B4DZW4;E7ERJ7;A0A087WTT1;B4DQX0;B3KT93;A0A024R9E2;H0YAR2;Q5VX58;Q3ZCS4;Q9H361;Q2VIP3;H0YBN4;H0YAS6;H0YB75;H0YAP2;H0YB86;E5RGH3;E5RH24;E5RJB9;H0YAS7;Q4VXU2;H0YC10;E5RHG7;H0YAW6;L0R533;B4DM75;Q96DU9;E5RGC4;E5RFD8;A8K8J2	A0A024R9C1;P11940;E7EQV3;B4DZW4;E7ERJ7;A0A087WTT1;B4DQX0;B3KT93;A0A024R9E2;H0YAR2	Polyadenylate-binding protein;Polyadenylate-binding protein 1	PABPC1	tr|A0A024R9C1|A0A024R9C1_HUMAN Polyadenylate-binding protein OS=Homo sapiens OX=9606 GN=PABPC1 PE=3 SV=1;sp|P11940|PABP1_HUMAN Polyadenylate-binding protein 1 OS=Homo sapiens OX=9606 GN=PABPC1 PE=1 SV=2;tr|E7EQV3|E7EQV3_HUMAN Polyadenylate-binding protein	70.67	323.31	28.8491	28.9986	28.8547	28.9355	57	34	57	60
B1ANR0;Q6IQ30;Q13310;H0Y5F5;Q15164;Q53GL4;H0YCC8;Q59GZ7;H0YEU6;Q147Y3;Q3B867;H0YEQ8;B1ANR1;H0Y6X6;H0YER0;P0CB38	B1ANR0;Q6IQ30;Q13310;H0Y5F5	Polyadenylate-binding protein;Polyadenylate-binding protein 4	PABPC4	tr|B1ANR0|B1ANR0_HUMAN Polyadenylate-binding protein OS=Homo sapiens OX=9606 GN=PABPC4 PE=1 SV=1;tr|Q6IQ30|Q6IQ30_HUMAN Polyadenylate-binding protein OS=Homo sapiens OX=9606 GN=PABPC4 PE=2 SV=1;sp|Q13310|PABP4_HUMAN Polyadenylate-binding protein 4 OS=Homo	67.97	47.767	25.7064	25.8751	25.8722	25.7814	11	6	17	17
Q86U42;H0YJH9;B4DEH8;G3V4T2	Q86U42	Polyadenylate-binding protein 2	PABPN1	sp|Q86U42|PABP2_HUMAN Polyadenylate-binding protein 2 OS=Homo sapiens OX=9606 GN=PABPN1 PE=1 SV=3	32.749	34.433	23.7919	24.5584	23.8262	23.8439	2	2	4	6
Q6FIA3;A0A0U1RR22;Q9UNF0;A0A024R4X1;B0QYG7;B0QYG8;H0Y923	Q6FIA3;A0A0U1RR22;Q9UNF0;A0A024R4X1	Protein kinase C and casein kinase substrate in neurons protein 2	PACSIN2	tr|Q6FIA3|Q6FIA3_HUMAN PACSIN2 protein OS=Homo sapiens OX=9606 GN=PACSIN2 PE=2 SV=1;tr|A0A0U1RR22|A0A0U1RR22_HUMAN Protein kinase C and casein kinase substrate in neurons protein 2 (Fragment) OS=Homo sapiens OX=9606 GN=PACSIN2 PE=1 SV=1;sp|Q9UNF0|PACN2_HUM	51.353	10.111	22.9533	22.8312	23.1201	23.0111	4	0	6	3
A0A0C4DGG1;B4DUI2;D3DQR0;Q9UKS6;E9PIY1;H0YDM6;E9PJ75;E9PNM9;B4DV80	A0A0C4DGG1;B4DUI2;D3DQR0;Q9UKS6;E9PIY1	Protein kinase C and casein kinase substrate in neurons protein 3	PACSIN3	tr|A0A0C4DGG1|A0A0C4DGG1_HUMAN Protein kinase C and casein kinase substrate in neurons protein 3 (Fragment) OS=Homo sapiens OX=9606 GN=PACSIN3 PE=1 SV=1;tr|B4DUI2|B4DUI2_HUMAN cDNA FLJ61415, highly similar to Protein kinase C and casein kinase substratein	46.494	11.064	22.2018	22.0461	22.0387	0	3	0	3	2
A0A024RA98;Q9Y2J8;B4DIU3;Q6ZWF8	A0A024RA98;Q9Y2J8;B4DIU3	Protein-arginine deiminase type-2	PADI2	tr|A0A024RA98|A0A024RA98_HUMAN Peptidyl arginine deiminase, type II, isoform CRA_a OS=Homo sapiens OX=9606 GN=PADI2 PE=4 SV=1;sp|Q9Y2J8|PADI2_HUMAN Protein-arginine deiminase type-2 OS=Homo sapiens OX=9606 GN=PADI2 PE=1 SV=2;tr|B4DIU3|B4DIU3_HUMAN cDNA FLJ	75.563	20.344	23.8352	23.5292	23.791	23.8281	7	2	8	8
A0A024R0H6;Q8N7H5;B4DGJ5	A0A024R0H6;Q8N7H5	RNA polymerase II-associated factor 1 homolog	PAF1	tr|A0A024R0H6|A0A024R0H6_HUMAN Paf1, RNA polymerase II associated factor, homolog (S. cerevisiae), isoform CRA_a OS=Homo sapiens OX=9606 GN=PAF1 PE=4 SV=1;sp|Q8N7H5|PAF1_HUMAN RNA polymerase II-associated factor 1 homolog OS=Homo sapiens OX=9606 GN=PAF1 PE	59.975	18.419	23.3663	23.8924	23.4497	23.548	7	3	8	7
P43034;I3L495;B4DF38;I3L3N5;B4DZN3	P43034	Platelet-activating factor acetylhydrolase IB subunit alpha	PAFAH1B1	sp|P43034|LIS1_HUMAN Platelet-activating factor acetylhydrolase IB subunit alpha OS=Homo sapiens OX=9606 GN=PAFAH1B1 PE=1 SV=2	46.637	36.318	25.3288	24.9074	24.9728	25.1622	5	2	8	7
A0A024R0L6;Q15102;M0R389;M0R1K3;M0QXS6;M0R323;M0QZT2	A0A024R0L6;Q15102;M0R389;M0R1K3	Platelet-activating factor acetylhydrolase IB subunit gamma	PAFAH1B3	tr|A0A024R0L6|A0A024R0L6_HUMAN Epididymis secretory sperm binding protein OS=Homo sapiens OX=9606 GN=PAFAH1B3 PE=2 SV=1;sp|Q15102|PA1B3_HUMAN Platelet-activating factor acetylhydrolase IB subunit gamma OS=Homo sapiens OX=9606 GN=PAFAH1B3 PE=1 SV=1;tr|M0R38	25.734	85.959	25.5203	24.8336	25.3032	25.287	7	4	8	10
A0A024RD93;P22234;E9PBS1;B4DGX3;D6RF62	A0A024RD93;P22234;E9PBS1;B4DGX3;D6RF62	Multifunctional protein ADE2;Phosphoribosylaminoimidazole-succinocarboxamide synthase;Phosphoribosylaminoimidazole carboxylase	PAICS	tr|A0A024RD93|A0A024RD93_HUMAN Phosphoribosylaminoimidazole carboxylase, phosphoribosylaminoimidazole succinocarboxamide synthetase, isoform CRA_c OS=Homo sapiens OX=9606 GN=PAICS PE=3 SV=1;sp|P22234|PUR6_HUMAN Multifunctional protein ADE2 OS=Homo sapiens	47.079	134.98	27.276	27.1788	27.3096	27.2938	24	14	23	23
Q9BPZ3;D6RA77;Q6FID7;Q49AE6	Q9BPZ3;D6RA77;Q6FID7;Q49AE6	Polyadenylate-binding protein-interacting protein 2	PAIP2	sp|Q9BPZ3|PAIP2_HUMAN Polyadenylate-binding protein-interacting protein 2 OS=Homo sapiens OX=9606 GN=PAIP2 PE=1 SV=1;tr|D6RA77|D6RA77_HUMAN Polyadenylate-binding protein-interacting protein 2 (Fragment) OS=Homo sapiens OX=9606 GN=PAIP2 PE=1 SV=1;tr|Q6FID7|	14.984	37.633	0	23.2195	23.2288	23.1335	3	2	3	4
Q13177;A8K5M4;Q9Y6B5;A0A087X294;B2RCU6;O75914;H9XFB4;B1AKS5;H7C1X3	Q13177;A8K5M4	Serine/threonine-protein kinase PAK 2;PAK-2p27;PAK-2p34;Non-specific serine/threonine protein kinase	PAK2	sp|Q13177|PAK2_HUMAN Serine/threonine-protein kinase PAK 2 OS=Homo sapiens OX=9606 GN=PAK2 PE=1 SV=3;tr|A8K5M4|A8K5M4_HUMAN Non-specific serine/threonine protein kinase OS=Homo sapiens OX=9606 PE=2 SV=1	58.042	43.172	25.9643	26.2569	25.6575	25.9051	13	10	15	19
Q8WX93;B2RTX2;A0A3B3ISX8;Q7L8P5;H0YA05;Q4W5A6;D6R9F5;F8WA26;D6RBB1;L0R8B3;H0Y952	Q8WX93;B2RTX2	Palladin	PALLD	sp|Q8WX93|PALLD_HUMAN Palladin OS=Homo sapiens OX=9606 GN=PALLD PE=1 SV=3;tr|B2RTX2|B2RTX2_HUMAN Palladin, cytoskeletal associated protein OS=Homo sapiens OX=9606 GN=PALLD PE=2 SV=1	150.56	39.193	25.6406	25.8934	25.462	25.5698	14	9	17	20
O43252;Q05BW9;Q4W5H3;B7Z4W3	O43252;Q05BW9	Bifunctional 3-phosphoadenosine 5-phosphosulfate synthase 1;Sulfate adenylyltransferase;Adenylyl-sulfate kinase	PAPSS1	sp|O43252|PAPS1_HUMAN Bifunctional 3-phosphoadenosine 5-phosphosulfate synthase 1 OS=Homo sapiens OX=9606 GN=PAPSS1 PE=1 SV=2;tr|Q05BW9|Q05BW9_HUMAN PAPSS1 protein (Fragment) OS=Homo sapiens OX=9606 GN=PAPSS1 PE=2 SV=1	70.832	26.34	25.2733	25.113	25.4777	25.5043	7	2	13	13
Q5TB52;B4DWB5;O95340;Q9UIR2	Q5TB52;B4DWB5;O95340	Bifunctional 3-phosphoadenosine 5-phosphosulfate synthase 2;Sulfate adenylyltransferase;Adenylyl-sulfate kinase	PAPSS2	tr|Q5TB52|Q5TB52_HUMAN 3-phosphoadenosine 5-phosphosulfate synthase 2, isoform CRA_b OS=Homo sapiens OX=9606 GN=PAPSS2 PE=2 SV=1;tr|B4DWB5|B4DWB5_HUMAN cDNA FLJ53931, highly similar to Bifunctional 3-phosphoadenosine5-phosphosulfate synthetase 2 OS=Hom	69.5	4.7035	21.6473	21.7123	21.8984	21.7723	0	0	2	2
B4E0E1;B2R5W3;A0A024R3T8;P09874;Q05D33;Q6PJL0;Q96P95	B4E0E1;B2R5W3;A0A024R3T8;P09874	Poly [ADP-ribose] polymerase 1	PARP1	tr|B4E0E1|B4E0E1_HUMAN Poly [ADP-ribose] polymerase OS=Homo sapiens OX=9606 PE=2 SV=1;tr|B2R5W3|B2R5W3_HUMAN Poly [ADP-ribose] polymerase OS=Homo sapiens OX=9606 PE=2 SV=1;tr|A0A024R3T8|A0A024R3T8_HUMAN Poly [ADP-ribose] polymerase OS=Homo sapiens OX=9606	111.13	18.948	23.995	24.054	24.2387	23.974	6	1	6	9
Q96IZ0;A0A0B4J260;F8W1M8	Q96IZ0;A0A0B4J260;F8W1M8	PRKC apoptosis WT1 regulator protein	PAWR	sp|Q96IZ0|PAWR_HUMAN PRKC apoptosis WT1 regulator protein OS=Homo sapiens OX=9606 GN=PAWR PE=1 SV=1;tr|A0A0B4J260|A0A0B4J260_HUMAN PRKC apoptosis WT1 regulator protein (Fragment) OS=Homo sapiens OX=9606 GN=PAWR PE=1 SV=5;tr|F8W1M8|F8W1M8_HUMAN PRKC apoptos	36.567	3.7989	22.0791	22.4334	21.5373	21.8218	1	0	2	4
A0A024R718;P43490;A0A0C4DFS8;B7Z8W6;Q658Z1;C9JF35;C9JG65	A0A024R718;P43490;A0A0C4DFS8;B7Z8W6	Nicotinamide phosphoribosyltransferase	PBEF1;NAMPT	tr|A0A024R718|A0A024R718_HUMAN Nicotinamide phosphoribosyltransferase OS=Homo sapiens OX=9606 GN=PBEF1 PE=3 SV=1;sp|P43490|NAMPT_HUMAN Nicotinamide phosphoribosyltransferase OS=Homo sapiens OX=9606 GN=NAMPT PE=1 SV=1;tr|A0A0C4DFS8|A0A0C4DFS8_HUMAN Nicotina	55.52	76.812	25.7501	25.5551	25.8649	25.7235	16	4	15	16
Q6IBA2;Q59G24;P53999;B7Z1Z0;Q6E433	Q6IBA2;Q59G24;P53999;B7Z1Z0	Activated RNA polymerase II transcriptional coactivator p15	PC4;SUB1	tr|Q6IBA2|Q6IBA2_HUMAN PC4 protein OS=Homo sapiens OX=9606 GN=PC4 PE=2 SV=1;tr|Q59G24|Q59G24_HUMAN Activated RNA polymerase II transcription cofactor 4 variant (Fragment) OS=Homo sapiens OX=9606 PE=2 SV=1;sp|P53999|TCP4_HUMAN Activated RNA polymerase II tr	14.395	96.66	26.3743	26.4328	26.1924	26.0475	10	9	14	10
Q6FGB3;P61457;Q6LEE2;Q6LEE1;Q6LEE0	Q6FGB3;P61457;Q6LEE2	Pterin-4-alpha-carbinolamine dehydratase	PCBD;PCBD1	tr|Q6FGB3|Q6FGB3_HUMAN PCBD protein (Fragment) OS=Homo sapiens OX=9606 GN=PCBD PE=2 SV=1;sp|P61457|PHS_HUMAN Pterin-4-alpha-carbinolamine dehydratase OS=Homo sapiens OX=9606 GN=PCBD1 PE=1 SV=2;tr|Q6LEE2|Q6LEE2_HUMAN 4a-carbinolamine dehydratase (Fragment)	12.009	9.5878	22.855	22.5881	22.4132	22.733	3	0	2	4
Q53SS8;Q15365;H3BSP4;C9K0A2;F8WC71;F8VTZ0;C9IZV9;C9J7A9;C9JSA6;C9J5V4;C9JTY5;C9JZY3;C9J0A4;Q7Z4Y9;A0A024R320;P57723	Q53SS8;Q15365	Poly(rC)-binding protein 1	PCBP1	tr|Q53SS8|Q53SS8_HUMAN Epididymis secretory protein Li 85 OS=Homo sapiens OX=9606 GN=PCBP1 PE=2 SV=1;sp|Q15365|PCBP1_HUMAN Poly(rC)-binding protein 1 OS=Homo sapiens OX=9606 GN=PCBP1 PE=1 SV=2	37.497	137.25	26.9451	26.833	26.8087	26.8333	17	7	24	22
A0A384N6B9;Q15366;B4DLC0;H3BRU6;F8VZX2;F8W0G4;B4DRD7;F8VXH9;F8W1G6;H3BND9;J3QT27;Q5MJP6;E9PFP8;P57721;H3BSS4;F8VRH0	A0A384N6B9;Q15366;B4DLC0;H3BRU6;F8VZX2;F8W0G4;B4DRD7;F8VXH9;F8W1G6	Poly(rC)-binding protein 2	PCBP2	tr|A0A384N6B9|A0A384N6B9_HUMAN Epididymis secretory sperm binding protein OS=Homo sapiens OX=9606 PE=2 SV=1;sp|Q15366|PCBP2_HUMAN Poly(rC)-binding protein 2 OS=Homo sapiens OX=9606 GN=PCBP2 PE=1 SV=1;tr|B4DLC0|B4DLC0_HUMAN cDNA FLJ58476, highly similar to	38.651	39.38	25.3354	25.0834	25.2429	25.1741	6	2	11	7
A0A384MDK7;F6S8N6;A0A0A0MRJ6;H7BY58;P22061;B7Z972;A0A3F2YNX8;F8WDT3;F8WAV5;F8WAX2;C9J0F2	A0A384MDK7;F6S8N6;A0A0A0MRJ6;H7BY58;P22061;B7Z972;A0A3F2YNX8	Protein-L-isoaspartate O-methyltransferase;Protein-L-isoaspartate(D-aspartate) O-methyltransferase	PCMT1	tr|A0A384MDK7|A0A384MDK7_HUMAN Protein-L-isoaspartate O-methyltransferase OS=Homo sapiens OX=9606 PE=2 SV=1;tr|F6S8N6|F6S8N6_HUMAN Protein-L-isoaspartate(D-aspartate) O-methyltransferase OS=Homo sapiens OX=9606 GN=PCMT1 PE=1 SV=1;tr|A0A0A0MRJ6|A0A0A0MRJ6_H	24.636	36.937	25.3877	25.3157	24.7809	25.11	12	2	11	10
P12004;Q6FI35;Q6FHF5;B4DUA2;Q7Z6A3;Q7Z6A2;Q7Z6A1	P12004;Q6FI35;Q6FHF5	Proliferating cell nuclear antigen	PCNA	sp|P12004|PCNA_HUMAN Proliferating cell nuclear antigen OS=Homo sapiens OX=9606 GN=PCNA PE=1 SV=1;tr|Q6FI35|Q6FI35_HUMAN Proliferating cell nuclear antigen OS=Homo sapiens OX=9606 GN=PCNA PE=1 SV=1;tr|Q6FHF5|Q6FHF5_HUMAN Proliferating cell nuclear antigen	28.768	218.36	28.662	28.2501	28.6643	28.8035	24	13	32	27
Q8WW12	Q8WW12	PEST proteolytic signal-containing nuclear protein	PCNP	sp|Q8WW12|PCNP_HUMAN PEST proteolytic signal-containing nuclear protein OS=Homo sapiens OX=9606 GN=PCNP PE=1 SV=2	18.925	12.282	24.7913	26.1321	24.8243	25.1395	2	7	5	6
[truncated: 630 more rows]
