# Supplementary material for: Proteomic Characterization of Cytoplasmic Lipid Droplets in Human Metastatic Breast Cancer Cells
Source: Front Oncol. 2021 Jun 1;11:576326. doi: 10.3389/fonc.2021.576326 (PMC8204105; doi:10.3389/fonc.2021.576326)
Supplement: Supplementary Table 2 — Gene Ontology_Biological Process (GO_BP) enrichment. Sheet 1: GO_BP enrichment of identified proteins; Sheet 2: Individual identified proteins and their GO_BP terms. [file Table_2.xlsx]

## Sheet: GO_BP enrichment
Category	Term	Count	%	PValue	Genes
GOTERM_BP_DIRECT	GO:0098609~cell-cell adhesion	165	10.1789	1.07676e-99	P46940, B4DHL7, I3L192, Q7L1Q6, E7ES10, A4QPB0, V9GZ37, Q9BR76, Q53R94, P07737, H0Y9H6, P47914, A0A024R7I1, Q6IPJ9, A0A0J9YVR6, A0A024R7I0, H3BQN4, Q04637, H0YMU9, O75369, Q92522, Q5T8U2, P28072, F8W914, Q5T8U3, H0YDU4, E9PKE3, I6L965, Q59G12, B2RAR6, Q8NC51, Q2TU89, V9HW92, B2R9S4, Q13596, Q8WUF5, B3KRS7, A0A024R5K1, G5EA09, H0Y3P2, A0A140VKA0, B7Z8X5, B2R858, Q5JV98, F8WBV5, Q53T70, Q6PKG0, V9H…
GOTERM_BP_DIRECT	GO:0006413~translational initiation	115	7.09439	6.60704e-95	Q5VVD0, F8W727, P27635, H0YN88, B2R4R9, P47914, P63220, F8VP89, Q5VVC8, Q04637, J3QQT2, J3QS96, Q5T8U2, Q6IAM0, Q13347, F8VX11, Q5T8U3, B8ZZK4, E5RHH5, B4DRU0, Q49A90, A0A087WZK9, Q2TU89, A2A3R6, Q6FG99, A2A3R5, Q5BKY2, Q92905, H0Y3P2, A2A3R7, B4DVD7, J3QS69, J3QQ67, F8VWS0, Q6PKG0, P84098, E9PQD7, M0QZC5, H0YGW7, K7EQJ5, Q6FG85, Q8NE71, J3KNJ2, Q7Z5T5, M0R3D6, P83731, J3QQV1, A0A075B7A0, A0A024R…
GOTERM_BP_DIRECT	GO:0006614~SRP-dependent cotranslational protein targeting to membrane	82	5.05861	4.41567e-70	Q49AJ9, P36578, Q5VVD0, A8K517, H0Y9Y4, P62750, D6RG13, E5RH77, E9PPT0, F8W727, P62753, P27635, Q0QEW2, M0R117, M0R0P7, M0R210, H0YN88, I3L246, P62269, P62857, P62266, B2R4R9, P47914, F8VZS0, P63220, P62263, P62854, P23396, E7ENU7, P62851, Q5VVC8, J3QQT2, J3QS96, Q5T8U2, Q5T8U3, F2Z2S8, P62861, B8ZZK4, Q49A90, H7BY10, E5RJX2, Q5JR95, C9J9K3, Q6NSF2, M0R0R2, A2A3R6, A2A3R5, Q6FG99, A2A3R7, J3KRX5,…
GOTERM_BP_DIRECT	GO:0000184~nuclear-transcribed mRNA catabolic process, nonsense-mediated decay	92	5.67551	1.47978e-69	Q49AJ9, P36578, Q5VVD0, A8K517, P62750, H0Y9Y4, D6RG13, E5RH77, E9PPT0, F8W727, P62753, P27635, Q0QEW2, M0R0P7, M0R117, M0R210, H0YN88, I3L246, H3BMM9, P62269, P62857, P62266, B2R4R9, P47914, F8VZS0, H0YAR2, P63220, P62263, P62854, P23396, E7ENU7, P62851, Q5VVC8, Q04637, J3QQT2, J3QS96, Q5T8U2, F2Z2S8, P62861, Q5T8U3, P67775, B8ZZK4, Q49A90, H7BY10, E5RJX2, Q5JR95, C9J9K3, Q6NSF2, M0R0R2, A2A3R6,…
GOTERM_BP_DIRECT	GO:0019083~viral transcription	83	5.1203	4.19367e-60	Q49AJ9, P36578, Q5VVD0, A8K517, P62750, H0Y9Y4, D6RG13, E5RH77, E9PPT0, F8W727, P62753, P27635, Q0QEW2, M0R117, M0R0P7, M0R210, H0YN88, P49792, I3L246, P62269, P62857, P62266, Q8N1F7, B2R4R9, P47914, F8VZS0, P63220, P62263, P62854, P23396, E7ENU7, P62851, Q5VVC8, J3QQT2, J3QS96, Q5T8U2, F2Z2S8, P62861, Q5T8U3, B8ZZK4, Q49A90, H7BY10, E5RJX2, Q5JR95, C9J9K3, Q6NSF2, M0R0R2, A2A3R6, A2A3R5, Q6FG99,…
GOTERM_BP_DIRECT	GO:0000398~mRNA splicing, via spliceosome	114	7.0327	1.32731e-57	P13984, Q13573, F8W6I7, O75494, Q8TBR3, A0A0A0MRA5, Q32Q20, O95777, C9JNV3, Q6PKI6, A0A0C4DG89, Q00839, I6L957, Q59ES8, M0QXD6, P52434, F8W0W6, Q5SZ64, G3V251, E7EU94, P19388, M0R2B8, Q13344, E9PKE3, A0A087WVZ9, B7Z7U0, A4D0W0, I3L3H2, V9GZ56, K7EJH3, Q05CK9, H7C2L4, A0A024R8U5, Q6P2Q9, B4DT28, M0QXB0, A0A024R8W0, P51991, E7EQJ0, Q13435, A0A1W2PPL4, F6WLT2, Q08170, B5BU08, A0A0U1RRM4, H0YH80, J3Q…
GOTERM_BP_DIRECT	GO:0006364~rRNA processing	106	6.53917	1.48302e-51	Q71UM5, Q5VVD0, F8W727, P27635, F2Z2C0, H0YN88, P47914, B2R4R9, P63220, Q5VVC8, J3QQT2, J3QS96, Q5T8U2, Q5T8U3, H0YMV8, H0YDU4, B8ZZK4, Q96BS4, Q49A90, A2A3R6, I3L3H2, A2A3R5, Q6FG99, A2A3R7, J3QQ67, F8VWS0, P84098, E9PQD7, A0A024R8W0, M0QZC5, K7EQJ5, M0R3D6, P83731, J3QQV1, Q9UKD2, A0A075B7A0, A0A024R1V4, C9JNW5, A0A024RB85, Q3KQT6, Q07020, F8VW21, Q8N5L9, P61353, A8K4C8, Q53Z07, H0YHA7, B0ZBD0,…
GOTERM_BP_DIRECT	GO:0043488~regulation of mRNA stability	65	4.00987	3.28019e-40	Q13200, B3KWD0, Q9Y2L1, V9GZ37, Q5JNW7, A0A0K0K1L8, F2Z2C0, Q92530, Q15717, P11142, P28062, Q5VXV3, D6RBQ9, H0YAR2, P28066, R4GNH3, Q01105, F5H747, E9PKD5, Q04637, E9PN50, P28074, P28072, H0YM70, P28070, E9PKE3, A6PVX3, Q49A90, A0A0C4DFV9, Q8NC51, Q5TZP7, P43686, P35998, Q53TH1, G3V359, P39687, Q05BX4, E7EX29, B2RDZ9, Q99436, V9HWJ8, H0YJC0, A0A024RA52, P62979, A0A140T998, F5H6Q2, P63104, A0A087W…
GOTERM_BP_DIRECT	GO:0006412~translation	100	6.16903	6.28944e-38	Q13765, Q71UM5, Q5VVD0, F8W727, P27635, H0YN88, D3DP78, P47914, B2R4R9, P63220, F8W0W4, B3KWE1, Q5VVC8, Q9BR63, Q04637, J3QQT2, J3QS96, Q5T8U2, A7BI36, Q5T8U3, H0YMV8, Q9P2E9, B8ZZK4, Q9NSD9, E5RHH5, H7BZ11, Q49A90, F8W7S5, A2A3R6, Q6FG99, A2A3R5, Q92905, A2A3R7, J3QQ67, F8VWS0, P84098, Q5M7Z9, E9PQD7, M0QZC5, H0YGW7, Q8NE71, K7EQJ5, Q5JNZ5, M0R3D6, P83731, J3QQV1, A0A075B7A0, A0A024R1V4, C9JNW5,…
GOTERM_BP_DIRECT	GO:0038061~NIK/NF-kappaB signaling	48	2.96114	5.50643e-34	P48556, Q6IAT9, Q13200, E7ERH2, K7EJR3, A0A0S2Z489, H3BV22, F5H265, Q5JNW7, Q05DH1, A0A0K0K1L8, Q92530, O00487, Q05CW6, A0A087X2I1, A0A0C4DGX4, J3QSA9, P28062, P61081, Q3MIH3, F8W8N3, P28066, E5RJR5, R4GNH3, A0A0S2Z476, F5H747, E9PKD5, E9PN50, Q5PY61, A0A087WXQ8, J3QSA3, P28074, P28072, H0YM70, P28070, A6PVX3, F5H2Z3, Q15008, A0A024R625, Q6IB71, Q49A90, P35998, P43686, Q53TH1, M0R1V7, Q05BX4, J3K…
GOTERM_BP_DIRECT	GO:0051437~positive regulation of ubiquitin-protein ligase activity involved in regulation of mitotic cell cycle transition	50	3.08452	3.4864e-32	P48556, Q6IAT9, Q13200, E7ERH2, K7EJR3, A0A0S2Z489, F5H265, Q5JNW7, Q05DH1, A0A0K0K1L8, Q92530, O00487, Q05CW6, A0A087X2I1, A0A0C4DGX4, J3QSA9, P28062, Q3MIH3, F8W8N3, P28066, E5RJR5, E5RIU6, R4GNH3, A0A0S2Z476, F5H747, E9PKD5, E9PN50, Q5PY61, A0A087WXQ8, J3QSA3, P28074, P14635, P28072, H0YM70, P28070, A6PVX3, O00762, F5H2Z3, Q15008, Q6IB71, Q49A90, P35998, P43686, Q53TH1, M0R1V7, Q05BX4, J3KNQ3,…
GOTERM_BP_DIRECT	GO:0051436~negative regulation of ubiquitin-protein ligase activity involved in mitotic cell cycle	48	2.96114	1.04815e-31	P48556, Q6IAT9, Q13200, K7EJR3, A0A0S2Z489, F5H265, Q5JNW7, Q05DH1, A0A0K0K1L8, Q92530, O00487, A0A087X2I1, Q05CW6, J3QSA9, P28062, Q3MIH3, P28066, E5RIU6, R4GNH3, A0A0S2Z476, F5H747, E9PKD5, E9PN50, Q5PY61, A0A087WXQ8, J3QSA3, P28074, P14635, P28072, H0YM70, P28070, A6PVX3, O00762, F5H2Z3, Q15008, Q6IB71, Q49A90, P35998, P43686, Q53TH1, M0R1V7, Q05BX4, J3KNQ3, A0A087WW66, H3BNT7, A0A087WZZ9, Q99…
GOTERM_BP_DIRECT	GO:0008380~RNA splicing	73	4.50339	2.78557e-31	A0A024QZP1, G3V162, P23246, E9PQ56, F8WCT1, Q6P0P7, B4DVS0, H3BMM9, A0A0J9YVR6, Q96J01, O60506, B4DWT1, Q96SB4, F8W0W6, Q5SZ64, G3V251, A0A0D9SEM4, Q9UKV3, P67775, J3KPP4, X6R242, B7Z7U0, A0A0C4DG62, I3L3H2, F5H6P7, H7C4T5, Q8N163, H7C559, V9GZ56, Q05CK9, A0A140T9X3, O95758, A0A024RCM3, Q53F48, G3V555, A0A024R8U5, Q6P2Q9, U3KQK1, A0A023T6R1, M0QXB0, A0A024R8W0, Q6FGL0, A2A3S3, O43395, Q6PJV4, O95…
GOTERM_BP_DIRECT	GO:0006521~regulation of cellular amino acid metabolic process	40	2.46761	2.09758e-30	P48556, H3BNV2, Q6IAT9, Q13200, K7EJR3, A0A0S2Z489, Q5JNW7, Q05DH1, A0A0K0K1L8, Q92530, O00487, A0A087X2I1, Q05CW6, J3QSA9, P28062, P15559, P28066, B4DLR8, R4GNH3, A0A0S2Z476, E9PKD5, E9PN50, A0A087WXQ8, P28074, P28072, H0YM70, P28070, A6PVX3, Q15008, Q6IB71, P35998, P43686, Q53TH1, Q05BX4, J3KNQ3, A0A087WW66, H3BNT7, Q99436, P62195, H0YJC0, V9HWJ8, A0A024RA52, P20618, H3BRK3, J3QQM1, Q3B792, P17…
GOTERM_BP_DIRECT	GO:0031145~anaphase-promoting complex-dependent catabolic process	48	2.96114	1.21393e-28	P48556, Q6IAT9, Q13200, K7EJR3, A0A0S2Z489, F5H265, Q5JNW7, Q05DH1, A0A0K0K1L8, Q92530, O00487, A0A087X2I1, Q05CW6, J3QSA9, P28062, Q3MIH3, P28066, E5RIU6, R4GNH3, A0A0S2Z476, F5H747, E9PKD5, E9PN50, Q5PY61, A0A087WXQ8, J3QSA3, P28074, P14635, P28072, H0YM70, P28070, A6PVX3, O00762, F5H2Z3, Q15008, Q6IB71, Q49A90, P35998, P43686, Q53TH1, M0R1V7, Q05BX4, J3KNQ3, A0A087WW66, H3BNT7, A0A087WZZ9, Q99…
GOTERM_BP_DIRECT	GO:0002223~stimulatory C-type lectin receptor signaling pathway	53	3.26959	2.4213e-26	Q13200, Q5JNW7, A0A0K0K1L8, Q92530, G3V2F7, A0A0C4DGX4, P28062, A0A024RAV5, P28066, R4GNH3, F5H747, E9PKD5, E9PN50, E9PQS6, P28074, P28072, H0YM70, P28070, A6PVX3, Q04206, Q49A90, P43686, P35998, P62837, Q53TH1, Q05BX4, H0YJC0, V9HWJ8, Q99436, A0A024RA52, P62979, P63208, A0A140T998, F5H6Q2, J3KN29, E9PI38, A0A087WUL2, E9PMD8, F5GXK7, A0A087WUL9, P61088, A0A0K0K1K4, G3V3U4, P62987, B7Z478, H3BTM8,…
GOTERM_BP_DIRECT	GO:0016032~viral process	91	5.61382	8.02708e-25	E7EM64, A0A0A0MRT6, Q13765, F6WQW2, E9PD14, J3QL43, B3KWD0, Q13573, F8W6I7, Q5JNW7, J3KSZ0, P14324, Q6ICN0, A0A0C4DGX4, Q6NT82, P11142, P28062, Q5VXV3, E7ET01, P49792, Q9BUS0, B8ZZJ0, Q8N1F7, Q499G7, E5RHG8, O60506, Q96SB4, F8W0W4, R4GNH3, Q01105, A0A024R5J5, Q5T4S7, A0A140VJQ2, E9PKD5, Q04637, B0YJC5, B0YJC4, E9PN50, P19388, P28074, P28072, P28070, A0A024R7Y5, E9PKE3, Q07812, B4DPZ3, P62258, G5E…
GOTERM_BP_DIRECT	GO:0060071~Wnt signaling pathway, planar cell polarity pathway	48	2.96114	1.07617e-24	P48556, Q6IAT9, Q13200, K7EJR3, A0A0S2Z489, F5H265, Q5JNW7, Q05DH1, A0A0K0K1L8, Q92530, O00487, A4D2P0, P07737, A0A087X2I1, Q05CW6, A4D2P2, J3QSA9, C9JX21, A4D2P1, P28062, A0A024R324, Q3MIH3, P28066, R4GNH3, A0A0S2Z476, Q5JYX0, F5H747, E9PKD5, B4DKN9, E9PN50, Q5PY61, A0A087WXQ8, J3QSA3, P28074, A0A087WVQ6, P28072, H0YM70, P28070, A6PVX3, F5H2Z3, P61586, Q15008, Q6IB71, Q49A90, P35998, P43686, Q53…
GOTERM_BP_DIRECT	GO:0006457~protein folding	68	4.19494	1.43452e-24	Q2VPJ6, O15212, Q9NZL4, E5KN55, P11142, P49792, P50502, E5RHG6, H0YB37, A2AB88, P49588, Q8NBS9, B4DXT2, E7EU96, P14314, E9PKE3, Q8TBA7, F8WE65, K7ELL7, F6VDH7, P40227, V9HW96, E5RIX8, A0A090N8Y2, B4DZ53, Q13451, P13667, Q58FF8, O95757, Q8WVJ2, B1AQP2, P14625, V9HVY3, K7EIH8, O43396, P30101, P27824, A0A0S2Z4A0, F5GWF6, O60925, Q7Z759, B8ZZL8, E5RIW3, A0A0A0MT60, A0A140VKA6, Q15084, V9HWJ0, B4DUR8,…
GOTERM_BP_DIRECT	GO:0002479~antigen processing and presentation of exogenous peptide antigen via MHC class I, TAP-dependent	39	2.40592	1.02064e-23	P48556, Q13200, Q6IAT9, K7EJR3, A0A0S2Z489, Q5JNW7, Q05DH1, A0A0K0K1L8, Q92530, O00487, A0A087X2I1, Q05CW6, J3QSA9, P28062, P28066, R4GNH3, A0A0S2Z476, E9PKD5, E9PN50, A0A087WXQ8, P28074, P28072, H0YM70, P28070, A6PVX3, Q15008, Q6IB71, P35998, P43686, Q53TH1, Q05BX4, J3KNQ3, A0A087WW66, H3BNT7, P62195, H0YJC0, V9HWJ8, Q99436, A0A024RA52, P20618, J3QQM1, P17980, F5GX23, Q6IBT1, H0YN18, A0A140T998,…
GOTERM_BP_DIRECT	GO:0006397~mRNA processing	65	4.00987	1.96458e-22	G3V162, B4E043, F8W6I7, P23246, E9PQ56, B4DZC3, F8WCT1, Q6P0P7, O43390, I6L957, A0A0J9YVR6, B4DWT1, Q96SB4, S4R3G0, Q5SZ64, A0A0D9SEM4, Q9UKV3, Q0VGD6, X6R242, B7Z7U0, Q15459, A0A0C4DG62, F5H6P7, A0A090N8Y5, H7C4T5, Q8N163, H7C559, O95758, A0A024R1K8, A0A024R8U5, Q6P2Q9, B4DT28, A0A023T6R1, Q6FGL0, A2A3S3, O43395, Q6PJV4, P26368, Q5VZF2, Q13435, Q5T760, Q08170, B5BU08, A0A0U1RRM4, Q7Z5U1, H0YH80,…
GOTERM_BP_DIRECT	GO:0043161~proteasome-mediated ubiquitin-dependent protein catabolic process	67	4.13325	1.58298e-20	Q13200, B7Z4W4, Q5JNW7, Q53FE8, A0A0K0K1L8, Q92530, P61077, A0A0C4DGX4, Q04323, P28062, F8W0G4, F8W1G6, P28066, E5RIU6, R4GNH3, H0Y9X2, F5H747, E9PKD5, Q0IIN5, H0YBW4, E9PN50, P28074, P28072, H0YM70, P28070, A6PVX3, Q49A90, U3KQK7, P43686, P35998, A0A024R598, Q53TH1, Q05BX4, A0A087WZZ9, Q99436, H0YJC0, V9HWJ8, A0A024RA52, P62979, P63208, A0A140T998, H9KV45, P55072, F5H6Q2, A0A087WUL2, J3KN29, E9P…
GOTERM_BP_DIRECT	GO:0038095~Fc-epsilon receptor signaling pathway	62	3.8248	2.2589e-20	Q13200, Q5JNW7, A0A0K0K1L8, Q92530, P0DP23, A4D2P0, G3V2F7, A0A0C4DGX4, Q6ICN0, P0DP25, A4D2P2, P0DP24, P28062, A4D2P1, A0A024RAV5, Q499G7, P28066, R4GNH3, H0Y7A7, F5H747, E9PKD5, E9PN50, E9PQS6, P28074, P28072, H0YM70, P28070, A6PVX3, Q04206, Q49A90, P43686, P35998, P62837, Q53TH1, Q05BX4, A0A0S2Z4B5, H0YJC0, V9HWJ8, Q99436, A0A024RA52, P62979, P63208, Q1HBJ4, A0A140T998, F5H6Q2, A0A087WUL2, J3K…
GOTERM_BP_DIRECT	GO:0090263~positive regulation of canonical Wnt signaling pathway	48	2.96114	1.07194e-18	P48556, Q96QK1, Q6IAT9, Q13200, A0A0S2Z487, K7EJR3, A0A0S2Z489, F5H265, Q7Z4F3, Q5JNW7, Q05DH1, A0A0K0K1L8, Q92530, O00487, A0A087X2I1, Q05CW6, J3QSA9, P28062, Q59E85, Q3MIH3, P28066, R4GNH3, A0A0S2Z476, F5H747, E9PKD5, E9PN50, Q5PY61, A0A087WXQ8, J3QSA3, P28074, A0A024R1X8, P28072, H0YM70, P28070, A6PVX3, F5H2Z3, Q15008, Q6IB71, K7EN45, Q49A90, P35998, P43686, Q53TH1, M0R1V7, Q05BX4, J3KNQ3, A0A…
GOTERM_BP_DIRECT	GO:0006446~regulation of translational initiation	26	1.60395	3.00407e-18	J3QL43, F8VYE9, H0YCQ8, J3KSZ0, B4DDN4, D3DQV9, A0A024R821, F8VP89, O75822, A0A087WVB9, O75821, E7EX17, U3LUI4, B2RU06, Q04637, P55010, A0A087X2G1, V9HW43, P41567, P60842, A0A024R6Q1, Q6IAM0, Q13347, F8VX11, Q8N5A0, Q6IAV3, B4DRU0, A0A087WZK9, Q6IBU0, Q2TU89, B4E2Z6, B2RU10, Q5BKY2, H0Y3P2, B4DVD7, A0A087WUT6, J3QS69, Q6P1R0, B4DVU3, A0A161SXE1, O60739, K7EM18, K7ERF1, B3KPB9, Q6FG85, J3KNJ2, Q7Z…
GOTERM_BP_DIRECT	GO:0050852~T cell receptor signaling pathway	53	3.26959	4.12024e-18	Q13200, Q5JNW7, A0A0K0K1L8, Q92530, G3V2F7, A0A0C4DGX4, P28062, Q499G7, P28066, R4GNH3, F5H747, E9PKD5, E9PN50, E9PQS6, P28074, P28072, H0YM70, P28070, A6PVX3, Q04206, Q49A90, P43686, P35998, P62837, Q53TH1, Q05BX4, H0YJC0, V9HWJ8, Q99436, A0A024RA52, P62979, P63208, Q1HBJ4, A0A140T998, F5H6Q2, J3KN29, E9PI38, A0A087WUL2, E9PMD8, F5GXK7, A0A087WUL9, P61088, A0A0K0K1K4, G3V3U4, P62987, B7Z478, H3B…
GOTERM_BP_DIRECT	GO:0033209~tumor necrosis factor-mediated signaling pathway	46	2.83775	1.95411e-17	P48556, Q6IAT9, Q13200, K7EJR3, A0A0S2Z489, F5H265, Q5JNW7, Q05DH1, A0A140VJY7, A0A0K0K1L8, Q92530, O00487, A0A087X2I1, Q05CW6, J3QSA9, P28062, Q3MIH3, P28066, R4GNH3, A0A0S2Z476, F5H747, E9PKD5, E9PN50, Q5PY61, A0A087WXQ8, J3QSA3, P28074, P28072, H0YM70, P28070, A6PVX3, F5H2Z3, Q15008, Q6IB71, I6L965, Q49A90, I3L2R6, P35998, P43686, Q53TH1, M0R1V7, Q05BX4, J3KNQ3, A0A087WW66, H3BNT7, Q99436, V9H…
GOTERM_BP_DIRECT	GO:0002181~cytoplasmic translation	21	1.2955	7.17247e-17	Q6IPI1, A0A024RBK3, Q6ICQ4, H7C2W9, F8VYE9, A0A024RBS2, F8VW21, Q53Z07, P32969, P62899, H7BY91, E9PKZ0, P47914, F8VZS0, A0A024R2Q4, R4GN19, P61313, A0A024R326, E7ENU7, E7EX53, K7EKS7, F8VP89, B7Z4E3, O75822, F8VSC7, E7EX17, F8VRK7, H0Y5B4, G3V210, P83881, F8VX11, K7EMH1, Q8N5Z7, Q8TBK5, P61254, K7ELC4, B8ZZK4, P62917, Q02878, C9K025, K7EP65, J3QRI7, J3KS10, A0A024RAE1, Q6NSF2, P18124, Q6FG99, P35…
GOTERM_BP_DIRECT	GO:0000209~protein polyubiquitination	58	3.57804	7.61479e-17	Q13200, Q13867, Q5JNW7, A0A0K0K1L8, Q5H924, Q92530, P61077, G3V2F7, A0A0C4DGX4, A0A024R9W5, P28062, P28066, R4GNH3, F5H747, Q5VZU9, E9PKD5, E9PN50, Q13951, P28074, P28072, H0YM70, P28070, A6PVX3, Q49A90, P43686, P35998, P62837, B7Z899, Q53TH1, Q05BX4, H0YJC0, V9HWJ8, Q99436, A0A024RA52, P62979, P63208, A0A024R9U8, A0A140T998, H9KV45, F5H6Q2, J3KN29, A0A087WUL2, E9PMD8, F5GXK7, A0A024R6X2, A0A087W…
GOTERM_BP_DIRECT	GO:0001731~formation of translation preinitiation complex	20	1.23381	1.42822e-16	P60228, B5ME19, F8VYE9, H0YCQ8, Q3B770, B4DDN4, K7ER90, Q9ULC4, A4D210, O00303, A0A024R821, F8VP89, O75822, A0A087WVB9, F8VSC7, O75821, E7EX17, U3LUI4, Q05BS0, P55010, A0A024QYX7, A0A024R6Q1, Q6IAM0, Q13347, F8VX11, O15372, O15371, Q2VIR3, B4DRU0, B3KNZ4, Q6IBU0, A0A087WZK9, B4E2Z6, Q7L2H7, Q5BKY2, B4DV79, B4DVD7, P23588, E5RJT0, B4DVQ5, B0QY90, Q15056, Q6P1R0, Q96G38, B4DVU3, K7EK53, A0A161SXE1,…
GOTERM_BP_DIRECT	GO:0006418~tRNA aminoacylation for protein translation	24	1.48057	3.15983e-14	V9GYZ6, B4DDN1, B4DER1, B4DKY1, Q12904, P47897, Q15181, A0A0A0MSX9, K7ER16, A0A090N8G0, Q6IBR2, D3DP78, Q9Y285, P49589, Q5SQT6, P49588, Q13155, A0A1B0GVU9, B3KWE1, P41252, A0A140T936, K7EK06, Q9BR63, P54577, P41250, Q6P0M4, A0A024RCG3, Q53T60, Q9BUZ3, O43776, D6RBD7, B4DPV7, Q3KQZ8, Q9P2J5, Q9NSD9, Q96AW5, O43324, H0YAL7, P49591, A8MVQ3, A0A024R6K8, A0A024QZY1, P56192, P14868, A0A140VJW5, P54136,…
GOTERM_BP_DIRECT	GO:0090090~negative regulation of canonical Wnt signaling pathway	50	3.08452	5.13423e-14	Q13200, Q5JNW7, Q7Z4F3, A0A0K0K1L8, Q92530, P28062, O60716, P28066, R4GNH3, F5H747, H0Y9X2, Q96FS1, E9PKD5, E9PN50, P28074, A0A024RD15, P28072, H0YM70, P28070, A6PVX3, A0A024R4Z0, Q49A90, U3KQK7, P43686, P35998, Q53TH1, Q05BX4, H0YJC0, V9HWJ8, Q99436, A0A024RA52, P62979, Q6ZP53, A0A140T998, F5H6Q2, J3KN29, A0A087WUL2, E9PMD8, F5GXK7, A0A087WUL9, A0A0K0K1K4, G3V3U4, P62987, B7Z478, H3BTM8, C9JZR2,…
GOTERM_BP_DIRECT	GO:0006406~mRNA export from nucleus	37	2.28254	2.8359e-13	Q15287, A0A0S2Z462, D6RBW1, P52594, O75494, Q53FN0, Q01081, P12270, P49792, H3BMM9, Q16629, O00148, Q8N1F7, A0A1B0GW87, I6L957, Q96J01, A0A0A0MT12, B4DWT1, A0A0U4B4U6, B4DJK0, S4R3G0, P22626, Q8IYB3, Q2NL95, A0A0S2Z4Z6, A0A0D9SEM4, I3L0H8, D6RGZ2, E9PB61, Q9NPA8, B7Z7U0, P63241, A0A0S2Z444, A0A0S2Z3Y3, I3L3H2, A0A024R4X7, A9Z1X7, H3BVG0, A0A140T9X3, H3BV80, A0A024RCM3, H0Y8J7, H3BTB3, A0A024R8U5,…
GOTERM_BP_DIRECT	GO:0006369~termination of RNA polymerase II transcription	29	1.78902	4.45822e-13	Q15287, Q09161, A0A087X2D0, J3QL05, C9JAB2, Q53FN0, Q01081, Q15182, P14678, B4DVS0, A0A0G2JJZ9, H3BMM9, B4DUA4, Q49AN9, Q16629, Q13243, O00148, A0A1B0GW87, Q13242, Q96J01, O43809, A0A0A0MT12, A0A024R6W2, B4DWT1, F8W0W6, K7ENG2, J3KP15, B4DJK0, S4R3G0, Q13247, Q8IYB3, A0A0S2Z4Z6, A0A0D9SEM4, A0A0B4J254, Q07955, Q66K91, E9PCT1, D6RGZ2, E9PB61, Q9Y5S9, P62318, H0YIB4, D3DU92, B5BU25, H3BTC0, B7Z7U0,…
GOTERM_BP_DIRECT	GO:0006405~RNA export from nucleus	26	1.60395	2.79158e-12	Q15287, Q09161, D6RBW1, F6WQW2, A0A087X2D0, J3QL05, C9JAB2, F8W6I7, Q53FN0, Q01081, Q32Q75, P12270, A0A024RAZ7, A0A0G2JJZ9, H3BMM9, B4DUA4, Q16629, Q13243, O00148, A0A1B0GW87, Q13242, Q96J01, P09651, A0A0A0MT12, B4DWT1, K7ENG2, J3KP15, B4DJK0, X5D7E3, S4R3G0, Q13247, Q8IYB3, C9JXG8, A0A024RB53, A0A0S2Z4Z6, A0A0D9SEM4, F8VZ49, Q07955, B4DE76, E9PCT1, D6RGZ2, E9PB61, Q9Y5S9, D3DX26, H0YIB4, D3DU92,…
GOTERM_BP_DIRECT	GO:0000165~MAPK cascade	63	3.88649	3.80499e-12	Q13200, Q5JNW7, Q7Z4F3, A0A0K0K1L8, Q92530, P0DP23, Q6ICN0, P0DP25, P0DP24, P28062, A0A024RAV5, Q499G7, P28066, R4GNH3, H0Y7A7, F5H747, B2ZZ89, E9PKD5, E9PN50, A4QPA9, H0YDU8, P28074, P28072, H0YM70, P28070, A6PVX3, Q49A90, Q13557, P43686, P35998, Q53TH1, Q05BX4, H0YJC0, V9HWJ8, Q99436, A0A024RA52, P62979, B0YJ28, Q1HBJ4, A0A140T998, F5H6Q2, A0A087WUL2, J3KN29, E9PMD8, F5GXK7, A0A087WUL9, A0A0K0K…
GOTERM_BP_DIRECT	GO:0051603~proteolysis involved in cellular protein catabolic process	24	1.48057	5.28641e-12	P17655, G3V3I1, Q6NVI2, U3KQU6, Q6IAT9, H0YMZ1, E9KL30, Q5JNW7, Q05DH1, A0A024R374, P28062, E7EQ06, G3V4E4, G3V5Z7, P10619, G3V295, X6R8A1, I3L4Z9, Q9HB40, Q59EF6, Q14790, B6CGU5, Q6FHU0, H0Y586, H0YKS0, P14735, A0A087WXQ8, P28074, P28072, H0YLC2, P28070, O14818, H0YMI6, B4DMY4, Q6IB71, P60900, Q53XC6, Q9H2J9, P53634, A0A087WVV1, H0YKT8, H0YMA1, P25788, P25789, P25786, P25787, A0A024R3Z8, B4E324,…
GOTERM_BP_DIRECT	GO:0006928~movement of cell or subcellular component	32	1.97409	1.21597e-11	Q9NYB9, A0A0A0MRT6, P07437, H0YGX7, V9HWE1, Q8IY98, A0A024R2B6, F5H2R5, A4D2P0, Q9BUU9, A0A0S2Z4G6, A4D2P2, A0A0S2Z4G4, H7BYY1, A4D2P1, F8WAL6, Q6P707, F5H7S3, I3L3R2, A0A0S2Z4G8, P31146, Q9Y490, B7Z596, Q8IZP0, Q53R19, O15511, B0YJC5, B0YJC4, A4QPA9, C9JUG7, J3KRY1, V9HW43, P09493, A0A024RD15, P10599, Q5JP53, Q8TCG4, J3KN67, P67936, Q16539, F5H6T1, A0A0S2Z3D9, A0A087WWU8, A0A024QZN4, B1AK87, B1A…
GOTERM_BP_DIRECT	GO:0031124~mRNA 3'-end processing	24	1.48057	1.5351e-11	Q15287, Q09161, A0A087X2D0, J3QL05, C9JAB2, Q53FN0, Q01081, A0A0G2JJZ9, H3BMM9, B4DUA4, Q16629, Q13243, O00148, A0A1B0GW87, Q13242, Q96J01, O43809, A0A0A0MT12, A0A024R6W2, B4DWT1, K7ENG2, J3KP15, B4DJK0, S4R3G0, Q13247, Q8IYB3, A0A0S2Z4Z6, A0A0D9SEM4, Q07955, E9PCT1, D6RGZ2, E9PB61, Q9Y5S9, H0YIB4, D3DU92, B5BU25, H3BTC0, B7Z7U0, H3BMS0, P82979, P84103, I3L3H2, H3BPG5, G3V5K8, A9Z1X7, A0A023T787,…
GOTERM_BP_DIRECT	GO:0010467~gene expression	23	1.41888	4.65363e-11	B2R5W2, P52597, M0R019, P13984, G8JLB6, F8W6I7, C9J2Y9, F8W0G4, D6RBQ9, O43390, F8W1G6, Q00839, P61978, I6L957, M0QXD6, Q59ES8, A0A1W2PPS1, Q13151, P52434, P22626, G3V251, P19388, E5RGV0, Q0VGD6, H3BT71, A0A1W2PQL0, A0A087WVZ9, A0A1W2PPT5, A0A024RDF4, D6RJ04, P38159, B4DJ89, C9J4M6, A0A024R7T3, P30876, D6R9T0, G3V555, H3BRU6, B4DT28, E9PCY7, D6RIH9, B4DUQ1, E7EN40, B4DDB6, P51991, B4DH29, E7EQJ0,…
GOTERM_BP_DIRECT	GO:0000715~nucleotide-excision repair, DNA damage recognition	16	0.987045	7.77587e-11	Q16531, A0A0S2Z5H7, E7EM64, P61201, D6RD63, B7Z4W4, B4DN01, F5H265, Q9BT78, J3QTR3, H7C3S9, Q3MIH3, Q7L5N1, F5H747, Q96C32, Q5PY61, E9PGT6, J3QSA3, P54727, F5H2Z3, B4DV12, E5RHH5, Q49A90, A0A096LP07, C9JFE4, F5GZ39, F5GYF7, M0R1V7, Q59EL2, Q92905, A0A096LPJ3, D6RFN0, B2RDW1, F5H248, P09874, Q9UBW8, D6RAX7, F5H388, P62979, J3QKN0, B3KM48, Q99627, Q9UNS2, Q13098, Q5RKT7, P62877, F5H7C6, Q96H31, Q56…
GOTERM_BP_DIRECT	GO:0000086~G2/M transition of mitotic cell cycle	40	2.46761	1.20081e-10	O95067, P07437, P04350, E7ERH4, B4E043, A8K7B7, E7ERH2, Q2VPJ6, F5H265, P43034, B2RAH5, Q9BUU9, P0DP23, A0A0C4DGX4, P0DP25, P0DP24, E7ET01, Q3MIH3, F8W8N3, A0A024R7I3, E9PNK6, E5RJR5, E5RIU6, E7EV09, Q13561, H0Y7A7, F5H747, P50570, P23258, E7EX90, Q5PY61, J3QSA3, P14635, F8VRV5, Q8TBA7, P62258, B4DPZ3, Q5JP53, F5H2Z3, Q49A90, M0R1V7, F8VXL2, B4DZM6, E9PNQ9, A0A087WZZ9, P62979, J3QKN0, Q5SU16, P63…
GOTERM_BP_DIRECT	GO:0006334~nucleosome assembly	36	2.22085	4.01131e-10	O60814, Q6PJY7, E9PJJ2, E9PLC4, B7Z9C2, P23527, A0A0S2Z4G7, P49321, F8VXI6, B2R4R0, Q5VXV3, O75367, Q01105, F8VUX1, Q99879, A0A140VJQ2, Q99877, H0YIV4, Q92522, A4ZU86, Q3KPI8, Q99880, P55209, P16403, A0A0C4DFV9, F8VVB5, I6L9F7, Q0D2M2, P39687, E9PPH5, Q5SWC8, H0YHC3, P06899, U3KQK0, P49736, E9PS34, H0YH88, Q5TB19, A8MXH2, Q6PKH8, Q92688, D6RCF2, F8W020, Q5T626, F5H4R6, P26583, Q5T624, A0A0S2Z491,…
GOTERM_BP_DIRECT	GO:0048025~negative regulation of mRNA splicing, via spliceosome	14	0.863664	3.79928e-09	Q15287, H0Y6E7, H7BXF3, Q5JRI1, H3BPG5, B4DQZ7, C9JAB2, O75494, Q07021, E7EQT4, S4R3H4, H3BV80, H3BMM9, H7C2L4, Q16629, P62995, Q13242, I6L957, P61978, B4DUQ1, A6NLN1, A0A0B4J1Z1, K7ENG2, S4R3G0, P26368, A0A0S2Z504, P22626, Q13247, I3L3B0, A0A0D9SEM4, G3V3B0, P26599, Q9UKV3, Q08170, A0A0U1RRM4, I3L3Q7, H0YIB4, D3DU92, H3BT71, B5BU25, A0A087WUI2, H3BR27, H3BTC0, H3BMS0, Q5T6W2, P38159
GOTERM_BP_DIRECT	GO:0000375~RNA splicing, via transesterification reactions	15	0.925355	5.85706e-09	H7BXF3, Q5JRI1, Q12874, O75494, O75533, A9Z1X7, B3KUJ0, A8K6V3, Q15427, Q32Q20, M0R0I5, H7C2L4, Q92945, A0PJH5, O75934, A0A087WTP3, Q7Z497, P62995, Q6P2Q9, Q6IAP9, Q5T1M7, O43395, A0A0S2Z504, Q5SZ64, O94906, Q8IYB3, B2R7W3, A0JLT9, A0A0S2Z4Z6, A0A0D9SEM4, O43172, E9PCT1, Q08170, B4DW90, A0A0S2Z4W1, Q15393, O75940, B7Z7U0, M0R088
GOTERM_BP_DIRECT	GO:1900034~regulation of cellular response to heat	26	1.60395	7.54885e-09	Q15185, A0A024RDS1, E9PF82, Q9UHD1, V9GZ37, P35244, Q2VPJ6, Q53HF2, A8K7Q2, A4D105, P12270, P11142, Q5TEJ7, P49792, D6R938, K7EPP7, Q8N1F7, A0A024RDK3, Q96HX7, B3KTT5, Q499G7, A0A024RD80, Q96IS6, H3BM93, A0A0G2JIW1, P15927, Q8TBA7, P08238, E9PKE3, P62258, Q13557, A8K5I0, A0A024R394, M0R080, Q6FI51, B4DGL0, A0A024R4X7, Q02790, B4DDC6, Q8NFH3, P25685, Q8N163, Q8NFH4, H3BVG0, E9PBG7, H0Y9J2, P07900,…
GOTERM_BP_DIRECT	GO:0006511~ubiquitin-dependent protein catabolic process	44	2.71437	7.93743e-09	A0A024RDH2, F6WQW2, E7ERH2, B4DN01, A0A0G2JJM1, Q05DH1, A0A087WTB8, P61077, Q92530, O00487, D6RAW0, A0A087X2I1, A0A0C4DGX4, D6R933, Q541A5, Q96IF9, F8W8N3, E5RHG8, E5RJR5, B7Z855, P68036, A0A140VJZ1, A0A0G2JL47, Q0IIN5, P54578, A0A140VJZ4, Q93009, B4DE76, D6RAH7, V9HW41, A0A024R7Y5, O00762, A6PVX3, A0A024R1A4, Q6IB71, P35998, Q6U8A4, Q5W7F7, P62837, A0A024RDJ6, Q53TH1, J3KNQ3, A0A0A0MQU3, P43487,…
GOTERM_BP_DIRECT	GO:0006886~intracellular protein transport	52	3.2079	8.6728e-09	Q96QK1, P55735, U3KQU6, B3KWD0, O00203, D3DS63, Q9Y6Q5, Q53GI5, A0A0S2Z4G7, P53621, F8VVA7, K7EJJ1, B4DLT1, Q9Y6B6, F8VXU5, A0A024RB72, A0A024RDG1, F8VXB1, P10619, A0A024RB67, Q5SQT9, A0A140VJQ2, Q8TEX9, Q9Y5X3, A8MWR8, B5BU63, A0A0S2Z4Z4, A4ZU86, A0A024QZ42, A0A087WVQ6, G5E9S8, D6RC15, B4DV51, A0A0A0MRI2, C9JMD7, A0A0S2Z4Q4, P09497, O60784, P09496, U3KQL0, O00410, Q6PK82, F8W156, Q7RTQ2, Q53FC3,…
GOTERM_BP_DIRECT	GO:0000387~spliceosomal snRNP assembly	15	0.925355	4.02662e-08	J3KN38, Q7Z5A3, Q9BQA1, O14744, E9PMI6, F8VV04, P62306, P62308, H0Y711, V9GZ56, P62304, P14678, Q15182, E9PJF4, O43290, B4DVS0, B4DV00, Q49AN9, U3KQK1, Q8TEQ6, F5H013, M0QXB0, F8W0W6, Q9Y3F4, J3QLI9, E9PQI8, A0A0B4J254, Q66K91, K7ERG4, Q15020, P62314, P62316, P54105, P62318, A0A024R0H7, B0AZV0, B7ZLC9, G3V580, Q9Y4Z0
GOTERM_BP_DIRECT	GO:0015949~nucleobase-containing small molecule interconversion	14	0.863664	6.79015e-08	V9HW90, P17812, H9ZYJ2, F8W809, A0A024RBK9, B4E1E0, H0YAV1, P30085, P31350, Q32Q12, A0A182DWI3, B4DXD1, P22392, P54819, Q6FGX9, A0A087WSY9, B7Z2S5, P00568, H7C312, Q5T0D2, A0A0C4DGZ6, F8VY04, E9PL69, F8W1A4, P00390, C9JXC1, E2QRB9, A0A140VK93, Q5T9B7, P15531, J3KPD9, H0YID2, F8VZG5, Q6FGU2, P23921, E7ERL0, Q53F55, A0A087WSW9, E9PIR7, P23919, P10599, B4E0I8, Q16881, Q7LG56, G3V213, E5RHP0, Q6FHN3
GOTERM_BP_DIRECT	GO:1904874~positive regulation of telomerase RNA localization to Cajal body	11	0.678593	9.32253e-08	B3KNL2, E7ERF2, P40227, B3KRS7, V9HW96, V9HW37, Q9Y230, Q59H77, F5H282, Q99832, M0R0Y3, O60832, B7ZAR1, B4DX08, B4DDU6, P48643, P50990, P50991, A1JUI8, Q6IBT3, Q9Y265, E7ENZ3, F8VQ14, P78371, F5GWF6, P17987, B3KX11, B7Z1C9, C9IYT0, B4DYC8, B5BUB1, Q7Z759, E7ETR0, P49368, A0A024RDL1, B4DUR8, E7EQR6, E9PCA1
GOTERM_BP_DIRECT	GO:0006283~transcription-coupled nucleotide-excision repair	24	1.48057	1.29653e-07	Q16531, E7EM64, B4DN01, C9J2Y9, P35244, F5H265, A4D105, Q9BT78, Q5TEJ7, P18858, B4DM52, Q3MIH3, P52434, M0R0Q7, B7Z855, F5H747, Q5PY61, P19388, Q93009, J3QSA3, Q6FI35, F5H2Z3, E5RHH5, A0A087WVZ9, A0A1W2PPT5, Q49A90, B4DJ89, Q6U8A4, F5GYF7, C9J4M6, M0R1V7, Q92905, F5H248, Q9UBW8, D6RAX7, P30876, P62979, J3QKN0, B3KM48, Q9UNS2, Q13098, F5H7C6, B7ZAX6, H3BND8, Q567U8, M0R1M6, F5H6Q2, P27694, F5GXK7,…
GOTERM_BP_DIRECT	GO:0010501~RNA secondary structure unwinding	18	1.11043	1.64731e-07	F1T0B3, J3QL43, G3V529, O00571, O15523, A0A024RAS3, J3KSZ0, F5GYL3, A0A0D9SG12, A0A0G2JJZ9, O00148, A0A0C4DG89, A0A024R9A4, A0A0A0MT12, A0A0A0MSJ0, P26196, A0A0U4B4U6, Q8TDD1, B5BTY4, P17844, Q2NL95, A0A087X2G1, Q9NUU7, P60842, A0A1W2PQ51, I3L0H8, H3BQK0, J3KTB5, B5BUE6, J3KTA4, I3L3H2, Q86XP3, Q7L014, B2R858, B4DS24, Q92841, J3QS69, A0A1X7SBZ2, A0A140T9X3, Q59F66, A0A024RCM3, H3BTB3, P38919, A0A…
GOTERM_BP_DIRECT	GO:0000028~ribosomal small subunit assembly	12	0.740284	1.66172e-07	C9J9K3, Q71UM5, A0A0C4DG17, M0R0R2, A0A0B4J2B4, M0QYF7, E5RH77, Q96RS2, P08865, B0ZBD0, S4R435, H0YN88, M0QZN2, P62857, A0A075B716, C9JLI6, B2R4R9, S4R417, K7EM56, M0R140, P62263, P46782, P46783, K7EQJ5, F6U211, M0QXK4, P39019, A0A1W2PQS6, P08708, K7ELC2, H0YMV8, Q9NQ39, K7EJ78, M0R2L9, P62841, P42677, A0A024R4Q8, M0R0F0, A0A024R2P0
GOTERM_BP_DIRECT	GO:0050821~protein stabilization	34	2.09747	2.18625e-07	H0YNG9, P04406, C9JQ45, V9GZ37, V9HVZ4, V9HW37, A0A0G2JJM1, Q2VPJ6, H0YKE7, P07737, D3DNI3, B8ZZJ0, D3DNI2, J3KS31, B3KTT5, Q99497, A0A024RD80, Q16543, B7Z855, A0A0G2JL47, P17987, B2RBE5, Q93009, K7EJB9, P08238, Q8TBA7, C9JA36, A0A024R7B7, V9HWC2, K7EN45, Q6U8A4, E7ERF2, P40227, P13473, V9HW96, Q99832, B4DDU6, O95817, A0A0B4J1W3, B7ZAX6, P50990, A1JUI8, H3BND8, P50991, Q6IBT3, F5GX29, E7ENZ3, A0A…
GOTERM_BP_DIRECT	GO:0009168~purine ribonucleoside monophosphate biosynthetic process	10	0.616903	2.62292e-07	Q3B7A7, V9HWH7, H0Y4R1, P30520, P12268, P49915, C9J381, P30566, B3KRZ3, B4DJ26, A0A0A6YY92, A0A1B0GTG9, P22102, A0A1B0GWF8, X5DP48, C9K0R9, X5D8S6, B4E1L0, Q6ZNB1, A8K4H7, A0A024R725, Q06203, A0A1B0GTJ7, A0A096LNY6, P31939, A0A1B0GWJ0, A8K8N7, X5D2Z4, A0A140VJK6, P20839, P22234, E9PBS1, A0A024R5Q7, O15067, A8K9T9, D6RF62, D6RCC8, Q59HH3, A0A024RD93
GOTERM_BP_DIRECT	GO:0045454~cell redox homeostasis	24	1.48057	2.90574e-07	A0A0A0MSI0, H9ZYJ2, G3V5Q1, Q6NSD4, A0A024RBK9, G3V3M6, K7ER96, A0A087WUQ6, H7BZ94, G3V5M0, H7C3T4, Q5T123, A0A024R8S5, A0A087WSY9, B7Z2S5, P32119, Q06830, D3DPK5, Q86UY0, Q8NBS9, A6NIW5, Q6EHZ3, E2QRB9, A0A087WSW9, P10599, O95881, Q16881, P07237, O76003, Q7L4Q3, V9HWC7, Q5TZP7, Q9BS26, V9HW90, F8W809, G3XAJ4, G3V359, V9HW12, A0A090N8Y2, Q13162, V9HW51, A0A182DWI3, P30041, P13667, O14530, F8WBV5,…
GOTERM_BP_DIRECT	GO:1904871~positive regulation of protein localization to Cajal body	8	0.493523	4.435e-07	E7ERF2, P40227, V9HW96, V9HW37, Q59H77, F5H282, Q99832, B7ZAR1, B4DX08, B4DDU6, P48643, P50990, P50991, A1JUI8, Q6IBT3, E7ENZ3, F8VQ14, P78371, F5GWF6, P17987, B3KX11, B7Z1C9, B4DYC8, Q7Z759, P49368, A0A024RDL1, B4DUR8, E7EQR6, E9PCA1
GOTERM_BP_DIRECT	GO:0045727~positive regulation of translation	19	1.17212	6.8751e-07	B4DDN1, Q71UM5, P47897, O00571, K7EJV1, Q15717, A0A0S2Z4G7, K7EJV5, A0A0D9SG12, D6RBQ9, A0A0G2JJZ9, Q6PK56, K7ELV6, C9JLI6, H0YAR2, Q499G7, A0A0A0MT12, D3DQV9, Q9BRP8, D6W5Y5, A0A1B0GVU9, A0A0B4J210, B5BTY4, A0A140VJQ2, A0A024QYX3, P06748, K7EPM4, A4ZU86, Q9BUZ3, A0A024RDB4, P11940, H0YMV8, Q96AW5, E5RH50, A0A024RDF4, B2R491, P56537, Q2TU89, Q96IR1, I3L3H2, H0Y3P2, E7EQV3, A0A087WTT1, A0A024RDF3,…
GOTERM_BP_DIRECT	GO:0000302~response to reactive oxygen species	16	0.987045	9.43359e-07	A1YYW4, V9HW90, A0A0A0MSI0, H9ZYJ2, H7BXF3, Q6NSD4, F8W809, A0A024RBK9, P00441, V9HW12, P04040, A0A087WUQ6, H7BZ94, A0A182DWI3, C9JFR7, A0A024R8S5, P30041, P30044, A0A087WSY9, B7Z2S5, H7C2L4, P30048, P62995, P32119, Q06830, A8MX94, V9HWE9, P00390, A6NIW5, E2QRB9, C7DJS2, P07203, X5D5A9, P99999, V9HWC9, G4XXL9, A0A087WSW9, P09211, Q96HE7, E9PIR7, P10599, P07237, Q16881, H7BYH4, Q7L4Q3, V9HWC7
GOTERM_BP_DIRECT	GO:0000245~spliceosomal complex assembly	13	0.801974	1.14853e-06	F1T0B3, Q7Z5A3, F8VV04, Q9UMS4, O75533, P62308, V9GZ56, P62304, Q32Q20, A0A140T9X3, A0A024RCM3, A0A0G2JJZ9, Q49AN9, A0PJH5, Q7Z497, U3KQK1, Q15637, F5H013, M0QXB0, A0A0A0MT12, A3RJH1, J3QLI9, O94906, A0A024R5D9, A0A024R588, A0JLT9, A0A024R566, A0A087X2G1, F6TRA5, F6S4E6, Q13838, K7ERG4, Q15020, Q92499, P62314, F6WLT2, Q5STU3, P62316, A0A024R572, F5GY56, P62318, Q9Y4Z0
GOTERM_BP_DIRECT	GO:0048026~positive regulation of mRNA splicing, via spliceosome	10	0.616903	1.54354e-06	H0Y6E7, Q0D2M5, H7BXF3, I3L3H2, Q13573, K7EK33, Q9UMS4, Q53HF2, A8K7Q2, B3KUJ0, Q9Y2W1, Q15427, Q6P0P7, P11142, G3V4X8, Q05D20, A0A024R6E3, Q6P151, H7C2L4, E9PNE6, K7EQ55, P62995, P38919, G3V3A4, A0A024R8W0, Q96IS6, G3V5R3, Q6PJV4, Q5SZ64, A0A024QZD5, V9HW22, Q96EP5, Q6I9S2, K7EQ02, E9PN89, E9PKE3, A0A0S2Z569, F5GY56, Q7Z5U1, P08621, H3BT71, H3BR27, P38159
GOTERM_BP_DIRECT	GO:0010388~cullin deneddylation	8	0.493523	1.83388e-06	E7EM64, A0A0S2Z5H7, P61201, D6RD63, F5GYF7, C9JFE4, Q92905, Q59EL2, B4DN01, A0A096LPJ3, D6RFN0, F5H248, Q9BT78, Q9UBW8, D6RAX7, B3KM48, Q99627, H7C3S9, Q9UNS2, Q13098, F5H7C6, Q567U8, H7C3P9, F5H4U8, Q7L5N1, A0A024R4D1, H0YKU5, E9PGT6, A0A024R7W9, B4DIH5, E5RHH5, A8K070, A0A096LP07
GOTERM_BP_DIRECT	GO:1904851~positive regulation of establishment of protein localization to telomere	8	0.493523	1.83388e-06	E7ERF2, P40227, V9HW96, V9HW37, F5H282, Q99832, O60832, B7ZAR1, B4DX08, B4DDU6, P48643, P50990, P50991, A1JUI8, Q6IBT3, E7ENZ3, F8VQ14, P78371, F5GWF6, P17987, B7Z1C9, C9IYT0, B4DYC8, Q7Z759, A0A024RDL1, E7EQR6, E9PCA1
GOTERM_BP_DIRECT	GO:0075733~intracellular transport of virus	18	1.11043	1.8832e-06	O15131, F2Z3G4, B3KWD0, C9J4U1, F5H265, J3KTM9, J3QTR3, P12270, P49792, Q8N1F7, P62826, Q3MIH3, O00629, P52294, F5H747, H3BM93, Q96C32, Q5PY61, J3QSA3, C9J352, F5H2Z3, B4DV12, B4DV51, C9JWD9, Q49A90, F5GZ39, B5MDF5, Q14974, Q7Z726, B7Z752, M0R1V7, A0A024R4X7, Q8NFH3, Q8NFH4, B2RDW1, H3BVG0, F5H388, P62979, J3QKN0, Q5RKT7, P52292, Q96H31, F5H018, M0R1M6, F5H6Q2, J3KQE5, F5GXK7, A0A024RDV7, A0PJK4,…
GOTERM_BP_DIRECT	GO:0006396~RNA processing	26	1.60395	1.93178e-06	Q7Z5A3, A0A024QZP1, P52597, G8JLB6, A0A0A0MRA5, M0R0K8, B4DZC3, P05455, D6RBQ9, P61978, Q00839, Q9BUJ2, A0A1W2PPS1, Q6IQ30, O60506, Q8TDD1, H0Y5F5, A0A1W2PQ51, E5RGV0, A0A1W2PQL0, A0A024R0J9, Q15459, A0A024RDF4, A0A024RDF6, D6RJ04, A0A087WUK2, A0A024R7T3, Q6N037, V9GZ56, E9PB51, Q05CK9, D6R9T0, A0A024R1K8, Q53F48, U3KQK1, M0QXB0, E9PCY7, B4DUQ1, D6RIH9, E1P5S2, E7EN40, B5BUB5, M0QYZ0, E7EQJ0, Q5R…
GOTERM_BP_DIRECT	GO:0006607~NLS-bearing protein import into nucleus	12	0.740284	2.08931e-06	O15131, F2Z3G4, Q14974, Q7Z726, B7Z752, C9J4U1, D3DS63, J3KTM9, P49792, B3KT38, P52292, A0A024RAM0, Q14118, Q5TFJ7, H0YN14, O00629, P52294, Q92973, A0A024RDV7, C9JYI4, B3KWG6, Q5BKZ2, B3KXZ2, Q8TEX9, H0Y8C6, O00505, A0A024R2W4, O60684, C9J352, Q6I9Y8, C9JWD9, O00410
GOTERM_BP_DIRECT	GO:0030036~actin cytoskeleton organization	31	1.9124	2.36203e-06	C9JQ45, O60610, Q9ULV4, Q9BR76, P43034, A0RZB8, P23528, A4D2P0, P07737, A4D2P2, C9JX21, A4D2P1, D3DNI3, Q0P5T0, A0A024R7Z5, D3DNI2, A0A024R321, E9PQB7, A0A024RAV5, A0A024R324, Q9UNF0, P31146, A0A1E1ERW3, J3QRP6, B2RTX2, Q5JYX0, B4DKN9, O15511, E7EN95, O00560, O75369, E9PP50, F8VRV5, E9PBU7, Q0P5U7, P61586, B4DV51, B1AK87, B1AK88, P60953, A0A024R5K1, A0A024RAE4, A0A0B6XK12, G5EA09, A0A024RBI5, A0A…
GOTERM_BP_DIRECT	GO:0006986~response to unfolded protein	16	0.987045	2.82869e-06	A0A024RDS1, P31689, Q53HF2, F8WE04, Q2VPJ6, A8K7Q2, B8ZZ54, B4DZR0, P61604, P11142, Q96HX7, A0A024RD80, Q96IS6, B4DXT2, V9HW43, Q92575, P55145, P08238, E9PKE3, Q8TBA7, P10809, P04792, Q9BS26, P34932, Q96CS3, A8K259, M0R080, A0A024R3X4, Q6FI51, B4DGL0, P25685, A0A087WYC1, P07900, H7C2D6, O95757, E9PNE6, A0A024R5K8, E9PKH2, A0A024RDQ0, E9PDE8, D6RJ96, B4DY72, V9HW22, P50454, Q6FHS4, B3GQS7, B8ZZL8,…
GOTERM_BP_DIRECT	GO:0017148~negative regulation of translation	19	1.17212	3.04489e-06	V9GYZ6, Q12906, Q9Y6M1, P04406, E9PD14, D6RBW1, E7EUT5, V9HVZ4, O00571, Q0QET7, D6REE5, K7EJV1, E9KL35, F8W8I6, Q32Q75, Q6Y7W6, K7EJV5, Q9BWF3, P31483, A0A0D9SG12, A0A0F7L1S3, H0YAM7, C9JTN7, K7ELV6, Q8J015, P23396, D6R9Z1, O60506, Q9BSQ6, A0A0F7L0Q8, E9PFF5, D6W5Y5, X5D7E3, G3V153, B4DKT5, B5BTY4, Q05CP4, K7EPM4, H0YEU2, F2Z2S8, K7EJB9, D6RHH4, V9HW88, Q0VGL3, Q3KQZ8, P63244, P51114, E7ESB6, E9P…
GOTERM_BP_DIRECT	GO:0006606~protein import into nucleus	19	1.17212	3.04489e-06	O15131, F2Z3G4, F6WQW2, B5BTZ6, P55060, Q08209, C9J4U1, P23528, J3KTM9, P12270, P61970, Q8N1F7, E9PQB7, P62826, V9HWI5, E7ETC2, Q5TFJ7, P52294, A0A0S2Z4C6, H3BM93, C9JXG8, Q96P70, E9PP50, O60684, B4DE76, C9J352, D3DX26, B4DV51, C9JWD9, H3BRV9, C9JJ34, A0A024R6Y2, Q14974, B5MDF5, Q7Z726, B7Z752, A0A024R4X7, P43487, H3BVG0, A0A0S2Z4B5, O95373, P52292, E9PK25, F5H018, V9HVY3, J3KQE5, P30101, G3V1A4,…
GOTERM_BP_DIRECT	GO:0061136~regulation of proteasomal protein catabolic process	10	0.616903	3.23529e-06	H0Y4E0, Q6FHK9, Q6NSD4, A0A024R203, K9J957, Q53TH1, Q9NV35, Q5LJA5, Q6FHK7, A0A087WTV2, P82094, Q5LJA9, A0A024R370, K7ESG5, Q9Y5K5, A0A0K0K1L8, A0A087WUQ6, O00487, V9HWJ8, D3DUG9, J3QKN0, F8WF45, P61289, B3KQ25, Q86SZ7, Q86SZ9, A0A087X1Z3, A0A140VKF2, Q5LJB0, Q9UL46, Q6FHU3, J3QS39, Q06323, Q5U5U6, A6NJA2, P54578, P07203, J3QSA3, H0YM70, B4DV12, H0Y6Y4, Q7L4Q3, P0CG47, K7ENH2
GOTERM_BP_DIRECT	GO:0006888~ER to Golgi vesicle-mediated transport	35	2.15916	3.7593e-06	Q01082, E7ERH4, Q8N6H7, D6REX3, P53621, F8VVA7, E9PLD0, E7ET01, Q53F62, Q9Y6B6, Q96IF9, A0A024RB72, A0A024RDG1, F8VXB1, E7EV09, Q13561, B2ZZ89, Q0IIN5, E7EX90, F8VRV5, B4DPZ3, H7BXG7, C9JMD7, P53634, G5E9L0, D6RHZ5, F8W156, B4DJW8, E9PKL7, A0A1S5UZ19, P35606, C9JAK5, E9PJ21, H0YDN9, F8VXL2, O94979, Q9Y678, Q9UBR2, F8VYZ4, Q08379, P53992, C9J0M4, M0QXB4, E9PIY6, F8W1I6, P55072, Q9HD26, T1WFC1, E7E…
GOTERM_BP_DIRECT	GO:0075522~IRES-dependent viral translational initiation	7	0.431832	4.18565e-06	B4DV79, F8VZX2, Q3B770, Q6P1R0, Q96G38, A4D210, F8W0G4, P05455, H3BRU6, F8W1G6, O00303, A6NLN1, A0A024R821, Q7Z5T5, B4DMT5, B5BUB5, Q05BS0, Q14152, F8VXH9, Q24JU4, P55884, P26599, B4DXN6, A0A0U1RRM4, B4E1K8, O15371, B3KSH1, Q15366
GOTERM_BP_DIRECT	GO:0000082~G1/S transition of mitotic cell cycle	26	1.60395	5.1536e-06	Q0IJ49, E9PF82, F6WQW2, D6RBW1, P35244, Q08209, P62753, P31350, A4D105, Q7KZX8, Q32Q75, A0A0C4DGX4, Q5TEJ7, D6R938, Q4ZG57, Q13616, A0A0S2Z4T1, A0A024RDK3, Q99640, E7ETC2, Q14566, B4DM58, A8K4H7, E5RIU6, H3BR35, Q75MQ1, A0A0S2Z4C6, P05556, X5D7E3, C9JXC1, H0Y8E6, A0A024R7U6, C9JXG8, B4DLA6, P15927, A0A024R861, Q6FI35, B4DE76, C6EMX8, Q6FHF5, B3KTW0, D3DX26, Q96DV6, Q13557, C9JJ34, B0YJ76, A6NHV6,…
GOTERM_BP_DIRECT	GO:0051301~cell division	60	3.70142	5.23569e-06	E9PK41, Q66LE6, P07437, F8VYE8, Q99986, P27816, Q9NTJ3, Q9BUU9, P23396, E5RIU6, E9PHA2, Q08J23, M0R0Q7, F8W0W8, Q5JYX0, H0Y9X2, P14635, F2Z2S8, C9JZP1, B4DV51, Q8NBT2, P09496, A0A1B0GUB2, U3KQK7, B3KRS7, A0A024RAE4, A0A087WZZ9, B3KMS0, Q5SU16, K7EJH0, B1AHB1, B1AHB0, E9PMD7, B3KMB1, Q5TZN3, A0A0S2Z5A5, B5BUB1, A0A1W2PRU0, B0QYN7, C9J470, A6NMQ3, A0A024RAE6, A0A024R8V0, F8VTY2, D6RGE5, B4E135, A0A…
GOTERM_BP_DIRECT	GO:0000027~ribosomal large subunit assembly	11	0.678593	6.47814e-06	A0A024RAE1, Q49AJ9, H7C123, A0A024RBK3, Q5VVD0, P46777, P62750, K7ERT8, P27635, C9JXB8, X5D2T3, X1WI28, P30050, B5MCW2, A2RUM7, B3KTM6, K7EJV9, F8W7C6, Q9BT63, Q96QL0, G5E9G0, Q8TDN6, Q5VXN0, V9HW01, K7EMA7, Q5VVC8, P83731, P62913, B3KS36, Q9UKD2, H7C2C5, H7C422, Q9H7B2, Q8N5Z7, Q8TBK5, A0A087WV22, Q02878, C9JNW5, A8MUS3, H7BY10, P39023
GOTERM_BP_DIRECT	GO:0001649~osteoblast differentiation	26	1.60395	7.46162e-06	M0QXL5, B2R5W2, M0R299, M0R0P1, J3QSV6, A0A0A0MSX9, V9HW31, Q00839, A0A1W2PPS1, O60506, A1A5C4, A1A5C5, J3KS23, G3V251, P41252, Q13951, A0A0U1RQF0, A7BI36, K7ELC2, A0A087WVQ6, Q9P2E9, E9PB61, P67936, Q96BS4, H3BT71, A0A1W2PQL0, M0R2Q4, P38159, P35998, F8W7S5, P04040, Q0QEN7, Q7KZF4, J3KR24, Q05CK9, K7ELP0, A0PJ87, Q9BQG0, Q00610, G3V555, M0QZC5, G3V279, A0A024R6X2, K7EQJ5, H0YH81, P49327, B8ZZL8,…
GOTERM_BP_DIRECT	GO:0061621~canonical glycolysis	12	0.740284	9.17067e-06	V9HWN7, Q6FHK8, P04406, B3KXY9, Q01813, B1APP6, V9HWF4, V9HVZ4, E7EUT5, P04075, P06733, Q0QET7, Q7L2M7, H3BPS8, P17858, V9HWB8, P52789, V9HWK1, Q59FD4, J3KPS3, Q0D2Q6, B4DNK4, H3BQN4, Q9BSP4, P60174, A0A024R4F1, Q6FHU2, Q6P6D7, P18669, U3KPZ0, Q53HE2, P19367, P09972, A8MVZ9, A8K7J7, A0A0M4FNU3, A0A024QZ64, A0A024QZK7, E9PB90, P00558, P14618, E2DRY6
GOTERM_BP_DIRECT	GO:0032968~positive regulation of transcription elongation from RNA polymerase II promoter	9	0.555213	1.00504e-05	A0A1B0GUB2, Q15369, A0A024RDU9, Q9GZS3, P13984, P35269, Q6IBK5, H0YMF9, A0A0S2Z5N1, Q9Y5B9, Q8N7H5, Q6P1J9, A0A0S2Z5M9, A0A024R7Y5, R4GMY8, H0YL19, Q92541, A0A024R0H6, Q8WVC0, M0QXD6, E5RHG8, H0YN81
GOTERM_BP_DIRECT	GO:0051170~nuclear import	10	0.616903	1.15654e-05	Q7Z5A3, E9PI87, F8W6I7, P62306, P62308, Q15182, P14678, P62304, A0A024RAZ7, B4DVS0, Q49AN9, Q8TEQ6, F5H013, P09651, F8W0W6, J3QLI9, A0A024RB53, A0A0B4J254, F8VZ49, F8VTQ5, Q66K91, K7ERG4, P62314, P62316, P62318, Q9BUP3, H0YH80, B7ZLC9
GOTERM_BP_DIRECT	GO:0043086~negative regulation of catalytic activity	21	1.2955	1.15903e-05	P07355, H3BNV2, F8VZN8, A0A140VK39, V9HWE0, P12429, P56211, Q96C90, B2RAH5, K7EN20, A0A024R5Z7, Q9NZL4, O60256, E9PLC4, A0A0C4DGH5, D6RBE9, Q5VXV3, P13489, O43390, H0YN42, C9JJS3, P08758, P15559, D6RA82, H0YMD0, B4DLR8, H0YKS4, Q01105, Q6LES2, Q6MZS5, A0A024R5U3, Q561W4, A0A024R563, H0YMU9, C9K0K7, Q38J66, B4DMB1, A0A0A0MT09, P09525, Q0VGD6, Q5T5H1, A0A0C4DFV9, D6RBL5, Q9BTT0, Q96CS3, D6RFG5, H3B…
GOTERM_BP_DIRECT	GO:0008543~fibroblast growth factor receptor signaling pathway	22	1.35719	1.39526e-05	P46940, Q01085, P52597, M0R019, A4QPB0, P13984, G8JLB6, F8W6I7, C9J2Y9, F5H265, Q6ICN0, P61106, Q499G7, Q3MIH3, Q59ES8, M0QXD6, P52434, F5H747, Q5PY61, P19388, J3QSA3, E5RGV0, F5H2Z3, A0A0J9YXZ5, A0A087WVZ9, Q49AS9, A0A1W2PPT5, Q49A90, D6RJ04, X6RFL8, B4DJ89, C9J4M6, A0A024R7T3, M0R1V7, P30876, P62979, J3QKN0, D6R9T0, P28482, Q1HBJ4, M0R1M6, E9PCY7, D6RIH9, F5H6Q2, E7EN40, F5GXK7, A0A024R845, Q5U…
GOTERM_BP_DIRECT	GO:0061024~membrane organization	13	0.801974	1.57945e-05	H0YNG9, P61026, P31947, P61006, E7EX29, P31946, H0YKE7, P61981, A0A024R1K7, Q9H4N8, P61106, P27348, H7C3P7, P11233, Q53T70, Q53S41, B0AZS6, V9HW98, F5GX29, V9HWD6, A0A024R7I3, P63104, A0A024R845, Q7L5N7, H0YB80, B7Z2E6, Q99653, A0A024R9M9, P62258, Q04917, D0PNI1, B5BU24, X6RFL8
GOTERM_BP_DIRECT	GO:0070911~global genome nucleotide-excision repair	13	0.801974	1.57945e-05	Q16531, A8MU27, B7Z4W4, F5H265, J3QTR3, B8ZZJ0, Q3MIH3, A0A024R8S3, F5H747, Q96C32, B8ZZN6, Q5PY61, B9A032, J3QSA3, P54727, V9HW41, A8MUA9, F5H2Z3, B4DV12, F8VSD4, Q49A90, H3BQQ9, F5GZ39, A0A024R3Z2, P55854, M0R1V7, B2RDW1, P09874, F5H388, P62979, J3QKN0, H3BPC4, Q5RKT7, P62877, Q96H31, P61956, M0R1M6, P63279, F5H6Q2, Q5W0S5, F5GXK7, J3QS39, Q5U5U6, A8K503, P61088, P63165, B0QYN7, P62987, P0CG48,…
GOTERM_BP_DIRECT	GO:0061077~chaperone-mediated protein folding	14	0.863664	1.59832e-05	Q9UHD1, Q02790, P27797, P62942, Q2TA84, A0A090N8Y2, Q6FGM6, Q13451, P68400, Q00688, E5KN55, P13667, Q5VVH2, Q5W0X3, E9PS71, Q9H3U1, P27824, A0A0S2Z497, A0A024R3C3, E9PHZ2, E9PPQ5, Q5U5J2, P40855, D6RGY2, Q5QNY5, E7EU96, Q08752, B7Z8B3, K7EJB9, V9HW88, P23284, B5BUH5, Q0VDC5, Q0VDC6, A0A1W2PNX8, A0A024R394
GOTERM_BP_DIRECT	GO:0070987~error-free translesion synthesis	10	0.616903	2.01559e-05	F5GZ39, M0R1V7, P35244, F5H265, B2RDW1, A4D105, J3QTR3, F5H388, P62979, J3QKN0, Q5TEJ7, Q5RKT7, Q96H31, Q541A5, Q3MIH3, M0R1M6, P12004, P55072, Q96IF9, F5H6Q2, P27694, F5GXK7, C9JNP9, F5H747, J3QS39, Q5U5U6, Q0IIN5, Q96C32, Q92890, V9HW80, Q5PY61, P15927, J3QSA3, P62987, Q6FI35, P0CG48, Q6FHF5, B4DV12, F5GYU3, F5H2Z3, Q5UGI3, M0R2S1, P0CG47, Q49A90, B5MC59
GOTERM_BP_DIRECT	GO:0009116~nucleoside metabolic process	10	0.616903	2.01559e-05	B1ALA9, V9HWH6, V9HWH7, A0A0B4J207, P07741, P11172, A0A024QYY3, O60256, P11908, H7C540, A8K5J1, G3V5M2, P00491, C9JJS3, A8K4H7, B5LY64, H0Y8X4, Q06203, B5LY69, B5LY67, E9PFD2, P31939, P21108, B7ZB02, C9K0K7, H3BQB1, P60891, E7EPA1, A0A140VK41, H3BQZ9, H3BQF1, D6RCC8, I3L0S1, O43598, B5LY71, B5LY70
GOTERM_BP_DIRECT	GO:0008283~cell proliferation	60	3.70142	2.10232e-05	H0Y5G9, Q6PJY7, P62750, B4E043, F5H6R7, B4DEN9, Q9UKG1, A4D2P0, A0A0C4DGX4, A4D2P2, A4D2P1, A0A087WSY9, Q6FHQ0, F5H077, E5RIU6, A0A0B4J210, Q13561, Q6FI35, Q53F55, H7BY10, A0A087WZZ9, P40222, Q6PKG0, F8WE72, F5H4H0, B2R657, F8W1I6, Q53Y97, Q96EP5, Q13442, A0A0S2Z4A5, K7EQ02, Q9BXP5, Q5T626, E9PIR7, Q5T624, F5H7V1, M0QZR4, G8JLH9, A0A024R2Z6, O43598, A0A024RB87, P40763, A0A024RB85, P01112, A0A0A0M…
GOTERM_BP_DIRECT	GO:0006695~cholesterol biosynthetic process	14	0.863664	2.22326e-05	A0A087X1D8, Q01581, Q16850, A0A024R913, E7EUI8, A0A0C4DFL7, P14324, Q15738, B1AHF3, A0A0G2JQD0, Q13907, A0A024R1Y2, Q2VF42, P53602, P53396, Q6FGV9, E9PNM1, A0A087WVN4, C9JDR0, A0A1W2PQ47, Q2Q9B7, P37268, H3BP35, A0A024R059, B2R694, Q14534, E7EM57, Q0PHS1, Q0PHS4, Q4LE36, Q2Q9H2, A0A024R1T9, Q6IAX1, Q15126, P56937, B7Z9R8, P11413, B4DND3, P48449, B4DWP0, E7EVQ6, Q5HYI4, P00387, A0A024R4X0, E9PD92
GOTERM_BP_DIRECT	GO:0006164~purine nucleotide biosynthetic process	8	0.493523	3.1326e-05	B1ALA9, V9HWH7, H0Y4R1, P12268, P11586, P30566, V9GZ78, P00492, B4DJ26, A0A0A6YY92, A0A1B0GTG9, A0A1B0GWF8, X5DP48, A0A024R652, Q6LET3, X5D8S6, A0A140VJL3, A8K4H7, Q06203, A0A1B0GTJ7, F5H2F4, A0A096LNY6, P31939, B7ZB02, A0A1B0GWJ0, A8K8N7, X5D2Z4, P60891, O15067, A8K9T9, D6RCC8, V9GYY3
GOTERM_BP_DIRECT	GO:0043248~proteasome assembly	8	0.493523	3.1326e-05	A0A087WUX6, A0A024R201, P48556, Q5VYK3, E9PL38, J3KNQ3, K7EJR3, A0A087WUL9, R4GMR5, J3KN16, V9HW09, Q5VWC4, R4GMY1, Q16186, Q9UNM6, A6PVX3, P55036, A0A087WX59, O00231, O95456, B4DJ66, Q16401
GOTERM_BP_DIRECT	GO:0042274~ribosomal small subunit biogenesis	9	0.555213	3.63097e-05	Q9H0A0, A2A3R6, A2A3R5, A0A0B4J2B4, M0QYF7, P62753, A2A3R7, A0A087WV29, M0R210, P62249, B0ZBD0, H0YN88, P62857, A0A075B716, B2R4R9, S4R417, E7ETK0, K7EM56, M0R1M5, M0R140, K7EQJ5, M0QXK4, P39019, P62081, P08708, K7ELC2, A0A087WUS0, B5MCP9, K7EJ78, P62841, M0R2L9, M0R3H0, Q96DV6, P62847
GOTERM_BP_DIRECT	GO:0006189~'de novo' IMP biosynthetic process	6	0.370142	3.86978e-05	Q3B7A7, V9HWH7, P30566, A0A0A6YY92, B4DJ26, A0A1B0GTG9, P22102, A0A1B0GWF8, X5DP48, X5D8S6, A8K4H7, Q06203, A0A1B0GTJ7, A0A096LNY6, P31939, A0A1B0GWJ0, X5D2Z4, A8K8N7, E9PBS1, P22234, A8K9T9, O15067, D6RF62, D6RCC8, Q59HH3, A0A024RD93
GOTERM_BP_DIRECT	GO:0042273~ribosomal large subunit biogenesis	11	0.678593	4.23728e-05	J3KS10, P18124, B2RDF2, Q5VVD0, A0PJ62, P46777, B5MCF9, H7C2Q8, F8WBS5, E5RIT6, A2RUM7, F8WB72, Q9UNX3, B3KTM6, E7EPB3, Q9Y3C1, B3KTZ6, Q15050, A8MUD9, Q99848, A0A0C4DGU5, J3QRC4, Q5VVC8, B3KXD6, P62913, A0A087X2G6, J3QQV1, Q6IBH6, O00541, Q6IPH7, D6RIC3, P61254, A0A024R814, C9K025, P50914, P18077, Q6IB29, J3QRI7
GOTERM_BP_DIRECT	GO:0000463~maturation of LSU-rRNA from tricistronic rRNA transcript (SSU-rRNA, 5.8S rRNA, LSU-rRNA)	7	0.431832	4.25686e-05	A8K3R2, P18124, B2RDF2, Q4G0D9, Q5VXN0, P42766, B4DEN9, Q8IY81, A0A024R866, B3KXD6, B5MCF9, O00541, Q9BZE4, D2CFK9, Q6DKJ9, Q9H7B2, A0A075B729, Q14137, Q8N4P8, F2Z388, B2RDN4, A0A024R814, B3KTZ6, A8MUD9
GOTERM_BP_DIRECT	GO:0045899~positive regulation of RNA polymerase II transcriptional preinitiation complex assembly	7	0.431832	4.25686e-05	E9PMD8, P43686, P35998, R4GNH3, Q53XL8, E9PKD5, E9PN50, E9PM69, Q75L23, Q86VP6, P62195, H0YJC0, A8K2M0, A0A087X2I1, J3QQM1, J3QSA9, A0A0C4DGH5, A0A140VK70, A0A140VJS3, A0A140VK42, P17980, P62333, P62191
GOTERM_BP_DIRECT	GO:1900740~positive regulation of protein insertion into mitochondrial membrane involved in apoptotic signaling pathway	12	0.740284	4.56563e-05	A8ASI8, Q6NVI2, A0A024R3Z8, P31947, E7EX29, A0A087WW40, B2ZP79, P31946, F8VXL2, P61981, A0A024R1K7, Q9H4N8, P27348, E7EQ06, Q53S41, B0AZS6, V9HW98, A0A0A0MS31, V9HWD6, P63098, P63104, D3YTA9, Q14790, B6CGU5, Q6FGH9, P63167, E7EQ01, H0YB80, Q9Y371, E7EVN1, B7Z2E6, A0A140VJU5, F6U1T9, F8VRV5, B3KT21, P62258, B5BU46, Q04917, P55957, D0PNI1, B5BU24, E7ETB7
GOTERM_BP_DIRECT	GO:0042769~DNA damage response, detection of DNA damage	13	0.801974	6.15396e-05	Q16531, P31689, P35244, F5H265, A4D105, J3QTR3, Q5TEJ7, P23396, Q3MIH3, F5H747, Q96C32, Q5PY61, P15927, J3QSA3, Q6FI35, H0YEU2, F2Z2S8, Q6FHF5, F5H2Z3, B4DV12, Q49A90, F5GZ39, M0R1V7, B2RDW1, P09874, F5H388, P62979, H0YF32, J3QKN0, Q5RKT7, P62877, Q96H31, P12004, M0R1M6, F5H6Q2, P27694, F5GXK7, J3QS39, Q5U5U6, E9PL09, P62987, H0YCJ7, P0CG48, F5GY55, E9PPU1, A0A024R3T8, Q5UGI3, F5GYU3, M0R2S1, P0C…
GOTERM_BP_DIRECT	GO:0006376~mRNA splice site selection	9	0.555213	6.29806e-05	H0Y6E7, Q5JRI1, G3V5K8, O75494, Q9Y383, B4DUA4, Q13243, Q86Y74, D6RDI2, Q13242, A0A0A6YYJ8, S4R3G0, A0A0S2Z504, B4DJK0, Q13247, O95232, J3KTL2, Q07955, Q59FA2, A8K3C5, J3KPP4, A0A024R6D8, H0YIB4, H3BT71, H3BR27, P38159
GOTERM_BP_DIRECT	GO:0032212~positive regulation of telomere maintenance via telomerase	12	0.740284	9.05254e-05	E7ERF2, P40227, V9HW96, V9HW37, F8W6I7, Q59H77, F5H282, P35222, Q99832, A0A024RAZ7, O60832, B7ZAR1, B4DX08, B4DDU6, P48643, Q1HBJ4, P28482, P50990, A0A024R2Q3, P50991, A1JUI8, Q499G7, Q6IBT3, P09651, E7ENZ3, E7EMJ5, F8VQ14, P17987, F5GWF6, P78371, B3KX11, B7Z1C9, C9IYT0, A0A024RB53, B4DYC8, Q7Z759, F8VZ49, F8VTQ5, P49368, A0A024RDL1, B4DUR8, B5BU28, H0YH80, E7EQR6, E9PCA1, B4DGU4
GOTERM_BP_DIRECT	GO:0021762~substantia nigra development	15	0.925355	0.000103988	Q9BVT0, P0DP23, Q9H4N8, P0DP25, C9JX21, P0DP24, O15027, Q53S41, Q2VF42, C9JNR4, Q2Q9B7, A0A024R324, Q5JYX0, H0Y7A7, F1T0I1, E7EM57, Q0PHS1, B4DKN9, Q0PHS4, B4DJ51, F8VRV5, P62258, P11413, P61586, X6RGP5, E7EMB3, E9PD92, P60953, A4QN18, A0A024RAE4, A0A0B6XK12, A4QN19, E7EUI8, F8VXL2, A0A024R1K7, Q9Y2J8, P27348, V9HWB9, Q9BRL5, V9HW98, V9HWB4, P11021, A0A024RA98, F5GXY2, Q6FGH9, P00338, P63167, E7E…
GOTERM_BP_DIRECT	GO:0006414~translational elongation	9	0.555213	0.000104113	Q6IPT9, Q6ICQ4, Q6FG99, E9PL12, E9PQZ1, P29692, E9PPR1, Q6PK56, A0A024R3W7, A0A024RCA7, A0A087X1X7, Q6IPN6, Q53YD7, Q5VTE0, P68104, E9PRY8, E9PQ49, E9PI39, P05387, P05386, Q6IPS9, E9PK01, P26641, D6RBD7, E9PMW7, P13639, A0A087WVQ9, O43324, A0A087WV01, Q6P4C9, H0YAL7, D3DWK1, P24534, Q504Z0, B2RAR6, A0A024R608
GOTERM_BP_DIRECT	GO:0000381~regulation of alternative mRNA splicing, via spliceosome	13	0.801974	0.000111641	H0Y6E7, Q15287, H7BXF3, J3KTA4, B5BUE6, A0PJJ3, H3BPG5, J3QL05, Q53FN0, A0A023T787, Q9Y2W1, Q6P0P7, E9PB51, A0A0J9YW13, Q9BWF3, Q05D20, H3BV80, H3BMM9, H7C2L4, A0A024R1K8, A0A024R8U5, P62995, A6NLN1, A2A3S3, J3KP15, Q6PJV4, Q13247, P49756, P17844, Q5VZF2, P26599, A0A0U1RRM4, Q9Y5S9, Q7Z5U1, D3DU92, H3BT71, H3BR27, H3BTC0, Q15459, Q01130, H3BMS0, P38159
GOTERM_BP_DIRECT	GO:0019054~modulation by virus of host process	6	0.370142	0.000124978	O15131, O00629, F2Z3G4, P52294, Q14974, Q7Z726, A0A024RDV7, B7Z752, C9JYI4, Q5BKZ2, B3KXZ2, C9J4U1, O00505, J3KTM9, C9J352, P52292, C9JWD9
GOTERM_BP_DIRECT	GO:1903608~protein localization to cytoplasmic stress granule	6	0.370142	0.000124978	F1T0B3, A0A0D9SFB3, A3RJH1, B5BUB5, B5BTY4, A0JLU4, O00571, A0A0D9SF53, H0Y449, A0A087X2G1, F8W8I6, Q92499, Q08211, P31483, A0A0D9SG12, Q6PKI6, P05455, P67809, C9JTN7
GOTERM_BP_DIRECT	GO:0016241~regulation of macroautophagy	14	0.863664	0.000125341	Q96QK1, A0A0S2Z5F1, P04406, B4DWH5, Q9UNH7, V9HVZ4, E7EUT5, A0A024R7X3, A0A087WW40, B3KUZ7, Q0QET7, B4DJS7, H0YC04, O75436, K7ELJ7, A0A024R5A3, A0A075B7C0, A0A024R580, G3V126, P38606, B4DLT1, G3V5X9, K7EM73, Q9UHD9, Q53Y06, K7EKD8, P36543, K7EIV0, O75348, Q6P5V6, U3KQP5, B2RDI5, A0A024R7U9, C9J8H1, Q9Y371, Q9Y5X3, Q9UI12, A0A0C4DGQ5, A0A024R883, P07384, P21281, A0A140VK65, A0A140VJU5, S4R3Q6, P04…
GOTERM_BP_DIRECT	GO:0010033~response to organic substance	11	0.678593	0.000131103	Q3B7A7, A1YYW4, Q6I9T8, D3XNU5, V9HWE0, P00441, A8K7B7, Q2TAM5, P30153, H0YCY8, O00267, P12830, D6RBE9, A0A087WX17, P22102, B3KUN1, A0A087WXI5, E9PKV4, B3KQV6, E9PKH5, P08758, P25815, A0A087WU43, E9PI38, A0A087WVP0, Q14534, Q9UII7, A0A0E3XJU3, B4E0Q4, Q96CP1, E9PQS6, X5D5A9, A0A087X0W8, V9HWC9, P67775, A0A0U2ZQU7, A5D8W4, Q04206, Q59HH3, H7BYH4, Q96F54, B3GN61, P53634, E7EVQ6, Q5HYI4, D6RBL5
GOTERM_BP_DIRECT	GO:0006096~glycolytic process	12	0.740284	0.000168557	V9HWN7, Q6FHK8, P04406, B3KXY9, E7EUT5, V9HVZ4, V9HWF4, P04075, P06733, Q0QET7, Q7L2M7, H3BPS8, P17858, V9HWB9, P52789, V9HWK1, Q59FD4, J3KPS3, Q0D2Q6, H3BQN4, P60174, A0A024R4F1, Q9BSP4, B4DDQ8, Q6FHU2, F5GXY2, Q6P6D7, P18669, U3KPZ0, B7Z6C2, P00338, Q53HE2, P19367, P09972, A8MVZ9, A8K7J7, A0A0M4FNU3, P36871, A0A024QZ64, A0A024QZK7, E9PB90, P00558, E2DRY6
GOTERM_BP_DIRECT	GO:0030855~epithelial cell differentiation	18	1.11043	0.000181939	A0A024QZP1, A0A0C4DG17, P52895, G3V3R6, B4DK69, P37802, P08865, A0A024R374, A8MTM1, P31942, P21796, B4DHY1, Q04828, E5RIU6, H0Y8X4, X6RJP6, Q6LES2, P09972, Q6FI35, A8MVZ9, Q15417, P00558, P09525, Q6FHF5, A0A024QZK8, Q96BW5, A0A1L1UHR1, B4DMY4, C9JI87, B3KTS5, C9J9K3, V9HWF4, Q96RS2, P17931, P06493, A0A087WZZ9, P16152, A0A024QZJ8, H0Y804, S4R3P0, Q53F48, B2R657, P12004, Q6FGL0, I6L9I5, Q6P452, P07…
GOTERM_BP_DIRECT	GO:0006294~nucleotide-excision repair, preincision complex assembly	11	0.678593	0.000183492	Q16531, F5GZ39, B7Z4W4, M0R1V7, P35244, F5H265, B2RDW1, P09874, A4D105, J3QTR3, F5H388, P62979, J3QKN0, Q5TEJ7, Q5RKT7, P62877, Q96H31, Q3MIH3, M0R1M6, F5H6Q2, Q5W0S5, P27694, F5GXK7, F5H747, J3QS39, Q5U5U6, Q96C32, Q5PY61, P15927, J3QSA3, P62987, P54727, P0CG48, F5GY55, A0A024R3T8, B4DV12, F5GYU3, F5H2Z3, Q5UGI3, M0R2S1, P0CG47, Q49A90, B5MC59
GOTERM_BP_DIRECT	GO:0043928~exonucleolytic nuclear-transcribed mRNA catabolic process involved in deadenylation-dependent decay	11	0.678593	0.000183492	P26196, Q9Y4Y9, Q9Y2L1, A0A090N8Y5, B8ZZF8, Q49AG4, B2R858, B2RDZ9, Q9Y333, F2Z2C0, V9GZ56, E9PPI9, Q9NPD3, Q6P2E9, P62312, Q15024, Q96C86, A0A024R2P7, U3KQK1, M0QXB0, G3V1J5, Q9Y4Z0, P62310
GOTERM_BP_DIRECT	GO:0071353~cellular response to interleukin-4	10	0.616903	0.000185483	Q49AJ9, Q6NSF2, A0A024RBS2, B4DGL0, H0Y4R1, F8VW21, H3BT57, P12268, B5MCW2, H3BUJ5, F8VPE8, F8VWS0, A0A024R611, F8VQY6, H3BT29, V9HWB4, F8VZS0, P49736, P11021, H3BRY3, A0A024RD80, Q96QL0, Q9BT63, P31146, G5E9G0, H3BVD2, P05388, H0Y8E6, P68363, P49327, A4VCI9, F8VRK7, B3KS36, F8VU65, G3V210, A0A0U1RQF0, H7C422, P08238, F8VWV4, P29590, P39023
GOTERM_BP_DIRECT	GO:0006450~regulation of translational fidelity	8	0.493523	0.00019785	B4DER1, M0R0R2, L7N2F4, P49588, P41252, A0A140T936, Q6P0M4, A0A0A0MSX9, Q8TEA8, P26640, B4E266, J3KR24, Q9BTE6, Q9P2J5, M0QZN2, A0A024RCN6, A0A024R4Q8, Q496C9, C9J5N1, P46782, M0R0F0
GOTERM_BP_DIRECT	GO:0006098~pentose-phosphate shunt	7	0.431832	0.000198549	P37837, P60174, M0R261, U3KPZ0, Q0PHS1, E7EM57, A0A0B4J1R6, Q53HE2, A0A140VK56, Q0PHS4, A0A0K0K1K7, E7EUI8, Q2Q9H2, F2Z393, P29401, O95336, Q96G03, V9HWK1, P11413, Q2VF42, B4E2U0, P52209, Q2Q9B7, V9HWD9, E9PD92
GOTERM_BP_DIRECT	GO:0006417~regulation of translation	15	0.925355	0.000208787	Q6PIN5, D6RBW1, Q05D08, E5RH77, B2R858, P58546, J3QL01, A0A024R8P8, A0A023T787, C9JL85, P63173, Q32Q75, A0A0J9YW13, H0Y8J7, Q9UQ80, F8VZQ9, V9HWB7, Q9BQ04, P98179, P62263, J3KT73, Q53Y97, P06702, P26196, F8WAE5, X5D7E3, Q92616, A0A024QYX3, Q69YG1, P06730, D6RFJ3, Q9BY44, Q9Y5S9, P04818, Q9HBB2, F8VR77, P82979, P21399, A0A024RB85
GOTERM_BP_DIRECT	GO:0007067~mitotic nuclear division	42	2.59099	0.000210693	O95067, E9PK41, Q66LE6, A0A024R0Q7, Q99986, P62753, P43034, Q53FN0, B2RAH5, A8K3D0, P12270, Q3ZCR3, P23396, Q53G92, E5RIU6, Q08J23, H0Y9X2, Q13561, E7EX90, H0YDU8, A0A087WVQ6, P53041, F2Z2S8, B4DV51, Q96DV6, Q8NBT2, P09496, U3KQK7, B3KRS7, A2A3R6, A2A3R5, Q14978, A2A3R7, E5RG27, B4DZM6, A0A087WZZ9, H3BPC4, A0A023T695, K7EJH0, A0A087WY61, Q00610, A0A024R8U5, F8W1I6, P63279, Q14980, Q13509, E7ETM0,…
GOTERM_BP_DIRECT	GO:0019886~antigen processing and presentation of exogenous peptide antigen via MHC class II	21	1.2955	0.00025909	R4GMT0, P55735, E7ESD3, C9JH19, E7ERH4, A8K8J9, Q6MZZ3, Q9Y6Q5, A0A1B0GVD5, Q53GI5, D6REX3, K7EJJ1, E7ET01, C9IZZ0, A0A024R3Q3, G3V4E4, E7EMU4, Q9Y6B6, P84077, Q07866, B3KTX4, V9HWI3, E7EV09, E7EQL5, F8VW18, C9J592, A0A1B0GVS3, G3V3H3, Q13561, A0A1B0GW44, P50570, E7EX90, F8WD96, D6RGY2, A8MWR8, E7EQU2, F8W6L3, B5BU63, A0A087WVQ6, E7ETL8, F8VRV5, B4DPZ3, G5E9S8, C9J4S4, H7BXG7, Q10567, Q53XC6, P09…
GOTERM_BP_DIRECT	GO:0051028~mRNA transport	14	0.863664	0.000260651	Q09161, Q9Y6M1, P55735, A0A024R6Y2, B3KWD0, F5H6P7, Q9UIA9, X5D7S8, F8W6I7, D3DSQ7, A0A023T787, A0A024RDE5, A0A024RAZ7, A0A0J9YW13, Q32P51, P61970, A0A024R179, M0R0I5, Q92945, A0A087WTP3, A0A023T6R1, P09651, A0A024QZ98, X5D2M8, B4DDB6, B4DKT5, P51991, A0A024RB53, X5DNU0, A8MXL6, A8MWR8, Q9UN86, F8VZ49, F8W930, F8VTQ5, A0A024RDB2, O14980, Q9Y5S9, H0YH80, X5D7K9, E7ESC6, Q14764, Q96A72, H3BRV9
GOTERM_BP_DIRECT	GO:0055114~oxidation-reduction process	82	5.05861	0.000270062	H0Y4R1, P78417, B4DK69, P00167, Q5VSQ6, O43175, P31350, V9GZ78, A0A087WSY9, O43488, Q2Q9B7, Q04828, Q8N5I4, Q0PHS1, E7EM57, O60701, Q0PHS4, O60218, X5D5A9, Q9BV57, P23921, P20839, A0A140VKC8, Q96LJ7, O95881, B4E2U0, I3L2R6, Q5TZP7, V9HW90, Q99536, Q16850, G3V359, E7EUI8, A0A0J9YX13, P16152, H0Y804, B4DXD1, H3BRK3, Q8IZV5, G3V1D1, Q5M7Z5, V9HVY3, Q9H299, O43396, P30101, A0A1B0GUA1, A0A1S5UZ00, J3Q…
GOTERM_BP_DIRECT	GO:0007017~microtubule-based process	12	0.740284	0.000297321	P07437, P04350, Q5ST81, B4DMJ5, A8K8J9, P43034, Q9HC35, F8VXL2, P68371, Q9BUU9, V9HW58, P68366, Q5SU16, Q3ZCR3, B4DY90, F8W1I6, Q9BUF5, B3KTX4, B3KS31, Q53G92, Q13509, F8VW18, Q13561, Q6FGH9, P63167, Q9BV28, P68363, B4DQN9, B4E386, D3DWY7, Q6FH24, F8VRV5, K7ESM5, Q5JP53, P61758, Q96B85, H0YI98, B5MBZ0
GOTERM_BP_DIRECT	GO:0006936~muscle contraction	23	1.41888	0.000303417	Q6IBG5, B7Z6Z4, Q6IBG1, P0DP23, A0A0S2Z4G6, P0DP25, P0DP24, H7BYY1, A0A0S2Z4G4, C9JFL5, B8ZZJ2, Q6P707, F5H7S3, Q5W0X3, F6UVQ4, A0A0S2Z4G8, A0A140VJQ8, Q7Z7J6, Q9Y490, Q53R15, H0YD14, H0Y7A7, B7Z596, F8W180, P09493, Q8TCG4, P67936, J3KN67, F8VPF3, F8WB63, A0A087WWU8, A0A024QZN4, P18206, A0A140VKA0, B7Z722, H0YKP3, P19105, A0A0S2Z4I4, K7ELP0, F6QUT6, V9HWK2, F8VZU9, Q6ZN40, H0YNJ8, O75506, G3V1V0,…
GOTERM_BP_DIRECT	GO:0051289~protein homotetramerization	16	0.987045	0.000305758	V9HWN7, B4DYR6, Q96GX9, H0Y4R1, F8VZ52, B4DJQ3, P12268, Q7L2M7, H3BPS8, A0A024R0Y2, P17858, P61457, Q9H773, Q5BJF5, Q32Q67, J3KPS3, A8K4H7, D3DUW5, H3BQN4, D3DUW6, Q9BSP4, H0YIZ0, V9HW06, D3DUW7, P14735, Q59FY4, B4DY17, Q5HYG8, A0A024RB99, G8JLD5, P04075, D3DXC9, P04040, P00492, A0A0S2Z4I9, A0A0S2Z4I7, Q08379, O00429, Q6LET3, A0A140VJL3, B4DLV4, S4R3D6, Q06203, P34896, P34897, A0A024R0V4, Q13085,…
GOTERM_BP_DIRECT	GO:0030433~ER-associated ubiquitin-dependent protein catabolic process	16	0.987045	0.000305758	P43686, P35998, Q96CS3, Q5VYK3, P60604, Q9UMX0, V9HWP2, J3KN16, Q75L23, P62195, H0YJC0, A0A087X2I1, J3QSA9, J3QQM1, A0A140VK70, P14625, Q9Y679, P17980, V9HWB4, P11021, Q9UHD9, P55072, Q96IF9, E9PMD8, R4GNH3, Q53XL8, E9PKD5, A0A024R258, Q0IIN5, E9PN50, V9HW80, E9PM69, Q92575, A8K2M0, R4GMY1, A0A140VJS3, A0A140VK42, P62333, P62191
GOTERM_BP_DIRECT	GO:0044597~daunorubicin metabolic process	6	0.370142	0.000307588	P52895, B4DK69, O60218, H0Y804, S4R3P0, O43488, A0A0A0MSS8, P15121, H3BLU7, V9HWA2, S4R3Z2, P42330, Q04828, A0A024R7A8, E9PCX2
GOTERM_BP_DIRECT	GO:1901844~regulation of cell communication by electrical coupling involved in cardiac conduction	6	0.370142	0.000307588	E9PF82, A0A024R757, Q7Z4F3, E9PBG7, H0Y9J2, Q03135, P0DP23, C9J0K6, C9JKI3, P0DP25, P0DP24, Q9BRL5, D6R938, A0A024RDK3, Q59E85, Q2TNI1, P30626, H0Y7A7, E7ETZ0, G3V361, B4DJ51, Q96HY3, A9XTE5, Q13557, E7EMB3, E9PCT5
GOTERM_BP_DIRECT	GO:0075713~establishment of integrated proviral latency	6	0.370142	0.000307588	A0A024R1N4, O75531, P12956, V9HWF5, A0A024RCT9, P13010, P17096, O75475, A0A024R5H0, C9J5S7, B4E356, Q05CM9, B4DE32, P62937, Q53T09, B1AHC9, F8WE65
GOTERM_BP_DIRECT	GO:0044598~doxorubicin metabolic process	6	0.370142	0.000307588	P52895, B4DK69, O60218, H0Y804, S4R3P0, O43488, A0A0A0MSS8, P15121, H3BLU7, V9HWA2, S4R3Z2, P42330, Q04828, A0A024R7A8, E9PCX2
GOTERM_BP_DIRECT	GO:0075525~viral translational termination-reinitiation	5	0.308452	0.000347966	A0A024R821, B4DV79, Q7Z5T5, O75821, B0QY89, K7EL20, Q05BS0, Q14152, Q3B770, P55884, Q24JU4, K7ER90, Q9Y262, Q6IAM0, B0QY90, A8K5K5, Q96G38, Q6P1R0, A4D210, B4DXN6, O15371, B4E1K8, B4DQF6, K7ENA8, B3KPB9
GOTERM_BP_DIRECT	GO:0009113~purine nucleobase biosynthetic process	5	0.308452	0.000347966	Q3B7A7, Q06203, P34896, P49915, D3DXC9, A0A140VJK6, E9PBS1, P22234, P22102, D6RF62, D6RCC8, A0A024RD93, Q59HH3, A8K4H7
GOTERM_BP_DIRECT	GO:0009156~ribonucleoside monophosphate biosynthetic process	5	0.308452	0.000347966	B1ALA9, A0A0B4J207, A0A140VJE0, P21108, B7ZB02, P11908, H7C540, A8K8N7, B4DJ26, P60891, A0A140VK41, O15067, A8K9T9, P55263
GOTERM_BP_DIRECT	GO:0019068~virion assembly	7	0.431832	0.000365773	P62820, F5GZ39, B7Z8M7, M0R1V7, V9HWF5, F5H265, B2RDW1, C9J5S7, J3QTR3, F5H388, P62979, J3QKN0, E9PLD0, Q5U0I6, Q5RKT7, Q96H31, Q3MIH3, M0R1M6, F5H6Q2, Q6FIG4, F5GXK7, E7END7, F5H747, J3QS39, Q5U5U6, Q96C32, Q5PY61, Q9H0U4, J3QSA3, P62987, P62937, P0CG48, B4DV12, F5GYU3, F5H2Z3, Q5UGI3, M0R2S1, F8WE65, P0CG47, Q49A90
GOTERM_BP_DIRECT	GO:0000244~spliceosomal tri-snRNP complex assembly	7	0.431832	0.000365773	O43395, Q5JRI1, Q8WWY3, F8VV04, O94906, A0A0S2Z504, O75494, Q9UMS4, E7EU94, Q15020, E7EN72, F5GY56, E7EVX8, Q6P2Q9, E7ESX0
GOTERM_BP_DIRECT	GO:0008334~histone mRNA metabolic process	7	0.431832	0.000365773	Q09161, F8W0W6, B5BUB5, P62306, P62308, Q15182, P14678, A0A0B4J254, P62304, Q66K91, B4DVS0, A0A024R179, P05455, Q49AN9, P62318, F5H013
GOTERM_BP_DIRECT	GO:0045070~positive regulation of viral genome replication	10	0.616903	0.000373379	Q16531, A0A024RCU9, V9HWF5, O00571, E7EQV3, Q6FGM6, A0A087WTT1, C9J5S7, H0YEL5, E5KN55, B3KRE0, H3BLV9, A0A024R9C1, Q6FH36, A0A0D9SG12, Q6PKG0, Q6FH57, A0A024R7G8, H0YAR2, Q5JW30, Q96SB4, A0A024R9E2, O95793, A0A0D9SFB3, K7ELW1, A0A087X1A5, A0A0B4J210, B5BTY4, A0A0D9SF53, C9JQD4, Q59F99, Q08752, P62937, A8K1J3, P11940, F5GY55, P54725, F8WE65, E7ERJ7, E5RH50, K7ENJ0, O43447
GOTERM_BP_DIRECT	GO:0000413~protein peptidyl-prolyl isomerization	13	0.801974	0.000407884	V9HWF5, Q02790, A6PVN9, P62942, Q2TA84, Q6FGM6, C9J5S7, Q13451, A6PVN5, H0YEL5, Q00688, E5KN55, Q6UX04, Q6FH36, F6WIT2, Q6FH57, P49792, Q15257, Q13526, Q5W0X3, Q9Y3C6, D6REK3, A0A024RCX8, C9JQD4, Q08752, P62937, P23284, B4DZF8, F8WE65, K7EN45, Q0VDC5, Q5T948, Q0VDC6, O43447, Q5T949, K7EMU7
GOTERM_BP_DIRECT	GO:0006139~nucleobase-containing compound metabolic process	14	0.863664	0.000407959	P17812, P33316, V9HWH6, V9HWH7, H0YNW5, B4E1E0, H0YG54, H0YKI0, O60256, H7C540, G3V5M2, P54819, A0A1C7CYX9, P00568, C9JJS3, A0A0C4DGL3, F8VY04, P84090, F8W1A4, F8W1J0, Q59GB4, C9K0K7, Q9Y3B8, G3V213, H0YMM5, H0YKC5, V9HWF9, P30085, A0A024QYY3, Q16555, P11908, Q6FGX9, P00491, H0YGR4, Q5T0D2, Q53Y97, G3V279, H0YNJ9, A6NF51, P31939, A0A140VK93, Q5T9B7, H0YID2, F8VZG5, E7EPA1, A0A024R6D4, O95861, A0A…
GOTERM_BP_DIRECT	GO:0034976~response to endoplasmic reticulum stress	18	1.11043	0.000438184	G3V162, A0A024R4E2, P62714, Q13144, A0A087WWI4, H7BZ94, A0A024R8S5, B1AKP7, Q6PK56, E5RHC1, E7EQ61, Q86UY0, Q8NBS9, A0A087WXQ5, Q6EHZ3, H0YJS4, Q6IN67, Q53XC0, A0A087WX29, B3KXH0, P07237, P61960, Q13148, B7Z766, Q9BS26, H7C3Z9, O95994, A0A087X054, E9PJ21, V9HWP2, Q9UMX0, A0A090N8Y2, E7EWE1, H0Y614, P13667, Q9GZZ9, K7EN94, P14625, Q4JM46, Q4JM47, G3V4T5, B5MC07, A0A087WYY0, A0A024QZV0, C9J3E2, V9H…
GOTERM_BP_DIRECT	GO:0046034~ATP metabolic process	11	0.678593	0.000455914	V9GZ37, Q53HF2, A8K7Q2, H0YC04, V9HW31, Q0QEN7, P11142, Q6FGX9, P54819, P38606, A3KLL5, P00568, E9PNE6, B3KTT5, P55072, Q96IF9, P05026, J3KQ32, F8VY04, Q96IS6, F8W1A4, H0YH81, Q0IIN5, V9HW22, A0A0G2JIW1, V9HW80, A0A140VK93, Q9NTK5, Q5T9B7, P21281, A0A140VK65, P0DMV9, H0YID2, F8VZG5, E9PN89, P06576, E9PKE3, P0DMV8, Q6LEU2, G3V213, A8K5I0
GOTERM_BP_DIRECT	GO:0034314~Arp2/3 complex-mediated actin nucleation	9	0.555213	0.000541836	A0A024R408, B4DXW1, A0A024RAI1, Q8IY98, A0A024R897, B1ALC0, C9JZD1, H7C0A3, P61160, F8WDD7, P59998, C9K057, Q9BPX5, O15144, O15145, O15511, Q53R19, A0A0A6YYG9, C9JEY1, B3KPC7, Q2LE71, F8WCF6, P61158, F5H6T1, R4GN08
GOTERM_BP_DIRECT	GO:0043066~negative regulation of apoptotic process	65	4.00987	0.000553247	Q96GX9, H0Y9Y4, P16989, D6RG13, P82094, P62753, P23528, Q32Q12, F8WF45, E9PQB7, A0A024RAV4, E5RIU6, B4DKX4, A0A0G2JL47, F5H747, Q8NBS9, Q9BZZ5, A0A140VJQ2, B2RBE5, J3KRY1, E9PQS6, E9PP50, Q04206, I6L965, Q49A90, A2A3R6, A2A3R5, P52565, C9JAK5, E7EX29, P04040, A2A3R7, A0A087WZZ9, A0A0P1J1R0, P62979, H3BRK3, E7EMC7, P14625, Q969H8, P11021, E9PK25, D6RB09, S4R3D6, B4DUQ1, Q5T0S4, F5H6Q2, P63104, E9P…
GOTERM_BP_DIRECT	GO:0098869~cellular oxidant detoxification	17	1.04874	0.000579107	Q5TA02, H9ZYJ2, Q5TA01, Q6NSD4, A0A024RBK9, P78417, Q7LBC6, K7ER96, A0A140VJY7, A0A087WUQ6, A0A0A0MTT1, H7C3T4, K7EJ20, A0A087WSY9, B7Z2S5, K7ERP4, Q99497, P06702, V9HWG9, K7ELW0, C7DJS2, E2QRB9, A0A087WSW9, P09211, P10599, Q16881, A0A087X247, V9HWC2, Q7L4Q3, V9HWC7, I3L2R6, P36969, V9HW90, F8W809, P04040, Q13162, V9HW51, A0A182DWI3, P30041, R4GNE4, P30044, I3L0K2, Q6PI42, P30048, K7EKX7, A0A087W…
GOTERM_BP_DIRECT	GO:0042542~response to hydrogen peroxide	14	0.863664	0.000620542	A1YYW4, C9JDH9, C9J6L2, Q6FG81, Q5U0E6, Q6NSD4, B3KRS6, P42224, P62714, A0A024R3X4, P00441, Q9Y6E0, A0A0S2Z4Y2, P04040, A0A087WUQ6, Q5JV98, V9HWB9, B4E0Y9, P30048, B4E185, Q6PK56, H0Y630, Q96BA2, B4DVS7, C9JCC0, J3KPM9, O00629, E5RHC1, F5GXY2, B3KP89, A0A024R4B2, P00338, Q8NBY1, B4DR80, O00506, P07203, B3GQS7, H7C279, X5D5A9, V9HWC9, P13639, P10809, P09471, A0A140VJS0, H7BYH4, Q9P289, C9J232, Q7L…
GOTERM_BP_DIRECT	GO:0034975~protein folding in endoplasmic reticulum	7	0.431832	0.000625808	Q9P0L0, V9HVY3, P30101, P27824, P27797, D6RGY2, V9HWP2, K7EJB9, P14625, Q96HE7, V9HW88, V9HWB4, P11021
GOTERM_BP_DIRECT	GO:0035308~negative regulation of protein dephosphorylation	6	0.370142	0.000638862	A0A024R5U3, Q561W4, P56211, H3BMD8, A6PVN9, H3BQ52, P31946, A6PVN5, A0A1W2PRU0, Q12972, Q38J66, F6WIT2, A0A0A0MT09, P62258, B4DZF8, Q15257, A6NMQ3, V9HW98, Q5T948, Q5T5H1, B5BU24, V9HWD6, O43768, Q5T949
GOTERM_BP_DIRECT	GO:0016192~vesicle-mediated transport	28	1.72733	0.000793347	R4GMT0, P62820, A0A0S2Z5H3, O00203, Q05DL8, O14617, Q9Y6Q5, Q5SX87, A0A024R5Z8, Q53GI5, F8VVA7, K7EJJ1, P61106, A0A087WYQ3, Q9Y6B6, A0A024RB72, Q99829, M0R0F9, F8VXB1, A0A1B0GVS3, Q5SQT9, P30533, W4VSQ9, Q14677, P62491, A0A0S2Z4Z4, A0A024R994, H3BSC1, B0QZ18, A0A087WVQ6, O95197, O75131, P61923, Q10567, P09497, F8VUC5, Q92572, Q5JX60, P09496, X6RFL8, Q6PK82, F8W156, F5H459, H3BMH2, B7Z8M7, P61026,…
GOTERM_BP_DIRECT	GO:0001711~endodermal cell fate commitment	5	0.308452	0.000966501	A0A1B0GUB2, E7EMJ5, A0A0S2Z5N1, P35222, Q8N7H5, Q6P1J9, A0A0S2Z5M9, Q92541, A0A024R0H6, B5BU28, A0A024R2Q3, B4DGU4, Q8WVC0
GOTERM_BP_DIRECT	GO:0031442~positive regulation of mRNA 3'-end processing	5	0.308452	0.000966501	Q6P1J9, A0A1B0GUB2, Q09161, P14635, E9PC90, A0A0S2Z5M9, A0A024R179, A0A024R0H6, Q8WVC0, A0A0S2Z5N1, Q8N7H5
GOTERM_BP_DIRECT	GO:0030490~maturation of SSU-rRNA	7	0.431832	0.0010091	Q6FHM6, M0QYF7, M0QXK4, P39019, E5RH77, H3BUR4, Q9BVJ6, Q9ULX3, P62312, B0ZBD0, P55769, P62857, M0R2L9, B2R4R9, P62263, M0R140
GOTERM_BP_DIRECT	GO:0051016~barbed-end actin filament capping	7	0.431832	0.0010091	B1AK87, B2R9S4, B0YJ88, B4DWA6, B1AK88, D6RG15, A4D0V4, F8W9N7, Q12792, B1AK85, C9JUG7, P52907, P40121, P35241, P47755, A0A024R0E5, F8VS81, P47756, V9HW69, Q05CU6, Q6IBS0, Q6PKD3, E7ENU9
GOTERM_BP_DIRECT	GO:0008610~lipid biosynthetic process	7	0.431832	0.0010091	Q86UL3, Q9UMS4, P33121, E5RIA1, E7EPM6, A0A024R1Y2, E9PNM1, P53396, A0A1W2PQ47, P37268, E5RHA6, Q9NR19, H0UIA1, B7Z3Z9, Q8TAF6, Q96FY7, Q4LE36, A0A024R1T9, Q6IAX1, B7Z9R8, F5GY56, A8K9T3, B4DND3, Q4G0E8, B4DWP0, B4E0R0, O60488, Q6DKJ3
GOTERM_BP_DIRECT	GO:0006297~nucleotide-excision repair, DNA gap filling	9	0.555213	0.00105242	F5GZ39, B4E135, M0R1V7, P35244, F5H265, B2RDW1, A4D105, J3QTR3, F5H388, P62979, J3QKN0, Q5TEJ7, Q5RKT7, P18858, Q96H31, B4DM52, Q3MIH3, M0R1M6, P12004, F5H6Q2, P27694, F5GXK7, M0R0Q7, F5GZ28, F5H747, J3QS39, Q5U5U6, Q96C32, Q5PY61, P15927, J3QSA3, P62987, Q6FI35, P0CG48, Q6FHF5, F5GYU3, B4DV12, F5H2Z3, Q5UGI3, M0R2S1, P0CG47, Q49A90, B5MC59
GOTERM_BP_DIRECT	GO:0007584~response to nutrient	17	1.04874	0.00110064	H3BNV2, P42224, B3KMA6, P23526, A0A0A6YY92, P15559, B4DLR8, Q5T6L4, A0A1B0GTJ7, Q8TAF6, A0A096LNY6, A0A1B0GWJ0, A0A0A0MSS8, A8K9T3, B4E0R0, O60488, Q5T5H1, O95573, P33121, O14929, P04899, P30566, H3BRK3, E7EPM6, Q3B792, A0A1B0GTG9, V9HWB9, A0A1B0GWF8, V9HWB8, X5DP48, A0A0C4DGB2, X5D8S6, S4R3Z2, P48506, O43768, J3KPM9, B4DNK4, Q86V21, A0A024RBV2, P00966, F5GXY2, O15294, B7Z3Z9, P00338, Q14TF0, A0A…
GOTERM_BP_DIRECT	GO:0042276~error-prone translesion synthesis	8	0.493523	0.00110936	F5GZ39, M0R1V7, P35244, F5H265, B2RDW1, A4D105, J3QTR3, F5H388, P62979, J3QKN0, Q5TEJ7, Q5RKT7, Q96H31, Q3MIH3, M0R1M6, P12004, F5H6Q2, P27694, F5GXK7, F5H747, J3QS39, Q5U5U6, Q96C32, Q5PY61, P15927, J3QSA3, P62987, Q6FI35, P0CG48, Q6FHF5, F5GYU3, B4DV12, F5H2Z3, Q5UGI3, M0R2S1, P0CG47, Q49A90, B5MC59
GOTERM_BP_DIRECT	GO:0007084~mitotic nuclear envelope reassembly	6	0.370142	0.00117973	P63151, Q6I9T8, O75531, Q99986, A8K7B7, P30153, Q5I6Y5, Q5TCI8, A0A024R5H0, A0A140VJT0, P02545, B3KUN1, W8QEH3, P67775, B3KQV6, Q3BDU5
GOTERM_BP_DIRECT	GO:0051085~chaperone mediated protein folding requiring cofactor	6	0.370142	0.00117973	A0A024RDS1, M0R080, Q6FI51, A0A024R3X4, Q53HF2, P25685, A8K7Q2, B8ZZ54, P61604, P11142, E9PNE6, A0A024RDQ0, Q96IS6, B4DY72, V9HW22, Q6FHS4, B3GQS7, B8ZZL8, E9PN89, E9PKE3, Q96HE7, P10809, A0A024R3X7, A0A0A0MSM0, Q92598
GOTERM_BP_DIRECT	GO:0048208~COPII vesicle coating	15	0.925355	0.00119981	H7BXH2, E9PQP7, P62820, D6RHZ5, P55735, A4QN18, B7Z8M7, H0YEN2, Q5H9R7, A0A1S5UZ19, Q05BK6, Q9Y6Y8, A4QN19, H0YCY8, O94979, D6REX3, O15027, E9PLD0, E9PKF6, Q9UBR2, Q5U0I6, Q08379, P53992, Q9Y6B6, Q6FIG4, A0A024RDG1, E7END7, F1T0I1, A8MXL6, A8MWR8, Q9H0U4, A0A024R861, A0A024RDD3, O00743, Q92734, O60763, A0A024R5F3, A0A0C4DH82, G5EA31, H7BXG7, A0A024RDH6, X6RGP5, C9JUE0, C9JJP5, P53634, A0A024QZM6
GOTERM_BP_DIRECT	GO:0051017~actin filament bundle assembly	10	0.616903	0.00121461	Q9UHB6, P60953, A0A024RAE4, A0A024R5K1, Q6NUR7, F8W1M8, A0A0B4J260, Q9BR76, P12814, Q14651, P15311, Q96IZ0, O43707, A0A0S2Z3G9, Q5JYX0, B4DPW9, Q96BG6, F8VQE1, F5GXS2, Q16658, A0A0A0MSQ0, A0A024RAE6, H9KV75, E7EQR4, P13797, F8VS07, B3KTA3, A0A024R694
GOTERM_BP_DIRECT	GO:0006611~protein export from nucleus	10	0.616903	0.00121461	H0YNG9, B5MDF5, A0A024R6Y2, B3KWD0, P55060, Q9UIA9, P27797, D3DSQ7, Q8N1C8, H0YKE7, P12270, P61970, P62826, F5H018, F5GX29, J3KQE5, I3L397, P38646, Q99653, K7EJB9, A0A024R9M9, V9HW88, O14980, I3L504, B4DV51, E7ESC6, P63241, H3BRV9
GOTERM_BP_DIRECT	GO:1901998~toxin transport	11	0.678593	0.00127254	E7ERF2, P31689, F8W156, V9HW96, V9HW37, P35606, Q59H77, F5H282, Q99832, F8W651, F8VVA7, B7ZAR1, B4DX08, B4DDU6, P48643, F8VYZ4, P50990, V9HWB4, P50991, P11021, Q6IBT3, A0A024RB72, E7ENZ3, F8VXB1, F8VQ14, P78371, F5GWF6, P17987, B3KX11, B7Z1C9, B4DYC8, Q7Z759, P49368, B4DUR8, P61923, E7EQR6, E9PCA1, F8VUC5, F8VXR1
GOTERM_BP_DIRECT	GO:0019985~translesion synthesis	11	0.678593	0.00127254	F5GZ39, M0R1V7, P35244, Q14694, F5H265, B2RDW1, A4D105, J3QTR3, F5H388, P62979, J3QKN0, Q5TEJ7, Q5RKT7, Q96H31, Q3MIH3, M0R1M6, P12004, Q14258, P55072, Q96IF9, D3DTY9, F5H6Q2, P27694, F5GXK7, F5H747, J3QS39, Q5U5U6, Q0IIN5, Q96C32, V9HW80, Q5PY61, P15927, J3QSA3, P62987, Q6FI35, P0CG48, Q6FHF5, B4DV12, F5GYU3, F5H2Z3, Q5UGI3, M0R2S1, P0CG47, Q49A90, B5MC59
GOTERM_BP_DIRECT	GO:0042254~ribosome biogenesis	11	0.678593	0.00127254	Q6FHM6, Q6NSF2, B2RDF2, Q9BVP2, A0A024RBS2, B4DEN9, F8VW21, B5MCF9, Q2NL82, F8VPE8, F8VWS0, I3L1Q5, P55769, Q14137, F8VQY6, P62424, B2RDN4, P62269, P62857, F8VZS0, B2R4R9, B3KTZ6, A8K3R2, Q4G0D9, P49207, P05388, B3KXD6, F8VRK7, O00541, F8VU65, G3V210, Q6DKJ9, Q5T8U2, Q5T8U3, Q8NHW5, A0A075B729, F8VWV4, A0A024RDH8, A0A024R2Z6
GOTERM_BP_DIRECT	GO:0002227~innate immune response in mucosa	9	0.555213	0.00142251	O60814, A0A024QZZ7, Q0D2M2, B2R4S9, E9PR30, Q16778, A0A024RCJ2, A0A024RCL8, P62861, P06899, P62891, P58876, P62807, P57053
GOTERM_BP_DIRECT	GO:0046686~response to cadmium ion	9	0.555213	0.00142251	A0A024R858, Q00796, P00167, P06493, P04040, A0A087WZZ9, A0A024QZJ8, A0A0C4DGB2, H7C312, P12004, P48506, E5RIU6, I6L9I5, Q14TF0, A0A024R819, Q6FI35, Q6FGU2, P48637, E1CEI4, Q53F55, V9HWJ1, P23919, Q6FHF5, P36639, H0YLA4
GOTERM_BP_DIRECT	GO:0006464~cellular protein modification process	21	1.2955	0.00152158	A0A024RDH2, B3KNJ4, P61077, Q6IBR0, D6RAW0, D6R933, H7C0A3, P61081, M0QX65, P04843, H3BTH6, A0A087WY85, Q3MIH3, A0A024R0R4, P68036, D6RGD0, P22314, A0A024R4U3, D6RFM0, D6RAH7, V9HW41, A0A024RDB0, Q6FHF7, A0A024R1A3, F8VSD4, A0A024R1A4, D6RIZ3, H3BQQ9, P62837, D6R9F6, A0A024RDJ6, M0R1V7, Q92696, A0A0A0MQU3, D6RA11, Q14166, H7C559, A0A024R4T4, P78527, Q9NY27, Q9NT62, H3BPC4, M0QZS6, Q8NEZ5, B7Z4L4,…
GOTERM_BP_DIRECT	GO:0006309~apoptotic DNA fragmentation	7	0.431832	0.00154994	P52294, F2Z3G4, Q14974, B7Z752, C9JYI4, Q5BKZ2, B3KXZ2, O00273, C9J4U1, K7ENE5, A0A024R4H5, J3KTM9, Q5T7C4, C9J352, O00115, P26583, P07305, A0A024R7F4, D6R9A6, P09429, C9JWD9, A0A024RDR0
GOTERM_BP_DIRECT	GO:0042026~protein refolding	7	0.431832	0.00154994	A0A024R3X4, V9GZ37, P62942, Q2VPJ6, Q53HF2, A8K7Q2, P11142, P07900, E9PNE6, Q96HX7, Q5W0X3, B3KTT5, Q96IS6, A0A024R6S1, V9HW22, O60884, A0A0G2JIW1, B3GQS7, P0DMV9, E9PN89, E9PKE3, Q8TBA7, P10809, P0DMV8, K9JA46, Q0VDC5, Q0VDC6, A8K5I0
GOTERM_BP_DIRECT	GO:0000470~maturation of LSU-rRNA	7	0.431832	0.00154994	Q6FHM6, I3L3U9, A0PJ61, J3QSV6, Q32Q62, Q5T8U2, P46087, Q5T8U3, P55769, I3L3C4, Q1JQ76, Q9Y3B9, P62424, A0PJ87, A0A024RCW3, P62906, O76021, P56537
GOTERM_BP_DIRECT	GO:0006541~glutamine metabolic process	8	0.493523	0.00157055	P17812, Q06210, V9HW91, Q9NQR4, Q53SY7, B4E1E0, Q8N5M8, P49915, O43175, A8K8N7, A0A140VJK6, B4DJ26, F8VPD4, P08243, P27708, O15067, A8K9T9
GOTERM_BP_DIRECT	GO:0032781~positive regulation of ATPase activity	10	0.616903	0.0015717	C9JQ45, A0A024QZN2, M0R080, Q6FI51, B7Z722, H0YJG7, P25685, H0YKP3, K7EJ44, P07737, A0A0S2Z4G6, H7BYY1, A3KLL5, D3DNI3, K7EPP7, F5H7S3, D3DNI2, O95433, A0A024R2Q5, Q6ZN40, Q8WXX5, P05026, K7EIH8, A0A0K0K1I0, A0A024R5W6, B7Z596, P08590, P54709, H0YK48, Q6FHS4, K7ESP1, H0YKJ4, Q99615, P09493, D9YZV4, D9YZV5, C9JA36, D9YZV7, H0YKX5, C9J0J7, G5E9Q6, Q8TCG4, D3DNF9, Q6LEU2
GOTERM_BP_DIRECT	GO:0006296~nucleotide-excision repair, DNA incision, 5'-to lesion	11	0.678593	0.00160021	Q16531, F5GZ39, M0R1V7, P35244, F5H265, B2RDW1, P09874, A4D105, J3QTR3, F5H388, P62979, J3QKN0, Q5TEJ7, Q5RKT7, P62877, Q96H31, Q3MIH3, M0R1M6, P12004, F5H6Q2, P27694, F5GXK7, F5H747, J3QS39, Q5U5U6, Q96C32, Q5PY61, P15927, J3QSA3, P62987, Q6FI35, P0CG48, F5GY55, Q6FHF5, A0A024R3T8, B4DV12, F5GYU3, F5H2Z3, Q5UGI3, M0R2S1, P0CG47, Q49A90, B5MC59
GOTERM_BP_DIRECT	GO:0031647~regulation of protein stability	16	0.987045	0.00171013	P48556, Q96QK1, I1SRC5, U3KQU6, B4E043, K7EJR3, A0A087WW40, Q53HF2, O14908, A8K7Q2, P12270, P11142, B8ZZJ0, A0A024RAV5, Q499G7, A0A024R7I1, A0A024R7I0, Q96IS6, P10619, B2R694, X6R8A1, Q5JYX0, B8ZZN6, B9A032, V9HW09, A0A140VJU5, E9PKE3, A8K2I7, A0A024R3Z2, P13473, P60953, Q07666, A0A024RAE4, B4E324, R4GMR5, Q8N163, K7EM11, Q5JZH0, A0A0G2JQD0, P28482, Q1HBJ4, E9PNE6, A8K7W3, Q9Y2Z0, L7RSL8, V9HW22,…
GOTERM_BP_DIRECT	GO:0005978~glycogen biosynthetic process	9	0.555213	0.00188879	Q15185, Q16851, F5GZ39, M0R1V7, E9PGM4, B4DDC6, F5H265, B2RDW1, J3QTR3, F5H388, P62979, J3QKN0, E7EUC7, Q5RKT7, Q96H31, Q3MIH3, M0R1M6, F5H6Q2, Q53QE9, F5GXK7, B4DDQ8, B7Z6C2, F5H747, B3KUY2, A0A087WYS1, J3QS39, Q5U5U6, Q96C32, Q59ET0, Q04446, A0A024RB32, Q5PY61, J3QSA3, P62987, P0CG48, P36871, Q96G03, B4DV12, F5GYU3, F5H2Z3, Q5UGI3, M0R2S1, P0CG47, Q49A90, A0A087WYT3
GOTERM_BP_DIRECT	GO:0007077~mitotic nuclear envelope disassembly	12	0.740284	0.00189519	O95067, O75531, Q99986, A0A024R4X7, Q8NFH3, Q8NFH4, Q5TCI8, P06493, H3BVG0, A0A087WZZ9, A0A024QZJ8, P12270, P49792, Q8N1F7, Q3BDU5, E5RIU6, E9PC90, I6L9I5, H0YMP3, A0PJK4, H3BM93, Q5I6Y5, A0A024R5H0, P14635, P02545, W8QEH3, Q9UKX7, F8VTY2
GOTERM_BP_DIRECT	GO:0033683~nucleotide-excision repair, DNA incision	11	0.678593	0.00199301	Q16531, F5GZ39, M0R1V7, P35244, F5H265, B2RDW1, P09874, A4D105, J3QTR3, F5H388, P62979, J3QKN0, Q5TEJ7, Q5RKT7, P62877, Q96H31, Q3MIH3, M0R1M6, P12004, F5H6Q2, P27694, F5GXK7, F5H747, J3QS39, Q5U5U6, Q96C32, Q5PY61, P15927, J3QSA3, P62987, Q6FI35, P0CG48, F5GY55, Q6FHF5, A0A024R3T8, B4DV12, F5GYU3, F5H2Z3, Q5UGI3, M0R2S1, P0CG47, Q49A90, B5MC59
GOTERM_BP_DIRECT	GO:1900026~positive regulation of substrate adhesion-dependent cell spreading	10	0.616903	0.00200832	A0A024R408, Q6FGE5, A0A0S2Z3Q4, P60953, A0A024RAE4, P27797, Q07021, A4D2P0, D3DV26, A4D2P2, P46109, A4D2P1, P60763, P46108, O15144, Q5JYX0, P60903, A0A0S2Z3K9, P50570, Q53R19, I3L3B0, P63000, L7RT18, K7EJB9, V9HW88, A0A024RAE6, I3L3Q7, J3KSC4, J3QLK0, I3L297
GOTERM_BP_DIRECT	GO:0051683~establishment of Golgi localization	5	0.308452	0.00208853	C9JDH9, C9J6L2, O14745, B3KRS6, P60953, A0A024RAE4, A0A0S2Z4Y2, E7EX29, Q9Y678, B4E185, B0AZS6, B4DVS7, Q96BA2, C9JCC0, P63104, J3QRP6, Q5JYX0, A0A024R4B2, H0YB80, O00506, H7C279, B7Z2E6, A0A024RAE6, C9J232, D0PNI1
GOTERM_BP_DIRECT	GO:0006368~transcription elongation from RNA polymerase II promoter	18	1.11043	0.00220617	Q15369, Q09161, P13984, Q6IBK5, C9J2Y9, C9JHL4, Q8N7H5, Q15370, C9JEM7, M0QXD6, I3L0M9, E5RHG8, P52434, B4E0Q4, Q9Y5B9, P19388, Q16186, H0Y3X6, E5RHX8, A0A024R7Y5, Q08945, A0A0B4J296, A0A087WVZ9, Q9NPA8, A0A1W2PPT5, A0A024R4Z6, A0A1B0GUB2, A0A087WUX6, B4DJ89, A0A024RDU9, B8ZZU8, C9J4M6, P35269, A0A0S2Z5N1, C9JLU1, Q6P1J9, P30876, A0A0S2Z5M9, O00267, A0A024R179, Q92541, A0A087WX59, Q8WVC0, B4DH29,…
GOTERM_BP_DIRECT	GO:0007264~small GTPase mediated signal transduction	38	2.34423	0.00244342	H0YNG9, A0A024R0Y6, B3KNU0, B7Z5V3, F5H6R7, H0YKE7, A0A024R5Z8, A4D2P0, A4D2P2, C9JX21, P61106, A4D2P1, E9PLD0, A0A024RB09, A0A024R3Q3, B7ZB78, A0A024RAV5, A0A024R324, A0A024R0I3, H0YMN7, A0A024R7I3, F5H077, B7Z4P9, A0A024R5J5, C9J592, Q5JYX0, B4DKN9, P52306, P61586, Q92930, B4DV51, P31150, Q6U7G8, F8VYN9, Q53ET8, X6RFL8, H3BMH2, P60953, A0A024RAE4, P61026, A0A0B6XK12, E9PKL7, C9JAK5, Q5JR08, P61…
GOTERM_BP_DIRECT	GO:0006605~protein targeting	11	0.678593	0.00245996	Q5VVD0, H3BT57, E7EX29, O14908, Q9Y6Q5, P31946, A2RU94, P51159, P61981, Q53GI5, H3BUJ5, K7EJJ1, P27348, K7EM11, Q53S41, H3BT29, H3BU81, B0AZS6, V9HW98, A0A024R7I1, A0A024R7I0, H3BN55, V9HWD6, P63104, Q16543, H3BVD2, K7EQA9, H3BS49, Q5VVC8, H3BVH7, H0YB80, A4VCI9, K7EKQ2, P62913, B7Z2E6, H3BUD9, P62258, A8K2I7, A0A024R7B7, A0A0H4JC20, D0PNI1, B5BU24, P29590, Q6IAS8
GOTERM_BP_DIRECT	GO:0016925~protein sumoylation	22	1.35719	0.00253088	B2R5W2, A8MU27, B3KNJ4, Q6EEV6, P12270, M0R0K9, G3V575, P49792, B8ZZJ0, G3V576, H3BT29, M0QX65, Q8N1F7, B4DY08, P61978, Q9UBT2, A0A024R8S3, A0A024R0R4, Q9Y2X3, G3V251, H3BM93, A4VCI9, B8ZZN6, B9A032, Q6FI35, A8MUA9, Q6FHF5, G3V4W0, H3BQQ9, Q5T6W2, G3V3K6, A0A024R3Z2, P55854, A0A024R4X7, H3BT57, Q8NFH3, Q8NFH4, P09874, H3BVG0, H3BUJ5, G3V4C1, H3BPC4, M0QZS6, B4DSU6, P61956, G3V555, P12004, G3V5X6,…
GOTERM_BP_DIRECT	GO:1903146~regulation of mitophagy	10	0.616903	0.00253642	P19784, B3KRS7, B4DYR6, G8JLD5, P46779, F8VZ52, H0YLP6, Q01081, P21796, Q32Q67, H7C5S0, O00429, A0A1B0GW87, Q53HG7, Q9Y265, H0YKD8, D3DUW5, D3DUW6, K7ENG2, P26368, B5BUB1, O96019, D3DUW7, H0YMF4, E7ETR0, H3BSA1, P0DN76, B5BU08, A0A1L1UHR1, H3BNI9, C9JI87, B5BU25, B3KTS5, A0A024R5M3, Q14247
GOTERM_BP_DIRECT	GO:0009615~response to virus	21	1.2955	0.00270786	F1T0B3, Q6IBK5, V9HW37, P06733, B2R4W8, O00571, F8WE04, P23528, Q5W0H4, M0R0K8, A0A0A0MRA5, E9PJF7, A0A0D9SG12, B7ZAR1, B4DX08, I3L246, G3V3E8, D2JYH4, E9PQB7, Q9BUJ2, M0QXD6, V9HWI5, Q53YD7, G3V2V8, F6UVQ4, Q7Z2W4, A0A024R4F1, B5BTY4, J3KPG2, A0A0B4J2C3, H0YIZ1, A0A024RCT9, A0A087X2G1, Q05CP4, V9HW43, Q96CE4, E9PP50, P13693, P16949, Q9Y6Y0, J3KMY5, A0A024R0J9, M0R3F1, P04792, Q05DV5, G3V3D1, P62…
GOTERM_BP_DIRECT	GO:0032435~negative regulation of proteasomal ubiquitin-dependent protein catabolic process	8	0.493523	0.00292714	A0A024R598, B4DGL0, G5EA09, A0A0G2JJM1, O14908, Q8N163, Q96KB5, E5RFX4, Q04323, K7EM11, P46379, E9PJ81, A0A024R7Z5, A0A024R539, A0A024R7I1, B4DNC6, A0A024R7I0, Q99497, A0A024RD80, F6S6P2, A0A0G2JL47, K7ELW0, A0A0G2JK23, X6REW1, O00560, A0A1U9X7A6, E9PBU7, A0A087WTZ5, P08238, A8K2I7, B4DHN5, V9HWC2, V9HWH0, E9PRQ7
GOTERM_BP_DIRECT	GO:0000717~nucleotide-excision repair, DNA duplex unwinding	8	0.493523	0.00292714	Q16531, F5GZ39, B7Z4W4, M0R1V7, F5H265, B2RDW1, P09874, J3QTR3, F5H388, P62979, J3QKN0, Q5RKT7, P62877, Q96H31, Q3MIH3, M0R1M6, F5H6Q2, Q5W0S5, F5GXK7, F5H747, J3QS39, Q5U5U6, Q96C32, Q5PY61, J3QSA3, P62987, P54727, P0CG48, F5GY55, B4DV12, F5GYU3, F5H2Z3, Q5UGI3, A0A024R3T8, M0R2S1, P0CG47, Q49A90
GOTERM_BP_DIRECT	GO:0000154~rRNA modification	4	0.246761	0.00300696	H3BNW0, B4DFY9, A0A024R388, Q9H0A0, H0YDU4, Q6MZT3, Q9Y2X3, Q9NXG2, O00567, A0A087WV29, A0PJ92, H0Y653
GOTERM_BP_DIRECT	GO:0006564~L-serine biosynthetic process	4	0.246761	0.00300696	C9JBI3, A0A024RB99, Q9Y617, B4DJQ3, H0YIZ0, P34897, Q8N5M8, O43175, V9HW06, A0A024R222, A0A024R280, G3V2Y4, Q5BJF5, A0A024RDL3, Q5HYG8, B4DLV4, A0A024RDL9, P78330
GOTERM_BP_DIRECT	GO:0006015~5-phosphoribose 1-diphosphate biosynthetic process	4	0.246761	0.00300696	P11908, H7C540, B1ALA9, P60891, A0A140VK41, A0A0B4J207, P21108, P06737, B7ZB02, E9PK47
GOTERM_BP_DIRECT	GO:0051291~protein heterooligomerization	15	0.925355	0.00307805	A0A0S2Z4D8, Q6NVI2, Q9UHD8, A0A024R0Q7, A0A0S2Z487, P31153, E7EPK1, P35221, P31946, A2VCQ4, D6RDU5, B4DJQ5, A8K3D0, P61457, Q6ICN0, P62993, E7EQ06, H0Y961, B4DNE4, V9HWD6, Q9BPW0, G3V1Q4, D6RGI3, B4DKT9, A8MU39, G3XAM7, Q14790, B6CGU5, B4DU00, P14735, A0A024R1X8, B0LPF3, H0YDU8, P53041, P14314, A0A024R7F1, B5BU24, K7ELL7, Q16181, A0A024R3Z8, A0A140VJP5, Q9NVA2, E7EMC7, A0A023T695, D6RER5, A0A0A0M…
GOTERM_BP_DIRECT	GO:0060416~response to growth hormone	6	0.370142	0.00316281	Q5T6L4, B3KP96, P00966, A0A024R904, Q32Q12, H0YF10, J3KPD9, Q09028, P22392, O95361, Q6NVY0, Q9HB71, Q6FHN3
GOTERM_BP_DIRECT	GO:0060315~negative regulation of ryanodine-sensitive calcium-release channel activity	6	0.370142	0.00316281	Q5TA02, P30626, Q5TA01, V9HWG9, H0Y7A7, P78417, P62942, E7ETZ0, G3V361, C9J0K6, P0DP23, Q96HY3, B4DJ51, P0DP25, P0DP24, Q9BRL5, Q5W0X3, Q0VDC5, Q0VDC6, E7EMB3
GOTERM_BP_DIRECT	GO:0061418~regulation of transcription from RNA polymerase II promoter in response to hypoxia	9	0.555213	0.00317642	Q15369, A0A024RDH2, F5H265, P61077, J3QTR3, D6RAW0, D6R933, Q15370, A0A087WY85, Q3MIH3, E5RHG8, I3L0M9, D6RGD0, F5H747, Q96C32, Q5PY61, D6RFM0, J3QSA3, D6RAH7, A0A024R7Y5, A0A0B4J296, F5H2Z3, B4DV12, D6RIZ3, Q49A90, F5GZ39, P62837, B8ZZU8, A0A024RDJ6, D6R9F6, M0R1V7, A0A0A0MQU3, D6RA11, B2RDW1, F5H388, P62979, J3QKN0, P62877, Q5RKT7, Q96H31, H9KV45, M0R1M6, F5H6Q2, F5GXK7, J3QS39, Q5U5U6, P62987,…
GOTERM_BP_DIRECT	GO:0043388~positive regulation of DNA binding	9	0.555213	0.00317642	H9ZYJ2, H0Y7A7, E7ETZ0, G3V361, P15531, P0DP23, M0R0K9, Q5T7C4, Q96HY3, B4DJ51, E7ERL0, P0DP25, P0DP24, Q9BRL5, O60869, P10599, P26583, P09429, D6R9A6, A0A024RDR0, Q13263, E5RHP0, E7EMB3
GOTERM_BP_DIRECT	GO:0006890~retrograde vesicle-mediated transport, Golgi to ER	17	1.04874	0.00336272	P62820, P61204, A0A024R0Y6, E9PQP3, P48739, Q8N6H7, P53621, F8VVA7, P18085, E9PLD0, Q53F62, Q9NRW1, Q07866, A0A024RB72, F8VXB1, A0A024R5J5, G3V3H3, A0A0A0MSW4, F8W6L3, B5BU63, Q9H0U4, E5RHC5, G5E9S8, P61923, E5RHT6, F8VUC5, Q53ET8, G5E9L0, F8W156, Q7RTQ2, B7Z8M7, P35606, C9JAK5, H0YDN9, F8W651, A0A0D9SF70, Q9Y678, Q6FGX3, Q5U0I6, F5H0C7, F8VYZ4, M0QXB4, B3KYB7, P20340, E9PIY6, B3KYB6, Q6FIG4, O14…
GOTERM_BP_DIRECT	GO:0031397~negative regulation of protein ubiquitination	11	0.678593	0.00365524	H0YNG9, P31689, A0A024R757, A0A024R598, V9GZ37, Q7Z4F3, Q9BZE4, H0YKE7, Q03135, D2CFK9, H0YF32, C9JKI3, Q04323, E9PJ81, A0A0C4DGB2, A0A024R539, Q59E85, Q2TNI1, B3KTT5, B4DNC6, F5GX29, P23396, P48506, Q99497, O15294, K7ELW0, A0A0G2JIW1, Q14TF0, E9PL09, H0YCJ7, P0DMV9, Q99653, H0YEU2, E1CEI4, F2Z2S8, A0A087WTZ5, A0A024R9M9, E9PPU1, Q8N4P8, P0DMV8, A9XTE5, V9HWC2, E9PRQ7, Q548W1, E9PCT5, A8K5I0
GOTERM_BP_DIRECT	GO:0006610~ribosomal protein import into nucleus	5	0.308452	0.00386948	Q14974, J3KT29, Q92973, B7Z752, B3KWG6, C9JD32, H0Y8C6, Q8TEX9, D3DS63, A0A024R1Q8, J3KTM9, J3KTJ3, B3KT38, P62829, Q6I9Y8, A0A024RAM0, O00410, H0YN14
GOTERM_BP_DIRECT	GO:0043297~apical junction assembly	5	0.308452	0.00386948	A0A024QZN4, V9HWG7, B4DKT9, P18206, G3XAM7, D6RD66, B4DU00, A0A0B6XK12, B4DKN9, Q5JR08, Q9BVT0, B3KXA2, P35221, P08134, Q53GN4, C9JX21, V9HWK2, P61586, O75083, C9JNR4, A0A024R0I3, A0A024R324
GOTERM_BP_DIRECT	GO:0032872~regulation of stress-activated MAPK cascade	5	0.308452	0.00386948	A0A0A0MSI0, A8MX94, V9HWE9, B4DFY5, Q02750, C7DJS2, A4QPA9, P09211, P28482, Q1HBJ4, Q499G7, P36507, Q06830
GOTERM_BP_DIRECT	GO:1903071~positive regulation of ER-associated ubiquitin-dependent protein catabolic process	5	0.308452	0.00386948	K7EMD6, A0A024R757, C9JSP1, C9JQ75, A0A024R258, Q7Z4F3, Q9UMX0, Q03135, C9JKI3, A9XTE5, P51572, C9J0M4, Q59E85, Q9UHD9, Q2TNI1, C9JMD7, O43765, E9PCT5
GOTERM_BP_DIRECT	GO:0006479~protein methylation	8	0.493523	0.00387376	Q7KZX8, P14678, Q15182, B4DVS0, F6S8N6, E9PQ98, A0A0A0MRJ6, P15170, Q86X55, H3BR35, B7Z7P8, B7Z972, P22061, H0YDE4, P62495, B2RCT6, Q99873, E9PNR9, Q66K91, P62318, H7BY58, Q9H993, K7EQA8, E9PIX6, E9PKG1, F5GZY1
GOTERM_BP_DIRECT	GO:0033572~transferrin transport	10	0.616903	0.00391896	Q16864, O75348, P02786, A0A024R7U9, P50570, A0A024R7X3, G3V0E5, B3KUZ7, C9J8H1, Q9UI12, A0A024R883, H0YC04, P21281, A0A140VK65, A8K6Q8, A0A087WVQ6, G3V126, P38606, Q00610, A4D1K0, Q15907, Q53Y06, P36543
GOTERM_BP_DIRECT	GO:0097421~liver regeneration	9	0.555213	0.00403374	J3QR09, O14744, G3V5K8, F8W727, P62249, M0R210, B4DV00, P84098, B4DUA4, Q13243, E7ETK0, M0R1M5, P12004, Q53Y97, A0A024R2G7, J3KTE4, B4DJK0, P62910, J3KTL2, Q6FI35, Q07955, Q59FA2, A0A087WUS0, Q6FHF5, P04818, A0A024R6D8, M0R3H0, D3YTB1, G3V580, P62847
GOTERM_BP_DIRECT	GO:0006977~DNA damage response, signal transduction by p53 class mediator resulting in cell cycle arrest	14	0.863664	0.00413331	P31947, F5H265, J3QTR3, A0A0S2Z4G7, H3BT29, E9PQ98, Q3MIH3, E5RIU6, F5H747, A0A140VJQ2, Q96C32, A4VCI9, Q99873, Q5PY61, P06748, J3QSA3, Q6FI35, A4ZU86, P14635, Q07812, Q6FHF5, F5H2Z3, B4DV12, E9PIX6, Q49A90, F5GZ39, M0R1V7, H3BT57, P06493, B2RDW1, Q9C0C2, A0A087WZZ9, H3BUJ5, F5H388, A0A024QZJ8, P62979, J3QKN0, Q5RKT7, Q96H31, M0R1M6, P12004, F5H6Q2, Q86X55, F5GXK7, E9PC90, H3BVD2, I6L9I5, H0YDE4,…
GOTERM_BP_DIRECT	GO:0006260~DNA replication	26	1.60395	0.00467331	Q6PJY7, H0YNW5, P35244, P31350, A4D105, H0YF10, B7Z9C2, Q96PK6, P49321, F8VXI6, Q5VXV3, Q09028, Q5TEJ7, Q4ZG57, P18858, B4DM52, Q6FHQ0, E5RIU6, M0R0Q7, Q01105, F8VUX1, C9JXC1, B4DLA6, H0YIV4, Q6FI35, A0A0S2Z4Z0, P23921, C6EMX8, Q08945, P55209, H0YMM5, A0A0C4DFV9, F8VVB5, A0A024R4Z6, Q6FHX6, Q8TEA8, A0A087WZZ9, B4DXD1, B4DUQ9, H0YHC3, P49736, B1AHB1, Q92900, B1AHB0, H0YH88, P27694, H0YNJ9, E5RG31,…
GOTERM_BP_DIRECT	GO:0006195~purine nucleotide catabolic process	6	0.370142	0.00474844	V9HWH6, Q6NSD4, Q9NV35, P49902, A8K6K2, A0A024R858, P04040, P07203, A0A087WUQ6, A0A024R819, G3V5M2, P00491, Q5JUV4, P36639, Q7L4Q3
GOTERM_BP_DIRECT	GO:0000956~nuclear-transcribed mRNA catabolic process	6	0.370142	0.00474844	A0A024RAE1, Q9Y4Y9, Q6PJV4, A0A024R7L8, A0A090N8Y5, B8ZZF8, Q9UKD2, V9GZ56, Q9Y2W1, Q9NPD3, E9PPI9, Q6P0P7, Q05D20, Q7Z5U1, A0A024R7L5, U3KQK1, M0QXB0, Q92900, Q9Y4Z0
GOTERM_BP_DIRECT	GO:0006749~glutathione metabolic process	13	0.801974	0.00478623	A1YYW4, V9HW90, Q5TA02, Q5TA01, Q6NSD4, P00441, P78417, Q0QER2, E7EUI8, A0A087WUQ6, Q9Y696, Q2VF42, Q53FB0, X5DNM4, Q2Q9B7, Q5SRT3, Q53YD7, C9J1V9, A8MX94, Q6FIA4, V9HWE9, V9HWG9, P00390, Q6FIC5, Q0PHS1, E7EM57, Q04760, Q0PHS4, C7DJS2, P07203, Q2Q9H2, X5D5A9, P26641, D6RBD7, V9HWC9, O00299, O75874, P09211, V9HWJ2, Q6FI37, P11413, O43324, H7BYH4, H0YAL7, Q7L4Q3, E9PD92
GOTERM_BP_DIRECT	GO:0042059~negative regulation of epidermal growth factor receptor signaling pathway	10	0.616903	0.0048011	F5GZ39, P60953, A0A024RAE4, M0R1V7, Q5JPT6, F5H265, B2RDW1, Q5JPT2, O14964, J3QTR3, F5H388, P62979, Q6ICN0, J3QKN0, P62993, Q5RKT7, F8WF69, Q96H31, Q96B97, A0A0S2Z4R4, Q3MIH3, M0R1M6, F5H6Q2, F5GXK7, Q5JYX0, B7Z6E8, F5H747, Q92783, J3QS39, Q5U5U6, Q96C32, Q5PY61, J3QSA3, P62987, B0LPF3, P0CG48, I3L1P5, B4DV12, F5GYU3, F5H2Z3, Q5UGI3, A0A024RAE6, M0R2S1, A0A0S2Z4Q4, P0CG47, Q49A90, P09496
GOTERM_BP_DIRECT	GO:0032508~DNA duplex unwinding	11	0.678593	0.00626194	F1T0B3, B3KNL2, B3KRS7, J3KQ69, P12956, Q5TZZ9, Q32P45, O00571, Q9Y230, B4DE32, M0R0Y3, Q5T3N1, Q08211, Q6ZP53, Q53T09, A0A0D9SG12, Q13283, B4DUQ9, A0A0S2Z4T1, Q9Y265, B1AHB1, B1AHB0, A0A024R1N4, P04083, A0A0D9SFB3, A3RJH1, A0A0S2Z492, B5BTY4, P13010, A0A0D9SF53, B5BUB1, A0A087X2G1, B4E356, P25205, Q5U0Q1, E7ETR0, P33992, Q92499, B1AHC9
GOTERM_BP_DIRECT	GO:0006094~gluconeogenesis	11	0.678593	0.00626194	V9HWN7, Q6FHK8, Q75MT9, P04406, Q0QF37, E7EUT5, V9HVZ4, V9HWF4, P17174, G3XAL0, B9A041, P04075, P06733, Q0QET7, B8ZZ51, H3BPS8, C9JF79, V9HWK1, J3KPS3, Q0D2Q6, H3BQN4, P40925, A0A024R4F1, P60174, P40926, Q6FHU2, B4DDQ8, U3KPZ0, P18669, Q6P6D7, B7Z6C2, Q53HE2, B3KTM1, A0A140VK69, P09972, A8MVZ9, Q6FHZ0, A0A0M4FNU3, A0A024QZ64, P36871, A0A024R4K3, P00558, V9HWF2, E2DRY6
GOTERM_BP_DIRECT	GO:0019058~viral life cycle	9	0.555213	0.00627181	F5GZ39, M0R1V7, V9HWF5, F5H265, Q9H444, B2RDW1, C9J5S7, J3QTR3, F5H388, P62979, J3QKN0, B2RE76, A0A087WW88, Q5RKT7, Q96H31, Q3MIH3, M0R1M6, F5H6Q2, Q5TGM0, Q9NP79, F5GXK7, F5H747, Q8WUM4, J3QS39, Q96C32, Q5U5U6, Q5PY61, J3QSA3, P62987, A0A087WY55, P62937, P0CG48, Q9UQN3, C9J0A7, B4DV12, F5GYU3, F5H2Z3, Q5UGI3, M0R2S1, F8WE65, P0CG47, Q49A90
GOTERM_BP_DIRECT	GO:0001975~response to amphetamine	9	0.555213	0.00627181	A1YYW4, Q92769, P00441, Q08209, A0A0S2Z4B5, Q16555, P0DP23, P0DP25, P00492, P0DP24, P49792, Q9BRL5, A0A1C7CYX9, Q6LET3, A0A140VJL3, E7ETC2, A0A0S2Z4C6, H0Y7A7, E7ETZ0, Q59GB4, G3V361, X5D5A9, B4DJ51, Q96HY3, V9HWC9, H7BYH4, E7EMB3
GOTERM_BP_DIRECT	GO:0051592~response to calcium ion	13	0.801974	0.00642971	F6WQW2, Q08209, Q7Z4F3, Q03135, P0DP23, D6REX3, C9JKI3, P0DP25, P0DP24, D6RBQ9, Q59E85, E7ETC2, A0A0S2Z4C6, H0Y7A7, C9JXG8, A0A024RDB4, A0A024QZ42, B4DE76, B4DJ51, H7BXG7, D3DX26, P31150, A0A024RDF4, E7EMB3, E9PCT5, C9JJ34, D6RHZ5, Q53FC3, A0A024R757, A0A1S5UZ19, P43487, A0A024RDF3, H0YA96, A0A0S2Z4B5, O94979, Q5T0G8, Q9BRL5, P50995, Q2TNI1, B2R657, A0A0S2Z3X8, E7ETZ0, O75340, A0A140VK94, H0Y8G5,…
GOTERM_BP_DIRECT	GO:0051259~protein oligomerization	13	0.801974	0.00642971	H0YNG9, E9PF82, B4DYR6, G8JLD5, F8VZ52, A0A087WW40, Q7L2M7, H0YKE7, E9PBG7, H0Y9J2, Q32Q12, P17858, A0A0S2Z4G7, M0R0K9, P22392, Q32Q67, U3KQ56, D6R938, Q09666, O00429, A0A024RDK3, F5GX29, Q5M7Z5, Q13263, D3DUW5, D3DUW6, Q9BSP4, A0A140VJQ2, Q9Y371, D3DUW7, P06748, O60749, A0A140VJU5, A4ZU86, Q99653, J3KPD9, A0A024R9M9, Q07812, A0A0S2Z491, Q9UBQ7, D6RC15, Q13557, Q9BTI9, Q6FHN3
GOTERM_BP_DIRECT	GO:0070423~nucleotide-binding oligomerization domain containing signaling pathway	8	0.493523	0.00644054	Q6NVI2, I3L0A0, F5GZ39, A0A024R3Z8, M0R1V7, F5H265, B2RDW1, J3QTR3, F5H388, G3V2F7, P62979, J3QKN0, E7EQ06, Q5RKT7, Q96H31, A0A0A0MS31, Q13404, Q3MIH3, M0R1M6, F5H6Q2, F5GXK7, Q14790, B6CGU5, A0A0A0MSL3, F5H747, J3QS39, E7EQ01, P61088, Q5U5U6, Q96C32, Q5PY61, E7EVN1, J3QSA3, P62987, V9HW41, P0CG48, B4DV12, F5GYU3, F5H2Z3, Q5UGI3, M0R2S1, B5BU46, F8VSD4, P0CG47, Q49A90, E7ETB7, F8VQQ8
GOTERM_BP_DIRECT	GO:0006913~nucleocytoplasmic transport	8	0.493523	0.00644054	Q9BTT0, B5MDF5, P39687, E9PPH5, A0A024R895, I3L1L3, E9PLC4, A0A0S2Z4G7, Q5VXV3, Q8NEZ5, Q9BQG0, P62826, H3BTH6, F5H018, J3KQE5, H0YN26, Q01105, Q5TB19, A0A140VJQ2, I3L397, B4E0D5, Q6PKH8, P06748, Q3KPI8, A4ZU86, Q08AJ6, A0A0S2Z491, I3L504, B4DV51, A0A0C4DFV9, Q9BTI9, P63241
GOTERM_BP_DIRECT	GO:0043653~mitochondrial fragmentation involved in apoptotic process	5	0.308452	0.00645397	D3DUW5, Q96QK1, D3DUW6, Q9NT62, Q32Q67, Q07812, B4DYR6, G8JLD5, F8VZ52, O00429, Q8N163, D3DUW7
GOTERM_BP_DIRECT	GO:1900027~regulation of ruffle assembly	5	0.308452	0.00645397	A0A024RAC5, B0YJ88, A0A024R757, Q9ULV4, Q6ICQ8, A0A024RBI5, Q7Z4F3, Q03135, A5PLK7, B4E3S0, C9JKI3, P35241, P84095, Q05CU6, Q6PKD3, A9XTE5, Q59E85, Q9P258, Q2TNI1, E9PCT5
GOTERM_BP_DIRECT	GO:0010950~positive regulation of endopeptidase activity	5	0.308452	0.00645397	A0A140VKF2, A0A087WUX6, Q6FHK9, Q6FHU3, Q9UL46, K9J957, A0A024R203, Q53TH1, A0A087WTV2, Q6FHK7, Q06323, K7ESG5, A0A0K0K1L8, O00487, V9HWJ8, Q16186, P61289, H0YM70, B3KQ25, Q86SZ7, Q86SZ9, A0A087WX59, K7ENH2, A0A087X1Z3
GOTERM_BP_DIRECT	GO:0016070~RNA metabolic process	5	0.308452	0.00645397	Q15631, Q9H0D6, Q8TDD1, G3V529, E9PGT1, A0A024R163, B3KRM8, F5GYL3, B4DZC3, O95758, A0A1W2PRR2, Q9GZR7, H7C1D4, X6R242
GOTERM_BP_DIRECT	GO:0048489~synaptic vesicle transport	5	0.308452	0.00645397	E7EMJ5, H3BS49, H3BVH7, P50570, Q59GB4, P35222, P51159, A2RU94, Q16555, H3BUD9, A0A1C7CYX9, O95295, H3BU81, B5BU28, A0A024R2Q3, B4DGU4, A0A0H4JC20, H3BN55, Q6IAS8
GOTERM_BP_DIRECT	GO:0000380~alternative mRNA splicing, via spliceosome	6	0.370142	0.00682585	Q9BSV4, M0R019, Q5W009, Q86VG2, P52272, Q13247, Q96I25, H0Y6J6, A0A087X0X3, P23246, J3KTL2, Q07955, Q59FA2, P26599, A0A0U1RRM4, Q6PIX2, Q5W010, Q5W011, Q5W012, Q59ES8, A6NLN1
GOTERM_BP_DIRECT	GO:0071681~cellular response to indole-3-methanol	4	0.246761	0.00699544	A0A087WU43, B4DKT9, E7EMJ5, G3XAM7, D3XNU5, Q9UII7, A0A0E3XJU3, A0A0S2Z487, B4DU00, P35221, P14923, P35222, A0A024R1X8, P12830, A0A087WX17, A0A087WXI5, A0A0U2ZQU7, A5D8W4, B5BU28, A0A024R2Q3, B4DGU4, B3GN61
GOTERM_BP_DIRECT	GO:0006167~AMP biosynthetic process	4	0.246761	0.00699544	B1ALA9, A0A1B0GTJ7, P30520, A0A096LNY6, B7ZB02, A0A1B0GWJ0, P30566, P11908, H7C540, X5D2Z4, A0A0A6YY92, A0A1B0GTG9, A0A1B0GWF8, P60891, A0A140VK41, X5DP48, A0A024R5Q7, X5D8S6, B4E1L0
GOTERM_BP_DIRECT	GO:0090131~mesenchyme migration	4	0.246761	0.00699544	P62736, Q7Z7J6, C9JFL5, B8ZZJ2, F6QUT6, D2JYH4, P68032, Q13707, P68133, A6NL76, P63267, F8WB63, F6UVQ4
GOTERM_BP_DIRECT	GO:0051343~positive regulation of cyclic-nucleotide phosphodiesterase activity	4	0.246761	0.00699544	E9PD14, H0Y7A7, D6R9L0, E7ETZ0, D6REE5, E9KL35, G3V361, J3KPE3, P0DP23, B4DJ51, Q96HY3, P0DP25, P0DP24, D6RHH4, Q9BRL5, H0YAM7, P63244, D6RAU2, H0Y8W2, D6RFZ9, D6RAC2, D6R9Z1, H0YAF8, E7EMB3
GOTERM_BP_DIRECT	GO:0006221~pyrimidine nucleotide biosynthetic process	4	0.246761	0.00699544	B1ALA9, P84090, G3V279, B5LY69, B5LY67, E9PFD2, P30085, P11172, B7ZB02, A8K5J1, A0A024R6D4, P60891, Q5T0D2, B5LY71, B5LY70, B5LY64
GOTERM_BP_DIRECT	GO:0070934~CRD-mediated mRNA stabilization	4	0.246761	0.00699544	A0JLU4, H0Y449, A0A1W2PRZ7, A0A1X7SBS1, Q5RI18, Q96BA7, Q08211, Q05CK9, A0A1W2PP35, Q6PKI6, A0A1W2PP34, A0A1W2PPL4, P67809, A0A1W2PPH7, A0A1W2PQL0, A0A1W2PQ74, Q00839, A0A1W2PPS1, O60506
GOTERM_BP_DIRECT	GO:0070389~chaperone cofactor-dependent protein refolding	4	0.246761	0.00699544	Q15185, K7EIH8, M0R080, Q6FI51, B4DDC6, B3KUY2, H7C3I1, P25685, Q6FHS4, Q3KNR6, A0A024RB32, K7ESP1, A0A140VKA6, Q99615, K7EPP7, P50502, Q0IJ56, A0A087WYT3, F6VDH7, B4E0U6
GOTERM_BP_DIRECT	GO:0010628~positive regulation of gene expression	38	2.34423	0.0070048	Q96QK1, P01130, V9GZ37, V9HWE1, F8W726, Q6PJY1, O00571, Q7Z4F3, Q96AE4, B8ZZJ2, C9JFL5, D6RBQ9, A0A024RAV5, Q59E85, B3KTT5, Q00839, P23396, A0A1W2PPS1, Q99497, F6UVQ4, E5RIU6, Q7Z7J6, Q5JYX0, B0YJC5, B0YJC4, Q9UH51, A4QPA9, A0A024RD15, F2Z2S8, K7EJB9, A0A1W2PQL0, V9HWC2, Q16539, A0A0S2Z4Q4, A0A024RDF4, B4DYY5, F8WB63, H7C3Z9, V9HWC0, P60953, A0A024RAE4, Q02750, A0A087WZZ9, F6QUT6, Q4JM46, Q4JM47,…
GOTERM_BP_DIRECT	GO:0038128~ERBB2 signaling pathway	10	0.616903	0.00702074	I1SRC5, Q05DL8, Q2VPJ6, F5H265, J3QTR3, Q6ICN0, P62993, A0A087WYQ3, A0A024RAV5, Q96HX7, Q3MIH3, Q16543, F5H747, Q96C32, Q5PY61, J3QSA3, B0LPF3, A0A024R994, Q8TBA7, F5H2Z3, B4DV12, O75131, A0A024R7B7, Q49A90, F5GZ39, M0R1V7, B2RDW1, F5H388, P62979, J3QKN0, P07900, Q5RKT7, Q96H31, M0R1M6, X5D945, F5H6Q2, F5GXK7, K7EQA9, J3QS39, Q5U5U6, K7EKQ2, L7RSL8, P62987, P0CG48, Q5UGI3, F5GYU3, M0R2S1, K9JA46,…
GOTERM_BP_DIRECT	GO:0016197~endosomal transport	14	0.863664	0.00718351	Q9H444, F5H265, J3QTR3, Q9C005, A0A087WW88, Q3MIH3, A0A087WTN9, F5H747, A0A075B765, Q96C32, Q5PY61, J3QSA3, B4DV12, F5H2Z3, A0A0S2Z4Q4, B4DTB3, Q49A90, O60784, F5GZ39, M0R1V7, P61026, B3KUF5, B2RDW1, O14964, F5H388, P62979, J3QKN0, Q53T70, B4DIS3, B2RE76, E7EMC7, P13928, Q5RKT7, Q96H31, A0A0S2Z4R4, M0R1M6, Q5TGM0, F5H6Q2, Q9NP79, F5GXK7, Q92783, J3QS39, Q13501, Q5U5U6, P62987, A0A087WY55, P0CG48,…
GOTERM_BP_DIRECT	GO:0071407~cellular response to organic cyclic compound	13	0.801974	0.00740342	Q6NVI2, P42224, B5BTZ6, J3KRE2, F5H6R7, F5H500, P82094, A0A024R370, F5GYH7, B7ZAY2, F8WF45, E7EQ06, B7ZB78, A0A024RD80, F5H077, J3QQX2, B6CGU5, Q14790, J3KRY1, P14635, P08238, J3KS60, A0A024R3E0, A8K5M4, A0A0S2Z3D9, A0A024R3Z8, B4DGL0, P52565, J3KTF8, F5H7Y6, A6NIZ1, F5GWU8, B0YJ28, E7ESV4, P09382, A0A0A0MS31, F5H4H0, Q14116, J3KPM9, P61224, V9HWE8, E9PC90, F5GZG1, F5H823, E7EQ01, Q13177, E7EVN1,…
GOTERM_BP_DIRECT	GO:0042744~hydrogen peroxide catabolic process	7	0.431832	0.00800001	A0A0A0MSI0, Q6NSD4, V9HW12, A6NIW5, P04040, P07203, A0A087WUQ6, P30041, P30044, P30048, Q7L4Q3, V9HWC7, P32119, Q06830
GOTERM_BP_DIRECT	GO:0050999~regulation of nitric-oxide synthase activity	8	0.493523	0.00811751	A0A024R757, Q6IAQ1, Q2VPJ6, B4DYP1, Q7Z4F3, Q03135, P0DP23, B1AKK2, O94760, C9JKI3, P07900, P0DP25, P0DP24, Q9BRL5, Q96HX7, Q59E85, Q2TNI1, B4DGT0, B4E3V1, B4DP64, H0Y7A7, P50570, E7ETZ0, G3V361, B4DJ51, Q96HY3, Q8TBA7, O75608, K9JA46, A9XTE5, E5RGR0, A0A087X1K9, E7EMB3, E9PCT5
GOTERM_BP_DIRECT	GO:2001244~positive regulation of intrinsic apoptotic signaling pathway	9	0.555213	0.00934308	E9PJA7, O14745, E9PD14, B4DYR6, F8VZ52, Q9NYF8, B2ZP79, D6REE5, Q7Z4F3, E9KL35, Q03135, C9JKI3, Q32Q67, H0YAM7, P51572, Q59E85, D6R9Z1, A0A1W2PQ43, D3DUW5, E9PK91, D3DUW6, P06702, J3QRP6, D3DUW7, D6RHH4, Q07812, P63244, P55957, C9JMD7, E9PKI6, E9PCT5, A8ASI8, A0A024R757, G8JLD5, O00429, C9J0M4, D6RAU2, Q2TNI1, H0Y8W2, D6RAC2, D6RFZ9, H0YAF8, E9PK09, Q6DCA8, C9JSP1, D6R9L0, C9JQ75, J3KPE3, B3KT21,…
GOTERM_BP_DIRECT	GO:0034389~lipid particle organization	6	0.370142	0.00946381	B7Z4P9, A0A024RDV9, Q96CS3, A0A0K0L4Y8, B7Z5V3, V9HWF5, Q9NP72, A0A0U1WL47, A0A0K0L4Y0, Q6FGM6, C9J5S7, B3KMI3, Q08752, E5KN55, Q8N0X7, A0A087X163, P62937, G4WMG7, Q96AD5, F8WE65, H0Y6T8, A0A1W6R6W1
GOTERM_BP_DIRECT	GO:0006268~DNA unwinding involved in DNA replication	5	0.308452	0.00997013	E5RG31, H0Y8E6, A0A024R7U6, B4DLA6, A0A024RCT9, P17096, A0A0S2Z4A5, P33993, B3KMX0, P33991, C6EMX8, Q4ZG57, P49736, Q14566
GOTERM_BP_DIRECT	GO:0031115~negative regulation of microtubule polymerization	5	0.308452	0.00997013	B1AK87, B4DWA6, B1AK88, A0A0C4DGQ7, Q02790, B5BU83, B1AK85, A0A140VJW2, Q96CE4, K7EIK7, A2A2D0, C9JRL6, P16949, P47756, O95834, A2VCR0, Q15691, K7EII6
GOTERM_BP_DIRECT	GO:0030307~positive regulation of cell growth	16	0.987045	0.0102579	Q09161, B1AJY7, B1AJY6, B1AJY5, P31947, O00571, C9JL85, A0A0D9SG12, A0A024R7Z5, D3DQV9, H0Y8X4, P06702, Q5JYX0, Q5U5J2, B5BTY4, Q04637, B2RU06, Q8TAF6, O00560, E7EU96, E9PBU7, M0R0J3, B5BUH5, O60488, Q2TU89, B2RU10, P60953, A0A024RAE4, G5EA09, H0Y3P2, P58546, P68400, A0A024R179, E7EX73, Q7Z4V5, E9PGM1, Q8NEV1, E7EUU4, A0A0D9SFB3, A0A0D9SF53, Q69YG1, Q9NPD3, E9PPI9, B4DSI9, C9JF13, A0A024RAE6, B4D…
GOTERM_BP_DIRECT	GO:0051403~stress-activated MAPK cascade	7	0.431832	0.0103327	F5GZ39, M0R1V7, E7ERH2, F5H265, B2RDW1, J3QTR3, A0A090N7U0, F5H388, P62979, A0A0C4DGX4, E9PB51, J3QKN0, Q9BWF3, P63208, Q5RKT7, Q13616, Q96H31, E5RGM3, Q3MIH3, M0R1M6, F8W8N3, F5H6Q2, E5RJR5, Q75MQ1, F5GXK7, F5H747, J3QS39, Q5U5U6, Q96C32, Q5PY61, J3QSA3, P62987, P0CG48, B4DV12, F5GYU3, F5H2Z3, Q5UGI3, M0R2S1, B3KTW0, P0CG47, Q49A90
GOTERM_BP_DIRECT	GO:0006401~RNA catabolic process	7	0.431832	0.0103327	B1ANR0, Q9H0D6, Q13310, Q561W4, H0Y5F5, A0A024RDF3, H0YA96, B2RDZ9, H0Y8G5, A0A140VK49, A0A024RDB4, B4DZC3, P42285, Q12972, Q38J66, Q7KZF4, A0A0A0MT09, D6RBQ9, D6RAF8, Q15024, D6RF44, A0A024R2P7, Q14103, A0A024RDF4, Q6IQ30
GOTERM_BP_DIRECT	GO:0005980~glycogen catabolic process	7	0.431832	0.0103327	B4DDQ8, B7Z6C2, H0Y7A7, E7ETZ0, P06737, G3V361, P0DP23, Q96HY3, B4DJ51, P0DP25, P0DP24, P36871, Q9BRL5, Q96G03, P11216, E7EMB3, E9PK47
GOTERM_BP_DIRECT	GO:0035690~cellular response to drug	14	0.863664	0.0104674	F8VZN8, F6WQW2, Q13144, F5H6R7, F5H500, Q08209, Q15029, B2RAH5, P11172, F5GYH7, B7ZAY2, A8K6Q8, B7ZB78, E7ETC2, B5LY64, A8K4H7, A0A024RD80, F5H077, A0A0S2Z4C6, P02786, C9JXG8, B4DE76, E7ERL0, P08238, D3DX26, E5RHP0, C9JJ34, B4DGL0, Q53SY7, P43487, F5H7Y6, A0A0S2Z4B5, P16298, A6NIZ1, A8K5J1, F5GWU8, A0A024RBF1, E7ESV4, P27708, F5H4H0, B3KX19, P61224, F5GZG1, Q06203, Q5F2F8, B5LY69, F5H823, B5LY67,…
GOTERM_BP_DIRECT	GO:0015031~protein transport	52	3.2079	0.0105669	Q13765, A0A024R0Y6, Q6PJY7, B7Z5V3, D3DS63, A0A0U4BW16, Q8N6H7, A0A024R5Z8, E5KN55, D6REX3, P49321, O60493, F8VVA7, P61106, O15027, E9PLD0, A0A024RB09, Q53F62, E9PAV3, A0A024R3Q3, Q9H6Z4, O43707, F8VXU5, A0A024RB72, B7Z4P9, A1A5C4, F8VXB1, F8W0W4, A1A5C5, F8W1N5, A0A0U4B4U6, C9J592, F8VZJ2, Q8TEX9, F8VNW4, Q2NL95, F5GXS2, A7BI36, I3L0H8, Q9P2E9, H7BXG7, Q6FHJ5, P31150, Q9NPA8, O60784, X6RFL8, G5E…
GOTERM_BP_DIRECT	GO:0006461~protein complex assembly	20	1.23381	0.010721	V9GYZ6, O14745, C9J6C5, A8K7B7, F8W9N7, P30154, P30153, Q6FGM6, H0YEL5, A8K6V3, E5KN55, Q6FH36, A0A024R0E5, Q15370, D3DP78, H3BT29, B3KQV6, Q8TEQ6, I3L0M9, E7ENU9, E5RIU6, J3QRP6, A0A024RCT9, Q9BYG3, A4VCI9, C9JUG7, Q08752, Q53T60, P14635, P47755, A0A0B4J296, Q3KQZ8, Q15393, B2R9S4, B8ZZU8, P14868, H3BT57, A0A140VJW5, P06493, Q9Y5K6, A0A087WZZ9, H3BUJ5, A0A024QZJ8, P40121, P52907, Q6FH57, E9PC90,…
GOTERM_BP_DIRECT	GO:0007049~cell cycle	32	1.97409	0.0109032	E9PD14, Q6PJY7, Q9UHD8, Q8WW12, P05783, A0A024R7M8, D6RDU5, D6REE5, E9KL35, H0YF10, Q9UKG1, P62136, P49321, Q9ULC4, Q09028, Q13526, H0YAM7, E5RGS4, H0Y961, Q9BZU3, Q499G7, P63096, D6R9Z1, D6RGI3, P84090, Q9NUQ3, B4E0Q4, H0Y8E6, Q8WUM4, Q15019, Q05C41, F8VZY9, Q6FGU2, H7C2Y0, Q53F55, D6RHH4, P23919, A0A024RAY2, Q9P287, P63244, K7EN45, I6L965, D3DV79, A0A096LP07, Q5T178, A0A1B0GUB2, Q5T179, C9JFE4,…
GOTERM_BP_DIRECT	GO:1901800~positive regulation of proteasomal protein catabolic process	6	0.370142	0.0127265	E9PMD8, P43686, P35998, R4GNH3, Q53XL8, E9PKD5, E9PN50, E9PM69, Q75L23, P62195, H0YJC0, A8K2M0, A0A087X2I1, J3QQM1, J3QSA9, A0A140VJS3, A0A140VK70, A0A140VK42, P17980, P62333, P62191
GOTERM_BP_DIRECT	GO:0042307~positive regulation of protein import into nucleus	6	0.370142	0.0127265	L7RSM2, A0A024R6Y2, A0A0S2Z487, B3KWG6, O75312, H0Y8C6, H7BZM7, H7C0E5, P14923, A0A024R1X8, P12270, A0A024RD15, P61970, B4E0K5, Q16539, O00410, H3BRV9
GOTERM_BP_DIRECT	GO:0010592~positive regulation of lamellipodium assembly	6	0.370142	0.0127265	A0A024R408, O15144, D6RG15, P50570, Q2VPJ6, Q53R19, P63000, A4D2P0, A4D2P2, P07900, A4D2P1, Q8TBA7, Q16658, Q6IBS0, K9JA46, Q96HX7, B3KTA3
GOTERM_BP_DIRECT	GO:0042256~mature ribosome assembly	4	0.246761	0.0130244	A0A0D9SFB3, A0A087X020, B5BTY4, Q07021, O00571, I3L3B0, A0A0D9SF53, A0A0S2Z5F7, A0A0D9SG12, I3L3Q7, A0A0S2Z5I7, F8WE72, Q9Y3A5, P56537
GOTERM_BP_DIRECT	GO:0046134~pyrimidine nucleoside biosynthetic process	4	0.246761	0.0130244	P33316, B5LY69, H0YNJ9, H0YNW5, B5LY67, Q53SY7, E9PFD2, H0YKI0, P11172, A8K5J1, F8VPD4, P27708, P04818, B5LY71, H0YMM5, A0A0C4DGL3, B5LY70, H0YKC5, B5LY64, Q53Y97
GOTERM_BP_DIRECT	GO:0033119~negative regulation of RNA splicing	4	0.246761	0.0130244	P26599, O95758, A0A0U1RRM4, P62277, J3KMX5, X6R242, Q75MH1, A0A024RB14, A0A024R163, P62854, A6NLN1
GOTERM_BP_DIRECT	GO:0006415~translational termination	4	0.246761	0.0130244	P61221, D6R9I9, B7Z7P8, F5GX77, A0A024R2U9, C9JIF9, P62495, Q9UI30, A0A024R565, P13798, F5GYQ2
GOTERM_BP_DIRECT	GO:0000055~ribosomal large subunit export from nucleus	4	0.246761	0.0130244	J3KQE5, B5MDF5, B3KWD0, O14980, P62826, Q15050, B4DV51, F5H018, C9JA08, Q96D46
GOTERM_BP_DIRECT	GO:0006284~base-excision repair	9	0.555213	0.0134129	G3V5Q1, B4E135, G3V359, P35244, G3V3M6, Q6FHX6, Q5H924, A4D105, G3V5M0, A0A024R9W5, Q5TEJ7, I3L3E9, A0A024R9Y3, P18858, B4DM52, A0A024R9U8, G3V3C7, P27694, P27695, M0R0Q7, F5GZ28, A0A024RCT9, P17096, Q7Z6Z7, B4DWZ4, P39748, P15927, Q5T7C4, P09429, A0A024RDR0, A0A0C4DGK8, B5MC59, Q5TZP7
GOTERM_BP_DIRECT	GO:0071902~positive regulation of protein serine/threonine kinase activity	9	0.555213	0.0134129	Q6I9T8, B4DFY5, B4DGL0, A0A0B6XK12, Q02750, Q9BVT0, P33121, P0DP23, P0DP25, C9JX21, E7EPM6, P0DP24, B3KUN1, Q9BRL5, C9JNR4, A0A024R324, P36507, A0A024RD80, H0Y7A7, B7Z3Z9, B4DKN9, E7ETZ0, A4QPA9, G3V361, B4DJ51, Q96HY3, P08238, P67775, P61586, A8K9T3, B4E0R0, E7EMB3
GOTERM_BP_DIRECT	GO:0042752~regulation of circadian rhythm	11	0.678593	0.0135616	Q9BSV4, F8VYE8, C9IZL7, P23246, P62136, Q9UPN1, Q15233, D6RBQ9, Q6PIX2, H3BT29, F8VR82, A0A0D9SG77, V9HW04, Q86VG2, P62140, F8W0W8, A0A0S2Z4Z9, A4VCI9, X6RDA4, Q9H2G0, A0A024RDB4, A0A024RBP2, C9JP48, A0A024RDF4, A0A024RDP4, H7C367, Q5W7F7, B4DWI8, P36873, H3BT57, Q8N163, H0YA96, A0A024RDF3, P78527, H3BUJ5, A0A087WYY5, C9J9S3, Q96GR7, E9PMD7, Q05086, H3BVD2, H0Y8G5, Q8WXF1, A0A1B0GVL3, A0A140VJS9,…
GOTERM_BP_DIRECT	GO:0014070~response to organic cyclic compound	11	0.678593	0.0135616	A0A024R718, A0A140VJG8, I3L3H2, B3KMA6, O95573, B8XPJ8, P21964, P06493, P33121, E7EUI8, A0A087WZZ9, B8XPJ7, A0A024QZJ8, P43490, E7EPM6, E7EMS6, Q2VF42, Q2Q9B7, P38919, B2R657, Q15843, E5RIU6, A0A024R8W0, I6L9I5, E7EUU8, B7Z3Z9, E7EM57, Q0PHS1, A0A140VJS6, A0A0C4DFS8, Q0PHS4, F8VSA6, Q2Q9H2, H7BZ45, B7Z478, P11413, P46013, A8K9T3, A0A024R497, B4E0R0, P49721, P20073, A0A087WVV1, E9PD92
GOTERM_BP_DIRECT	GO:0030512~negative regulation of transforming growth factor beta receptor signaling pathway	13	0.801974	0.0141204	V9GZ37, F5H265, B4DSP0, Q7Z4F3, B2R8E4, Q03135, J3QTR3, C9JKI3, A0A024R6A5, Q13526, Q59E85, B3KTT5, Q3MIH3, Q9Y3F4, B5BUD5, F5H747, P50570, Q96C32, A0A087WZG9, Q5PY61, J3QSA3, F5H2Z3, B4DV12, K7EN45, A0A0A0MRI2, Q49A90, A8K5I0, E9PCT5, F5GZ39, A0A024R757, Q9UNH7, M0R1V7, B4DJS7, B2RDW1, A0A087WX23, F5H388, P35813, P62979, J3QKN0, Q86TG7, Q5RKT7, Q96H31, G3V5X9, V9HWB4, P11021, Q2TNI1, M0R1M6, A0A…
GOTERM_BP_DIRECT	GO:0006048~UDP-N-acetylglucosamine biosynthetic process	5	0.308452	0.014526	D6R9P4, Q06210, Q16222, C9JEV6, O95394, H0YEB7, P46926, D6RFF8, H7C1L7, A0A140VKC0, D6R917, D6RAY7, H7C3G9, D6RB13, Q9UJ70, H0Y987, J3KN95, A0A087WT27
GOTERM_BP_DIRECT	GO:0006081~cellular aldehyde metabolic process	5	0.308452	0.014526	A0A1B0GUA1, A0A1B0GTY9, A0A1B0GUY0, A0A1B0GTJ4, O60218, A0A0J9YWF7, A0A1B0GW82, P49189, O43488, P14550, A0A1B0GTG2, A0A1B0GW77, V9HWI0, H3BLU7, V9HWA2, P49419, A0A1B0GV49
GOTERM_BP_DIRECT	GO:0043486~histone exchange	5	0.308452	0.014526	Q9BTT0, H0YN26, Q5TB19, Q6PJY7, P39687, E9PPH5, B8ZZQ6, P06454, B4E0D5, Q53S24, Q6PKH8, Q8TBK9, Q92688, E9PLC4, Q3KPI8, P49321, B8ZZW7, Q5T626, Q08AJ6, Q5T624, Q7KZ52, H7C2N1, B8ZZA1
GOTERM_BP_DIRECT	GO:0007016~cytoskeletal anchoring at plasma membrane	5	0.308452	0.014526	Q9Y490, A0A0S2Z487, Q6NUR7, A0A1S5UZ07, P14923, E7EN95, O75369, A0A024R2W4, A0A024R1X8, P15311, A0A024R321, E7EQR4, Q14118
GOTERM_BP_DIRECT	GO:0007015~actin filament organization	14	0.863664	0.0148149	V9HWN7, P35221, H3BPS8, A0A0S2Z4G6, A0A0S2Z4G4, H7BYY1, V9GYM8, Q0P5P4, P62328, D6W5K2, F5H7S3, A0A024R3Q3, Q0P5T0, J3KPS3, P84077, A0A0S2Z4G8, H3BQN4, P31146, B4DKT9, Q92974, G3XAM7, A0A0K0K1I0, B7Z596, B4DU00, D3DVA5, H0YK48, Q16643, H0YKJ4, K7ERG3, P09493, Q0P5U7, P06753, Q8TCG4, J3KN67, P67936, H9KV75, B3KTA3, A0A087WWU8, Q0P5Q0, P04075, B7Z722, H0YKP3, D6R904, Q0P5N8, P12814, A0A0S2Z4I4, V9H…
GOTERM_BP_DIRECT	GO:0032922~circadian regulation of gene expression	12	0.740284	0.0149264	O14744, Q06210, A0A024R718, F8VYE8, P36873, Q92769, H3BT57, A0A1W2PRZ7, I3L1L3, A0A1X7SBS1, P62136, Q9UPN1, H3BUJ5, P43490, Q96BA7, A0A087WYY5, B4DV00, H3BT29, F8VR82, Q9BQG0, Q9BQ04, C9J9S3, Q00839, A0A1W2PPS1, E9PMD7, H3BVD2, V9HW04, O15294, P62140, F8W0W8, A4VCI9, A0A0C4DFS8, A0A140VJS9, A0A024RBP2, Q5RI18, A0A1W2PP35, A0A1W2PP34, A0A1W2PPL4, A0A1W2PPH7, A0A1W2PQL0, C9JP48, Q548W1, A0A1W2PQ74,…
GOTERM_BP_DIRECT	GO:0048873~homeostasis of number of cells within a tissue	8	0.493523	0.0150635	E7ESB6, P31146, I1SRC5, L7RSL8, A0A0S2Z4C3, P63000, A4D2P0, I1E4Y6, Q6Y7W6, A4D2P2, A4D2P1, Q07812, Q5T073, A0A0A0MT32, A0A024R611, P38571, P60763, A0A024RAV5, P07954, P01116, J3KSC4, H3BRY3, J3QLK0
GOTERM_BP_DIRECT	GO:0050434~positive regulation of viral transcription	8	0.493523	0.0150635	B4DJ89, A0A024RDU9, C9J4M6, P35269, Q6IBK5, P13984, C9J2Y9, C9JHL4, C9JLU1, K7EJ44, P30876, P07737, O00267, C9JEM7, M0QXD6, P52434, B4E0Q4, B4DH29, Q9H3P2, P19388, H7C2C7, H0Y3X6, A0A087WWX0, A0A0C4DFX9, A0A0A0MQR7, A0A087WVZ9, A0A1W2PPT5, B4DHJ3
GOTERM_BP_DIRECT	GO:0070935~3'-UTR-mediated mRNA stabilization	6	0.370142	0.0166723	G3V3K6, L7RSM2, G3V162, B2R5W2, A0A024R4E2, P16989, A0A024RAQ1, Q15717, B1AKP7, K7EN94, G3V4C1, G3V575, G3V576, B4DY08, B4DSU6, A0A024RAV4, G3V555, G3V5X6, A0A087WYY0, Q13151, A0A087WXQ5, G3V251, M0QZR9, G3V2Q1, A0A087WV68, K7EJM5, A0A024RD15, A0A087WX29, P07910, A0A087X260, B4E0K5, Q16539, Q13148, G3V4W0
GOTERM_BP_DIRECT	GO:0051571~positive regulation of histone H3-K4 methylation	6	0.370142	0.0166723	Q0D2M5, Q13573, C9JHL4, P35222, G3V4X8, A0A024R6E3, Q6P151, C9JEM7, Q92541, A0A024R2Q3, H0YN81, G3V3A4, G3V5R3, E7EMJ5, Q9GZS3, O15294, H0YMF9, Q6I9S2, Q9H3P2, H7C2C7, H0Y3X6, A0A0C4DFX9, H0YL19, B5BU28, B4DGU4, Q548W1
GOTERM_BP_DIRECT	GO:0045471~response to ethanol	18	1.11043	0.0169702	H3BNV2, Q6NVI2, B5BTZ6, O00487, E7EQ06, Q6PK56, Q2VF42, A0A024RCW3, Q2Q9B7, P15559, A0A024R2Q4, P61313, E7ENU7, E7EX53, B4DLR8, E5RIU6, Q14790, B6CGU5, Q0PHS1, E7EM57, Q0PHS4, C7DJS2, X5D5A9, V9HWC9, P09211, P11413, H7BYH4, P24534, B2R491, E9PD92, A1YYW4, Q96IR1, Q53TH1, A0A024R3Z8, P00441, P04040, P06493, E7EUI8, A0A087WZZ9, A0A024QZJ8, H3BRK3, Q3B792, Q1JQ76, A0A024R3W7, P68032, P62906, A0A0A0M…
GOTERM_BP_DIRECT	GO:0032481~positive regulation of type I interferon production	11	0.678593	0.0178052	B4DPC0, Q05D04, B4DJ89, Q96HT3, A0A0F7NGI8, P12956, Q2TAM5, E7EQB9, C9JLU1, P35222, B4DE32, P78527, Q08211, Q53T09, C9J6P4, E9PKV4, A0A024R2Q3, E9PKH5, E9PI38, Q7Z2W4, E7EMJ5, P52434, A0A024R1N4, A0A087WVP0, P13010, Q96CP1, B4E356, E9PQS6, P19388, A0A087X0W8, Q32MZ4, A0A087WWX0, B1AHC9, Q04206, B5BU28, A0A0A0MQR7, B4DGU4, Q96F54, A0A087WVZ9, O15160, Q05DV5, D6RDJ3
GOTERM_BP_DIRECT	GO:0002474~antigen processing and presentation of peptide antigen via MHC class I	8	0.493523	0.0181084	P55735, D6RHZ5, P27797, A0A1S5UZ19, O94979, D6REX3, C9J0M4, P51572, P53992, Q9Y6B6, V9HVY3, P30101, P27824, C9JSP1, C9JQ75, A8MXL6, A8MWR8, D6RGY2, A0A024RDD3, K7EJB9, V9HW88, G5EA31, H7BXG7, A0A024RDH6, C9JMD7, A0A024QZM6
GOTERM_BP_DIRECT	GO:0034605~cellular response to heat	9	0.555213	0.018644	Q53FC3, A0A024R3Z2, Q92769, V9GZ37, H0YD14, A0A0G2JIW1, B8ZZN6, O75340, Q9NZM1, P63165, B9A032, H0YJS4, A0A024QZ42, P0DMV9, P12270, Q53XC0, B8ZZJ0, P0DMV8, P46013, G3V4T5, P05198, B3KTT5, A8K5I0
GOTERM_BP_DIRECT	GO:0006281~DNA repair	33	2.03578	0.0188602	Q16531, A0A024RDH2, Q71UM5, P52701, A0A024R0Q7, P35244, Q9Y230, G3V3M6, A4D105, M0R0Y3, P61077, G3V5M0, D6RAW0, A0A0S2Z4G7, Q96PK6, M0R0K9, D6R933, J3KR44, B8ZZJ0, P18858, B4DM52, Q96IF9, P23396, E9PHA6, E5RIU6, M0R0Q7, A0A140VJQ2, A0A0S2Z4Z9, Q0IIN5, A4ZU86, H0YDU8, D6RAH7, P53041, A0A0S2Z4Z0, F2Z2S8, H0YMV8, Q08945, V9H068, A0A024R4Z6, Q5TZP7, B3KNL2, A0A024RDJ6, F5GYN4, B3KRS7, G3V359, A0A024R…
GOTERM_BP_DIRECT	GO:0051149~positive regulation of muscle cell differentiation	7	0.431832	0.0201477	L7RSM2, E7EMJ5, B4DKT9, G3XAM7, P60953, A0A024RAE4, Q5JYX0, B4DU00, P35221, P35222, A0A024RD15, E9PB51, Q9BWF3, B4E0K5, A0A024RAE6, Q86TU7, B5BU28, A0A024R2Q3, B4DGU4, Q16539, Q6NXR6, A0A024R6K3, P26232
GOTERM_BP_DIRECT	GO:0008154~actin polymerization or depolymerization	5	0.308452	0.0202076	Q9NYB9, A0A0A0MRT6, B7Z836, E9PEZ7, Q01518, F6RFD5, A0A0C4DG21, Q8IZP0, A0A024R0V4, P60981, B6VEX3, B6VEX4, P50552, D3DPU2, F8WAL6, A0A0S2Z4I9, A0A0S2Z4I7, V9HWA6, E7EW77, A0A0S2Z4N8, E7EP65, B6VEX5
GOTERM_BP_DIRECT	GO:0006107~oxaloacetate metabolic process	5	0.308452	0.0202076	P40925, Q75MT9, V9HW91, P40926, Q0QF37, Q9NQR4, P17174, B9A041, G3XAL0, B8ZZ51, B3KTM1, Q4LE36, A0A140VK69, C9JF79, A0A024R1T9, Q6FHZ0, A0A024R1Y2, A0A024R4K3, P53396, V9HWF2
GOTERM_BP_DIRECT	GO:0048024~regulation of mRNA splicing, via spliceosome	5	0.308452	0.0202076	Q96SB4, P84103, Q5JRI1, A0A087X2D0, A0A0S2Z504, B4E043, Q07666, A0A024RCU9, O75494, B2R6F3, F8W8I6, P31483, H3BLV9, C9JTN7
GOTERM_BP_DIRECT	GO:0010939~regulation of necrotic cell death	5	0.308452	0.0202076	F5GZ39, Q6NVI2, A0A024R3Z8, M0R1V7, F5H265, B2RDW1, J3QTR3, F5H388, P62979, J3QKN0, E7EQ06, Q5RKT7, Q96H31, A0A0A0MS31, Q3MIH3, M0R1M6, F5H6Q2, F5GXK7, B6CGU5, Q14790, F5H747, J3QS39, E7EQ01, Q5U5U6, Q96C32, Q5PY61, E7EVN1, J3QSA3, P62987, P0CG48, F5GYU3, B4DV12, F5H2Z3, Q5UGI3, M0R2S1, B5BU46, P0CG47, Q49A90, E7ETB7
GOTERM_BP_DIRECT	GO:0032211~negative regulation of telomere maintenance via telomerase	5	0.308452	0.0202076	G3V3K6, B2R5W2, Q9H0A0, F8W6I7, H3BT57, A0A1W2PRZ7, A0A087WV29, A0A1X7SBS1, H3BUJ5, A0A024RAZ7, G3V4C1, Q96BA7, G3V575, G3V576, H3BT29, B4DSU6, B4DY08, G3V555, Q00839, A0A1W2PPS1, G3V5X6, P09651, H3BVD2, G3V251, A0A024RB53, A4VCI9, G3V2Q1, F8VZ49, F8VTQ5, Q5RI18, A0A1W2PP35, P07910, A0A1W2PPL4, A0A1W2PP34, A0A1W2PPH7, H0YH80, A0A1W2PQL0, A0A1W2PQ74, G3V4W0, P29590
GOTERM_BP_DIRECT	GO:1901796~regulation of signal transduction by p53 class mediator	20	1.23381	0.0208756	O14744, A0A024R0Q5, Q92769, P35244, Q16576, F5H265, A4D105, H0YF10, J3QTR3, Q5TEJ7, Q09028, A0A024R534, B4DV00, H3BT29, Q13526, Q3MIH3, Q6FHQ0, F5H747, Q5U5J2, Q96C32, A4VCI9, Q5PY61, Q9Y5B9, P15927, Q5JP02, E7EU96, J3QSA3, A0A024RD15, Q08945, F5H2Z3, B4DV12, H3BNI9, B5BUH5, K7EN45, Q16539, G3V580, Q49A90, A0A024R4Z6, P19784, L7RSM2, F5GZ39, Q8WUF5, M0R1V7, H3BT57, B2RDW1, P68400, H3BUJ5, F5H388,…
GOTERM_BP_DIRECT	GO:0019388~galactose catabolic process	4	0.246761	0.0212263	P16278, B4DDQ8, P36871, A0A024RAB7, B7Z6C2, Q96G03, Q5QPP9, C9J4G9, Q14376, E7EQ29, Q5QPP4, Q5QPP3, B7Z6Q5
GOTERM_BP_DIRECT	GO:1901841~regulation of high voltage-gated calcium channel activity	4	0.246761	0.0212263	C9J0K6, P0DP23, P30626, B4DJ51, Q96HY3, P0DP25, P0DP24, Q9BRL5, H0Y7A7, E7ETZ0, G3V361, E7EMB3
GOTERM_BP_DIRECT	GO:0000389~mRNA 3'-splice site recognition	4	0.246761	0.0212263	Q15428, Q05DF2, A0A024R5D9, Q12874, A0A024R572, A0A024R588, B4DW90, A0A024R1K8, A0A024R566, K7EMT0, Q15637, Q15459
GOTERM_BP_DIRECT	GO:0010880~regulation of release of sequestered calcium ion into cytosol by sarcoplasmic reticulum	6	0.370142	0.0213523	Q5TA02, P30626, Q5TA01, E9PF82, V9HWG9, H0Y7A7, P78417, E7ETZ0, E9PBG7, G3V361, H0Y9J2, C9J0K6, P0DP23, B4DJ51, Q96HY3, P0DP25, P0DP24, Q9BRL5, D6R938, A0A024RDK3, E7EMB3, Q13557
GOTERM_BP_DIRECT	GO:2001237~negative regulation of extrinsic apoptotic signaling pathway	9	0.555213	0.0217436	K9J957, A0A024R203, G3V3R6, Q2TAM5, Q6FHK7, A0A087WTV2, P17931, K7ESG5, Q5TCI8, V9HWJ8, P61289, B3KQ25, A0A0C4DGB2, E9PKV4, E9PKH5, Q53HG7, P48506, Q99497, Q3BDU5, A8MX94, E9PI38, Q6FGL0, V9HWE9, A0A087WVP0, K7ELW0, Q96CP1, C7DJS2, Q5I6Y5, Q6NVH9, Q14TF0, E9PQS6, A0A087X0W8, P02545, E1CEI4, P09211, W8QEH3, Q04206, V9HWC2, Q96F54, P23229, K7ENH2, A0A024R693, A0A024R5M3, Q14247
GOTERM_BP_DIRECT	GO:0030049~muscle filament sliding	9	0.555213	0.0217436	G3V1Y7, V9HWE1, Q6IBG5, B7Z6Z4, P05976, A0A0S2Z4G6, H7BYY1, A0A0S2Z4G4, F5H7S3, J3KND3, A0A024R2Q5, F8W1R7, A0A0S2Z4G8, A0A0K0K1I0, Q7Z7J6, Q53R15, B7Z596, B0YJC5, H0YK48, B0YJC4, F8W180, H0YKJ4, K7ERG3, P09493, P06753, Q8TCG4, P67936, J3KN67, F8VPF3, A0A087WWU8, B7Z722, H0YKP3, D6R904, A0A0S2Z4I4, V9HW56, K7ELP0, P08670, F8VZU9, P68032, A6NL76, Q6ZN40, K7ENT6, A0A024R5W6, P60660, P08590, G3V1V0,…
GOTERM_BP_DIRECT	GO:0051092~positive regulation of NF-kappaB transcription factor activity	21	1.2955	0.0218383	G3V3I1, I3L0A0, I1SRC5, V9GZ37, Q2TAM5, F5H265, C9JL85, J3QTR3, G3V2F7, A0A0S2Z4G7, V9GYM8, G3V5Z7, E9PKV4, A0A024RAV5, B3KTT5, Q3MIH3, D3DTY9, G3V295, P06702, Q92974, F5H747, A0A140VJQ2, D3DVA5, Q96C32, A0A0G2JIW1, Q5PY61, Q05CP4, P06748, E9PQS6, J3QSA3, A4ZU86, A0A087X0W8, V9HW41, F5H2Z3, B4DV12, Q04206, F8VSD4, P60900, Q49A90, A8K5I0, Q05D04, B4DPC0, F5GZ39, A0A0F7NGI8, M0R1V7, P04040, P58546,…
GOTERM_BP_DIRECT	GO:0031175~neuron projection development	17	1.04874	0.0223224	Q6NYC5, P27816, P11137, O43175, A0A024R2V2, Q9UBB4, Q9H4M9, A0A024R5Z8, P12830, A0A087WXI5, E9PQ98, A0A087WU43, B4DWA6, A0A024R2S1, Q9UII7, E7EV03, Q15019, Q8N5M8, Q99873, P62491, Q96CE4, H3BSC1, H7C2Y0, P55145, P16949, A0A024R571, P47756, A8MZ31, O95295, A0A0U2ZQU7, A5D8W4, E9PIX6, B3GN61, J3QLK0, A0A024R409, E7EVA0, B1AK87, A0A024R407, A0A024R3Z1, B1AK88, D3XNU5, H3BMH2, B1AK85, A0A140VJW2, A0A…
GOTERM_BP_DIRECT	GO:0006950~response to stress	12	0.740284	0.0240672	B4DGL0, Q2VPJ6, P31948, H0YJG7, V9HW72, V9HWP2, A0A0S2Z4G7, P07900, Q58FF8, E7EMC7, P14625, Q1HBJ4, P28482, Q96HX7, O95433, Q499G7, K7EM18, A0A024R7A8, A0A024RD80, A0A140VJQ2, Q13501, Q9Y5L2, P06748, P41567, A4ZU86, Q8TBA7, P08238, K9JA46, A0A0S2Z491, Q6IAV3, P15121, Q9BTI9, E9PCX2
GOTERM_BP_DIRECT	GO:0030801~positive regulation of cyclic nucleotide metabolic process	3	0.185071	0.0244269	P0DP23, B4DJ51, Q96HY3, P0DP25, P0DP24, Q9BRL5, H0Y7A7, E7ETZ0, G3V361, E7EMB3
GOTERM_BP_DIRECT	GO:0006419~alanyl-tRNA aminoacylation	3	0.185071	0.0244269	L7N2F4, P49588, Q9BTE6, C9J5N1
GOTERM_BP_DIRECT	GO:0070682~proteasome regulatory particle assembly	3	0.185071	0.0244269	J3KN29, B1AJY7, B1AJY6, B1AJY5, F5H7X1, F5GX23, F5H169, O75832, O00233, F5H5V4, Q16401
GOTERM_BP_DIRECT	GO:0030043~actin filament fragmentation	3	0.185071	0.0244269	Q53GN4, V9HWG7, Q9Y281, D6RD66, F6RFD5, V9HWA6, O75083, Q549N0, P60981
GOTERM_BP_DIRECT	GO:0006177~GMP biosynthetic process	3	0.185071	0.0244269	B3KRZ3, A0A140VJK6, P20839, A0A024R725, H0Y4R1, P12268, P49915, C9K0R9, C9J381, Q6ZNB1
GOTERM_BP_DIRECT	GO:0048385~regulation of retinoic acid receptor signaling pathway	3	0.185071	0.0244269	Q0D2M5, G3V5R3, Q13573, Q6I9S2, Q5SYZ4, G3V4X8, A0A024R6E3, Q6P151, P29373, A0A0A0MSS8, S4R3Z2, P42330, G3V3A4
GOTERM_BP_DIRECT	GO:0061684~chaperone-mediated autophagy	3	0.185071	0.0244269	Q96IS6, P13473, Q2VPJ6, Q53HF2, V9HW22, A8K7Q2, E9PN89, P11142, P07900, E9PKE3, Q8TBA7, K9JA46, E9PNE6, Q96HX7
GOTERM_BP_DIRECT	GO:0009263~deoxyribonucleotide biosynthetic process	3	0.185071	0.0244269	B4DXD1, P23921, E9PL69, C9JXC1, B4E0I8, H0YAV1, Q7LG56, A0A0C4DGZ6, P31350
GOTERM_BP_DIRECT	GO:0007223~Wnt signaling pathway, calcium modulating pathway	9	0.555213	0.0251899	Q08209, A0A0S2Z4B5, P35222, P16298, P0DP23, P0DP25, P62873, P0DP24, Q9BRL5, A0A024R2Q3, P63098, E7ETC2, A0A024R056, D3YTA9, A0A0S2Z4C6, E7EMJ5, Q5F2F8, B3KP89, H0Y7A7, B7Z781, E7ETZ0, G3V361, F6U1T9, B4DJ51, Q96HY3, B1AKQ8, F6X3N5, P09471, F6UT28, B5BU28, B4DGU4, E7EMB3
GOTERM_BP_DIRECT	GO:0006409~tRNA export from nucleus	8	0.493523	0.0254437	J3KQE5, B5MDF5, A0PJK4, A0A024RB67, A0A024R4X7, H3BM93, Q8NFH3, Q8NFH4, H3BVG0, P12270, P49792, Q9UKX7, Q8N1F7, P62826, O43592, F5H018, B4DV51, A8KA19, F8VTY2
GOTERM_BP_DIRECT	GO:0015991~ATP hydrolysis coupled proton transport	8	0.493523	0.0254437	Q16864, A0A024R7U9, H0YH81, A0A024R7X3, K7ERX7, B3KUZ7, C9J8H1, Q9UI12, K7EJP1, H0YC04, V9HW26, P21281, V9HW31, Q0QEN7, A0A140VK65, G3V126, P06576, K7EK77, P38606, P25705, A4D1K0, Q53Y06, P05023, P36543, K7EQH4
GOTERM_BP_DIRECT	GO:0042493~response to drug	40	2.46761	0.0254896	B3KWD0, Q13867, A0PJJ5, B8XPJ8, Q2VPJ6, P21964, G3V3M6, B8XPJ7, G3V5M0, G3V5M2, B4DJ26, Q53T09, A0A087WXI5, A0A024R2Q3, A0A087WU43, E5RIU6, Q5T6L4, P04083, Q59GB4, E9PQS6, X5D5A9, A0A087X0W8, P14635, C6EMX8, V9HWC9, K7EJB9, Q8TBA7, A8K9T9, Q04206, A0A0U2ZQU7, A8K9T3, H7BYH4, Q5TZP7, A1YYW4, A0A140VJG8, Q0D2M6, D3XNU5, G3V359, Q00796, P04040, P33121, P35222, A0A087WZZ9, P00491, E7EPM6, V9HWB9, E7E…
GOTERM_BP_DIRECT	GO:0043123~positive regulation of I-kappaB kinase/NF-kappaB signaling	24	1.48057	0.0256127	Q6NVI2, I3L0A0, A0A024R0Q7, P29692, F5H265, G3V2F7, C9JX21, E7EQ06, A0A024R6A5, A0A024R2Q3, Q5W0X3, A0A024R0I3, A0A024R324, Q3MIH3, E9PQ49, Q7Z2W4, Q14790, B6CGU5, F5H747, B4DKN9, Q5PY61, E9PQS6, J3QSA3, A0A087X0W8, H0YDU8, Q92734, P53041, V9HW41, F5H2Z3, P61586, Q04206, Q49A90, B2RAR6, Q05DV5, M0R1V7, A0A0B6XK12, Q5JR08, P35222, E9PPR1, P35813, P62979, J3QKN0, H3BPC4, C9J6P4, P09382, A0A087X1X7,…
GOTERM_BP_DIRECT	GO:0008637~apoptotic mitochondrial changes	6	0.370142	0.0268099	A8ASI8, E5RHC1, P62714, A0A024R3X4, B2ZP79, Q14TF0, B3GQS7, E1CEI4, B3KT21, E9PB90, Q07812, P10809, P52789, A0A140VJS0, A0A0C4DGB2, P55957, P48506
GOTERM_BP_DIRECT	GO:0060047~heart contraction	5	0.308452	0.0270783	A1YYW4, D3DUW5, D3DUW6, Q6NSD4, P60953, A0A024RAE4, Q5JYX0, B4DYR6, P00441, G8JLD5, F8VZ52, P07203, A0A087WUQ6, D3DUW7, X5D5A9, V9HWC9, Q32Q67, A0A024RAE6, P68032, O00429, H7BYH4, Q7L4Q3
GOTERM_BP_DIRECT	GO:0006183~GTP biosynthetic process	5	0.308452	0.0270783	A0A024R725, H0Y4R1, P12268, C9J381, Q32Q12, P15531, B3KRZ3, J3KPD9, E7ERL0, P20839, P22392, C9K0R9, Q6ZNB1, E5RHP0, Q6FHN3
GOTERM_BP_DIRECT	GO:0051131~chaperone-mediated protein complex assembly	5	0.308452	0.0270783	P34932, A2AB88, F8VQ14, A0A024R3X4, F5GWF6, V9HW96, P78371, Q2VPJ6, O15212, A0A087WYC1, B3GQS7, P07900, Q8TBA7, P10809, K9JA46, Q5STK2, Q96HX7
GOTERM_BP_DIRECT	GO:0032516~positive regulation of phosphoprotein phosphatase activity	5	0.308452	0.0270783	B4DGL0, H0Y7A7, A6PVN9, E7ETZ0, A6PVN5, G3V361, P0DP23, Q96HY3, B4DJ51, P0DP25, P0DP24, F6WIT2, P08238, Q9BRL5, B4DZF8, Q15257, Q5T948, E7EMB3, A0A024RD80, Q5T949
GOTERM_BP_DIRECT	GO:0045116~protein neddylation	5	0.308452	0.0270783	F8W8D4, Q15843, P61081, P62877, Q13564, Q8TBC4, F8VSA6, A0A024R4T4
GOTERM_BP_DIRECT	GO:1903955~positive regulation of protein targeting to mitochondrion	15	0.925355	0.02732	P48556, A0A024RDH2, E9PLK3, B3KNJ4, E9KL30, K7EJR3, A0A087WW40, Q01081, Q5H924, P61077, D6RAW0, A0A024R9W5, D6R933, P55786, H7C5S0, M0QX65, A0A1B0GW87, Q9Y265, A0A087WY85, H0YKD8, A0A024R0R4, K7ENG2, P68036, D6RGD0, V9HW09, A0A140VJU5, D6RAH7, H3BNI9, A0A024R1A4, D6RIZ3, B5BU25, P19784, A0A024RDJ6, D6R9F6, B3KRS7, B7Z899, P46779, H0YLP6, R4GMR5, D6RA11, Q99436, M0QZS6, A0A024R9Y3, A0A024R9U8, Q6I…
GOTERM_BP_DIRECT	GO:0048013~ephrin receptor signaling pathway	15	0.925355	0.02732	A0A0S2Z3Q4, B4DXW1, Q8IY98, Q9BVT0, I3L4N8, A4D2P0, B1ALC0, A4D2P2, C9JX21, A4D2P1, J3QRS3, A0A024R7Z5, I3L3R2, C9JNR4, P59998, A0A024R324, Q5JYX0, A0A0S2Z3K9, B4DKN9, Q53R19, O15511, O00560, O14950, P63000, E9PBU7, P61586, C9JEY1, Q2LE71, P61158, F5H6T1, R4GN08, A0A024R408, P60953, A0A024RAE4, A0A024RAI1, G5EA09, A0A0B6XK12, P19105, C9JZD1, P61160, F8WDD7, I3L1U9, P46108, X5D945, C9K057, O15144,…
GOTERM_BP_DIRECT	GO:0007265~Ras protein signal transduction	13	0.801974	0.0273667	L7RSM2, I1SRC5, G5EA09, Q32P45, A0A024RDE5, M0R0K9, Q6ICN0, P46109, P11233, H7C3P7, Q6ZP53, P62873, P62993, Q13283, A0A024R7Z5, A0A024RAV5, X5D945, Q13263, Q99497, A0A024R056, K7ELW0, L7RSL8, O00560, Q9UN86, Q5U0Q1, B0LPF3, E9PBU7, A0A024RD15, B1AKQ8, F6X3N5, A0A024RDB2, B4E0K5, F6UT28, B4DHN5, A0MZ66, V9HWC2, P01116, Q16539, P01112
GOTERM_BP_DIRECT	GO:0031100~organ regeneration	10	0.616903	0.027601	B1ALA9, D6RFG5, V9HWH7, P12429, Q53SY7, P06493, A0A087WZZ9, P11908, H7C540, A0A024QZJ8, V9HWB8, P27708, D6RA82, A8K4H7, B4DNK4, A8MX94, E5RIU6, I6L9I5, V9HWE9, Q06203, C7DJS2, P31939, B7ZB02, F8VPD4, P09211, P60891, A0A140VK41, P46013, P14618, D6RCC8
GOTERM_BP_DIRECT	GO:0007062~sister chromatid cohesion	17	1.04874	0.0286789	Q13257, P55735, A0A024RAC5, F8VYE8, P36873, B3KWD0, Q8NFH3, P43034, Q8NFH4, B4E086, K7ESQ2, K7EJV2, K7EMX1, A0A0S2Z5P5, Q9UPN1, A0A087WYY5, P49792, K7EJH0, A2VCR0, F8VR82, Q9P258, Q9Y266, O43684, F8W0W8, A0PJK4, P46060, A8MXL6, Q14008, A8MWR8, A0A140VJF3, A5PLK7, A0A024R1U0, A0A024RBP2, Q9BTE3, O14980, Q15691, P42677, Q8NBT2, F8VTY2, J3QT28
GOTERM_BP_DIRECT	GO:0008654~phospholipid biosynthetic process	9	0.555213	0.0289998	I3L1L9, A0A0C4DGT4, P49585, A0A0S2Z5D6, F8WAZ5, B7Z4W6, A0A087WW40, B4E322, P07686, Q643R3, Q5URX0, H0Y9B6, B1AKM8, A0A140VK73, A0A024R1K5, B1AKM6, C9J050, A0A0S2Z572, B3KSC8, C9J2E1, Q8WTS1, C9JVS0, I3L3V9, I3L2Q1, Q9NPH2, Q9UG56, C9JPY0, B7ZM32, Q9Y371, A0A024RAJ6, Q99447, C9JEJ2, D3DTC2, H0Y7P7, A0A140VJU5, I3L1R7, C9J1D1, H0YA83, Q8NF37, A0A0G2JQ62
GOTERM_BP_DIRECT	GO:0051262~protein tetramerization	9	0.555213	0.0289998	A0A024RB99, M0QYF7, B4DJQ3, D3DXC9, P04040, Q16630, P30566, B0ZBD0, A0A0A6YY92, Q5BJF5, A0A1B0GTG9, A0A1B0GWF8, X5DP48, H3BV41, H3BND3, X5D8S6, B4DLV4, O43809, M0R140, A0A024R6W2, F8WJN3, A0A1B0GTJ7, M0QXK4, P39019, P34896, H0YIZ0, P34897, A0A096LNY6, P48163, V9HW06, A0A0S2Z4C3, A0A1B0GWJ0, X5D2Z4, G3V2Y4, M0R2L9, P07954, Q5HYG8
GOTERM_BP_DIRECT	GO:0000059~protein import into nucleus, docking	4	0.246761	0.0316403	Q14974, Q92973, B7Z752, B3KWG6, B3KT38, H0Y8C6, Q8TEX9, Q6I9Y8, D3DS63, A0A024RAM0, J3KTM9, O00410, H0YN14
GOTERM_BP_DIRECT	GO:0071786~endoplasmic reticulum tubular network organization	4	0.246761	0.0316403	B7Z4P9, Q6IPN0, P61026, B7Z5V3, Q9NP72, A0A024R5C4, Q53R94, A0A087X163, F8W914, Q53T70, O95197, H0Y6T8, Q9NQC3
GOTERM_BP_DIRECT	GO:2000774~positive regulation of cellular senescence	4	0.246761	0.0316403	I1SRC5, D6RBD7, O43324, A0A0B4J260, F8W1M8, A0A024RCT9, L7RSL8, A0A024RAV5, P17096, Q96IZ0, P01116, H0YAL7
GOTERM_BP_DIRECT	GO:0006108~malate metabolic process	4	0.246761	0.0316403	P40925, Q75MT9, P40926, Q0QF37, G3XAL0, B9A041, B3KTM1, B8ZZ51, P48163, C9JF79, A0A0S2Z4C3, Q6FHZ0, A0A024R4K3, P07954, V9HWF2
GOTERM_BP_DIRECT	GO:0019509~L-methionine biosynthetic process from methylthioadenosine	4	0.246761	0.0316403	Q9BV57, Q9BV20, Q96GX9, B4DY17, D6RA00, A0A0C4DGY8, S4R3D6, Q9UHY7
GOTERM_BP_DIRECT	GO:0044829~positive regulation by host of viral genome replication	4	0.246761	0.0316403	Q9P0L0, Q96IS6, E9PN89, P11142, Q9H1E3, E9PKE3, P23284, Q53HF2, E9PNE6, V9HW22, A8K7Q2
GOTERM_BP_DIRECT	GO:0006002~fructose 6-phosphate metabolic process	4	0.246761	0.0316403	Q06210, Q9BSP4, P37837, Q01813, B1APP6, A0A140VK56, Q7L2M7, F2Z393, P17858
GOTERM_BP_DIRECT	GO:0090150~establishment of protein localization to membrane	4	0.246761	0.0316403	A8ASI8, H3BSC1, B3KT21, Q53T70, H3BMH2, P61026, Q15907, B2ZP79, P55957, P62491, A0A024R5Z8
GOTERM_BP_DIRECT	GO:0000103~sulfate assimilation	4	0.246761	0.0316403	O43396, H9ZYJ2, P10599, Q05BW9, O95340, K7ER96, V9HW51, O43252, Q5TB52
GOTERM_BP_DIRECT	GO:0043153~entrainment of circadian clock by photoperiod	6	0.370142	0.0330798	E9PMD7, H3BVD2, V9HW04, P62140, P36873, F8VYE8, F8W0W8, H3BT57, A4VCI9, A0A140VJS9, P62136, Q9UPN1, H3BUJ5, A0A024RBP2, E9PB51, Q9BWF3, A0A087WYY5, H3BT29, F8VR82, C9JP48, Q9BQ04, C9J9S3, P29590
GOTERM_BP_DIRECT	GO:0030163~protein catabolic process	9	0.555213	0.0331886	P35998, P43686, C9JH19, A0A1B0GVP3, Q75L23, A0A087WTB8, A0A1B0GVD5, P62195, Q5TBK7, P15374, H0YJC0, A0A087X2I1, J3QSA9, J3QQM1, P50897, A0A140VK70, P17980, Q5T0S4, V9HWI3, E9PMD8, R4GNH3, Q53XL8, A0A1B0GW44, E9PKD5, A0A1B0GWE8, F8WD96, E9PN50, A0A140VJZ4, E9PM69, A8K2M0, A0A140VJS3, A0A140VK42, P07339, P62333, P62191, A0A1B0GV23
GOTERM_BP_DIRECT	GO:0070527~platelet aggregation	9	0.555213	0.0331886	A0A024QZN4, P18206, F8WE04, A0A0U4BW16, Q6IBG1, I3L4N8, P12814, P19105, J3QRS3, V9HWK2, I3L3R2, Q53FB0, I3L1U9, Q5SRT3, Q9Y490, A0A024R1N1, I3L3I0, A0A1S5UZ07, B3KXA2, V9HW43, P35579, O14950, O00299, P24844, P63261, Q86XU5, H9KV75, P04792, A0A024R694
GOTERM_BP_DIRECT	GO:0034599~cellular response to oxidative stress	12	0.740284	0.0331996	Q6NSD4, V9GZ37, V9HW12, K7ER96, E7EUI8, P09874, V9HW51, Q32Q12, A0A087WUQ6, B3KRE0, P22392, P30048, Q2VF42, Q5JW30, B3KTT5, Q2Q9B7, P32119, Q99497, O43396, O95793, K7ELW0, A0A087X1A5, Q0PHS1, E7EM57, A6NIW5, Q0PHS4, A0A0G2JIW1, P07203, Q59F99, Q2Q9H2, P0DMV9, J3KPD9, P11413, P0DMV8, A0A024R3T8, V9HWC2, Q7L4Q3, A8K5I0, E9PD92, Q6FHN3
GOTERM_BP_DIRECT	GO:0005975~carbohydrate metabolic process	25	1.54226	0.0333005	A0A0S2Z3L7, P16278, Q06210, Q75MT9, A0A0S2Z3W3, M0R261, G3XAL0, C9J4G9, B8ZZ51, O95394, P07686, P06737, C9JF79, Q5URX0, O43488, A0A024R7A8, E9PK47, P40925, P40926, B7Z6C2, F5H6X6, E9PKU7, Q9BVJ8, O60701, P48163, F2Z393, B4DVA7, Q6FHZ0, P36871, D6RB13, Q96G03, H0YA83, P15121, E9PCX2, H3BS10, Q0QF37, A0A024R599, Q6ZS86, B9A041, A0A140VK56, J3KPF3, B4DIW2, B4DZ53, P46926, B7Z6Q5, H0Y9B6, D6RAY7, O95…
GOTERM_BP_DIRECT	GO:0090383~phagosome acidification	7	0.431832	0.034895	Q16864, C9J4V0, O75348, C9J592, C9J8S3, A0A024R7U9, A0A024R7X3, B3KUZ7, C9J8H1, Q9UI12, A0A158RFU6, A0A024R883, H0YC04, P51149, P21281, A0A140VK65, G3V126, P38606, C9IZZ0, C9J4S4, A4D1K0, Q53Y06, P36543
GOTERM_BP_DIRECT	GO:0009142~nucleoside triphosphate biosynthetic process	5	0.308452	0.0351793	P30085, Q5T9B7, Q32Q12, P15531, J3KPD9, H0YID2, E7ERL0, P22392, Q6FGX9, P00568, Q5T0D2, E5RHP0, Q6FHN3
GOTERM_BP_DIRECT	GO:0030970~retrograde protein transport, ER to cytosol	5	0.308452	0.0351793	Q96CS3, C9JNP9, P14625, Q9Y679, Q541A5, Q0IIN5, Q92890, V9HWP2, V9HW80, P55072, Q96IF9
GOTERM_BP_DIRECT	GO:0008299~isoprenoid biosynthetic process	5	0.308452	0.0351793	A0A087X1D8, Q01581, P14324, Q6IAX1, Q13907, B7Z9R8, P53602, E9PNM1, A0A087WVN4, B4DND3, A0A1W2PQ47, B4DWP0, P37268, A0A024R059, H3BP35
GOTERM_BP_DIRECT	GO:2001241~positive regulation of extrinsic apoptotic signaling pathway in absence of ligand	5	0.308452	0.0351793	E9PMD7, B4DKT9, G3XAM7, Q07812, A8K7B7, B4DU00, P30154, P30153, B3KQV6, P35221, A0A140VJS9, P62136
GOTERM_BP_DIRECT	GO:1901224~positive regulation of NIK/NF-kappaB signaling	5	0.308452	0.0351793	A0A0S2Z3G9, Q8IW76, P27797, P19525, Q96BG6, B7ZKK7, Q05CP4, E9PL09, F5GXS2, H0YCJ7, H0YF32, Q5T7C4, H0YEU2, K7EJB9, F2Z2S8, V9HW88, E9PPU1, O43707, P09429, A0A024RDR0, P23396
GOTERM_BP_DIRECT	GO:0042176~regulation of protein catabolic process	5	0.308452	0.0351793	O43242, P60953, A0A024RAE4, Q5JYX0, B3KWD0, Q05BX4, A0A087WW66, Q99460, Q6IBN0, O14964, Q05CW6, I3L1P5, O14980, A0A024RAE6, A0A0S2Z4R4, A0A0S2Z4Q4
GOTERM_BP_DIRECT	GO:0051290~protein heterotetramerization	9	0.555213	0.0377703	P07355, Q6FGE5, P12956, P31350, B4DE32, A0A024R5Z7, Q0VAS5, B4DXD1, D3DV26, K7ER16, Q6IBR2, B2R4R0, H0YN42, P62805, H0YMD0, Q9Y285, H0YKS4, A0A024R1N4, E9PL69, C9JXC1, P60903, Q9BR63, K7EK06, H0YMU9, B4E356, K7ER00, P23921, H0YM50, B1AHC9, Q9NSD9, B4E0I8
GOTERM_BP_DIRECT	GO:0006914~autophagy	20	1.23381	0.0397385	P62820, C9JH19, A0A087WW40, Q9H444, A0A1B0GVD5, E9PLD0, A0A087WW88, B7ZLD5, B7ZLD8, Q9UHD9, Q96IF9, Q99497, V9HWI3, P06702, K7ELW0, D3DVA8, A0A1B0GW44, Q0IIN5, F8WD96, V9HW80, Q9H0U4, A0A140VJU5, A0A024R8T0, V9HWC2, A0A0S2Z4Q4, A0A024R8K7, A0A024R8N2, B7Z8M7, Q14694, A0A1B0GVP3, O14964, B2RE76, E7EMC7, Q5U0I6, A0A0S2Z4R4, P55072, B2R657, Q5TGM0, Q6FIG4, Q9NP79, E7END7, Q9NRR5, Q6IQ22, Q92783, A0A…
GOTERM_BP_DIRECT	GO:0007339~binding of sperm to zona pellucida	8	0.493523	0.0398768	E7ERF2, V9HW96, F8W726, V9HW37, Q59H77, F5H282, Q99832, B7ZAR1, B4DX08, B4DDU6, P48643, P50990, P50991, Q6IBT3, E7ENZ3, F8VQ14, P78371, F5GWF6, P17987, B3KX11, B7Z1C9, B4DYC8, Q14157, Q7Z759, P49368, B4DUR8, E7EQR6, E9PCA1, B4DYY5
GOTERM_BP_DIRECT	GO:0006921~cellular component disassembly involved in execution phase of apoptosis	6	0.370142	0.0401883	Q6NVI2, Q6FG81, Q5U0E6, A0A024R3Z8, B4DQZ7, B4DYR6, G8JLD5, F8VZ52, Q9Y6E0, E7EQT4, S4R3H4, Q5JV98, Q32Q67, B4E0Y9, E7EQ06, O00429, C9J0M4, P51572, H0Y630, A0A0A0MS31, D3DUW5, D3DUW6, Q14790, B6CGU5, C9JSP1, C9JQ75, Q8NBY1, E7EQ01, B4DR80, E7EVN1, D3DUW7, G3V3B0, Q9UKV3, B5BU46, Q9P289, C9JMD7, Q6P0Y1, E7ETB7
GOTERM_BP_DIRECT	GO:0035307~positive regulation of protein dephosphorylation	6	0.370142	0.0401883	B5MBZ8, H7C003, A6PVN9, A6PVN5, C9JD73, A0A140VK83, P0DP23, P0DP25, P0DP24, F6WIT2, C9J177, Q9BRL5, Q15257, Q13526, H0Y7A7, E7ETZ0, G3V361, B4DJ51, Q96HY3, Q15435, B4DZF8, K7EN45, Q5T948, E7EMB3, Q5T949, K7EMU7
GOTERM_BP_DIRECT	GO:0006293~nucleotide-excision repair, preincision complex stabilization	6	0.370142	0.0401883	P27694, Q16531, Q5TEJ7, F5GY55, P62877, A0A024R3T8, P35244, P09874, A4D105, B5MC59, P15927
GOTERM_BP_DIRECT	GO:0032402~melanosome transport	6	0.370142	0.0401883	P62820, H3BMH2, B7Z8M7, A8K8J9, Q6MZZ3, A2RU94, P51159, A0A024R5Z8, V9HW58, Q5U0I6, H3BU81, Q15907, F8W1I6, H3BN55, B3KTX4, E7END7, F8VW18, H3BS49, Q13561, H3BVH7, E7EX90, P62491, H3BUD9, H3BSC1, Q14203, H0YI98, A0A0H4JC20, Q6IAS8
GOTERM_BP_DIRECT	GO:0000060~protein import into nucleus, translocation	7	0.431832	0.0410296	J3KQE5, Q14974, A0A024R6Y2, B5MDF5, Q92973, B7Z752, B3KWG6, H0Y8C6, Q8TEX9, D3DS63, J3KTM9, P61970, B3KT38, A0A0A0MSS8, P62826, Q6I9Y8, A0A024RAM0, F5H018, B4DV51, S4R3Z2, P42330, O00410, H3BRV9, H0YN14
GOTERM_BP_DIRECT	GO:0035666~TRIF-dependent toll-like receptor signaling pathway	7	0.431832	0.0410296	A0A024RDH2, Q6NVI2, F5H265, J3QTR3, P61077, D6RAW0, D6R933, E7EQ06, A0A087WY85, Q3MIH3, D6RGD0, B6CGU5, Q14790, F5H747, Q96C32, Q5PY61, D6RFM0, J3QSA3, D6RAH7, F5H2Z3, B4DV12, D6RIZ3, Q49A90, F5GZ39, P62837, A0A024RDJ6, D6R9F6, A0A024R3Z8, M0R1V7, A0A0A0MQU3, D6RA11, B2RDW1, F5H388, P62979, J3QKN0, Q5RKT7, Q96H31, H9KV45, A0A0A0MS31, M0R1M6, F5H6Q2, F5GXK7, J3QS39, Q5U5U6, E7EQ01, E7EVN1, P62987,…
GOTERM_BP_DIRECT	GO:0051881~regulation of mitochondrial membrane potential	7	0.431832	0.0410296	A1YYW4, A0A024RDV9, K7ELW0, P00441, J3QS39, Q5U5U6, B3KMI3, X5D5A9, Q8N0X7, J3QSA3, J3QKN0, O00299, V9HWC9, Q07812, P30048, B4DV12, Q53FB0, V9HWC2, H7BYH4, P0CG47, Q5SRT3, Q99497
GOTERM_BP_DIRECT	GO:0016055~Wnt signaling pathway	26	1.60395	0.0419754	Q16531, Q96QK1, D6RGE5, O14745, Q05DL3, E7ERH2, O00571, B4DER9, F5H265, B2R8E4, Q8N7H5, J3QTR3, O60493, A0A0C4DGX4, A0A0D9SG12, B4DLT1, A0A024R6A5, O60716, Q13616, A0A024R2Q3, Q3MIH3, H0YN81, F8W8N3, F8VXU5, E5RJR5, Q75MQ1, E7EMJ5, J3QRP6, D6REM4, B5BUD5, H0Y9X2, F5H747, Q96FS1, B5BTY4, Q5U5J2, Q96C32, Q5PY61, E7EU96, J3QSA3, F5H2Z3, B4DV12, B3KTW0, H3BNI9, A0A024R4Z0, B5BU28, B5BUH5, Q6PJ06, Q49…
GOTERM_BP_DIRECT	GO:0006310~DNA recombination	14	0.863664	0.0429727	G3V5Q1, B4E135, P35244, C9IZL7, Q9Y230, G3V3M6, B4DE32, A4D105, M0R0Y3, G3V5M0, Q96PK6, Q15233, Q53T09, H7C5S0, P18858, B4DM52, Q9Y265, Q15631, M0R0Q7, A0A024R1N4, F5GZ28, E9PGT1, A0A0S2Z4Z9, B4E356, B3KRM8, A0A0S2Z4Z0, Q5TZP7, H7C367, H0Y4E0, B3KNL2, B3KRS7, Q5LJA5, G3V359, P12956, Q5LJA9, Q9Y5K5, G3V3C7, P27694, Q5LJB0, P27695, P13010, B5BUB1, O96019, E7ETR0, Q5T7C4, B1AHC9, H7C1D4, H0Y6Y4, P09…
GOTERM_BP_DIRECT	GO:0007010~cytoskeleton organization	23	1.41888	0.0439425	Q9NYB9, P04350, Q01082, P04259, O60610, A0A087WUZ3, A0RZB8, P23528, P68371, D6W5C0, A0A0S2Z4G6, H7BYY1, F8WAL6, P68366, F5H7S3, Q3ZCR3, A0A1C7CYX9, E9PQB7, Q96B97, V9HWI5, Q9BUF5, Q53G92, B3KS31, A0A0K0K1I0, A0A1E1ERW3, B4DWA6, B2RTX2, B7Z596, B2ZZ89, P26038, A0A0C4DG21, Q05CP8, A0A140T8Z0, H9KV28, Q05C41, Q6PJT4, H0YK48, Q59GB4, H0YKJ4, Q13813, Q96J85, E9PP50, P09493, K7ESM5, Q71RC2, P47756, Q8T…
GOTERM_BP_DIRECT	GO:0007289~spermatid nucleus differentiation	4	0.246761	0.0442335	A0A0S2Z462, A0A0S2Z444, Q9HD26, T1WFC1, F8WF45, A0A0S2Z3Y3, P52594, A0A0S2Z3Z1, P26583, F5H1Y4, P82094, A0A024R370, D6R9A6
GOTERM_BP_DIRECT	GO:0042921~glucocorticoid receptor signaling pathway	4	0.246761	0.0442335	Q96PK6, Q15185, A0A024R1K7, Q9H4N8, A0A0S2Z4Z0, K7EJB9, V9HW88, B3KUY2, B4DDC6, P27797, Q04917, A0A024RB32, A0A087WYT3
GOTERM_BP_DIRECT	GO:0006930~substrate-dependent cell migration, cell extension	4	0.246761	0.0442335	E9PBU7, A0A024R7Z5, G5EA09, B4DHN5, A0MZ66, O00560, Q9Y5K6, Q53HG7, A0A024R5M3, Q14247
GOTERM_BP_DIRECT	GO:0009651~response to salt stress	4	0.246761	0.0442335	P07900, Q8TBA7, P08238, Q07812, B4DGL0, K9JA46, Q2VPJ6, Q96HX7, P20073, B2R657, A0A024RD80
GOTERM_BP_DIRECT	GO:0019852~L-ascorbic acid metabolic process	4	0.246761	0.0442335	Q5TA02, Q5TA01, E1CEI4, B1AHF3, V9HWG9, A0A0C4DGB2, P78417, P00167, Q14TF0, P48506, P00387, A0A024R4X0
GOTERM_BP_DIRECT	GO:0060316~positive regulation of ryanodine-sensitive calcium-release channel activity	4	0.246761	0.0442335	Q5TA02, Q5TA01, V9HWG9, H0Y7A7, P78417, E7ETZ0, G3V361, P0DP23, Q96HY3, B4DJ51, P0DP25, P0DP24, Q9BRL5, E7EMB3
GOTERM_BP_DIRECT	GO:0022417~protein maturation by protein folding	4	0.246761	0.0442335	K7EJB9, Q96HE7, V9HW88, P27797, P62942, Q5W0X3, Q0VDC5, Q0VDC6, Q13162, V9HW63, H7C3T4
GOTERM_BP_DIRECT	GO:0050684~regulation of mRNA processing	4	0.246761	0.0442335	Q96SB4, H0YMR6, A0A024R5U7, B7ZLP5, H7BXE3, Q9NWH9, H0YL55, A0A024RCU9, H7C3F4, A0PJ47, Q14151, H0YNF3, B7Z2F6, H3BLV9, Q15424, H0YMW8, H0YLE6, A0A024R5X3, H0YLW7
GOTERM_BP_DIRECT	GO:0006544~glycine metabolic process	4	0.246761	0.0442335	Q3B7A7, A0A024RB99, P34896, B4DJQ3, H0YIZ0, P34897, D3DXC9, Q8N5M8, O43175, V9HW06, G3V2Y4, Q5BJF5, P22102, Q59HH3, Q5HYG8, B4DLV4
GOTERM_BP_DIRECT	GO:0045047~protein targeting to ER	4	0.246761	0.0442335	A0A0S2Z4J6, H3BV55, Q59F02, H3BPH4, P61011, B4DDS7, P37108, G3V4F7, O15305, Q9UHB9, H3BRM0, H0YLA2
GOTERM_BP_DIRECT	GO:0048660~regulation of smooth muscle cell proliferation	4	0.246761	0.0442335	E7EMJ5, A0A024R1N4, P12956, P13010, P35222, B4E356, B4DE32, P78527, Q53T09, B1AHC9, B5BU28, A0A024R2Q3, B4DGU4
GOTERM_BP_DIRECT	GO:0006470~protein dephosphorylation	19	1.17212	0.0444336	F8VZN8, P63151, Q6I9T8, P62714, F8VYE8, A0A024R0Q7, A8K7B7, P30153, Q08209, H3BV22, B2RAH5, B2R8E4, O15355, P62136, Q9UPN1, A0A024R6A5, F8VR82, B3KQV6, Q6IAU5, Q9BPW0, E7ETC2, P63098, E5RHC1, A0A0S2Z4C6, A8MU39, V9HW04, P62140, F8W0W8, B5BUD5, A0A024R861, H0YDU8, A0A024RBP2, Q9NRX4, P53041, P67775, V9HWC4, A0A024R625, C9JP48, Q8WVY7, P36873, A0A0S2Z4B5, C9JFR7, P16298, A0A024RBF1, P35813, A0A140V…
GOTERM_BP_DIRECT	GO:0048255~mRNA stabilization	5	0.308452	0.0445303	E7EQV3, A0A087WTT1, A0A024RDF3, H0YA96, K7EJV1, K7EQR7, Q9Y2W1, Q15717, K7EJV5, Q53XX5, Q6P0P7, A0A024R9C1, Q05D20, D6RBQ9, K7ELV6, H0YAR2, K7ELT6, A0A024R9E2, D6W5Y5, Q6PJV4, K7ER40, K7ENX8, M0QZR9, H0Y8G5, K7EPM4, A0A024RDB4, P11940, Q14011, K7EMY9, D6RAF8, Q7Z5U1, D6RF44, E7ERJ7, Q14103, A0A024RDF4
GOTERM_BP_DIRECT	GO:1903543~positive regulation of exosomal secretion	5	0.308452	0.0445303	C9J4V0, C9J592, G5EA09, Q92783, Q8WUM4, C9J8S3, O00560, A0A158RFU6, P51149, O14964, E9PBU7, I3L1P5, C9IZZ0, A0A024R7Z5, C9J4S4, B4DHN5, A0A0S2Z4R4, A0A0S2Z4Q4
GOTERM_BP_DIRECT	GO:0009165~nucleotide biosynthetic process	5	0.308452	0.0445303	B1ALA9, B0YJ76, A0A0B4J207, P21108, B7ZB02, A0A024QYY3, O60256, C9K0K7, P11908, H7C540, A0A024RAQ3, P60891, E7EPA1, A0A140VK41, C9JJS3, I3L0S1, P00374, B4DM58
GOTERM_BP_DIRECT	GO:0045947~negative regulation of translational initiation	5	0.308452	0.0445303	P60228, Q6FID7, D6RA77, E5RGA2, Q13541, Q49AE6, P12270, E9PB51, Q9BWF3, A0A161SXE1, B2R806, Q9BPZ3, Q6IAX5
GOTERM_BP_DIRECT	GO:0036498~IRE1-mediated unfolded protein response	11	0.678593	0.0447144	Q06210, D6RHZ5, M0QXF7, M0QYN0, A0A087WWI4, A0A087X054, A0A1S5UZ19, E9PJ21, Q6MZZ3, Q5TCI8, O94979, D6REX3, Q53F62, Q969H8, V9HWB4, P11021, Q3BDU5, Q9Y490, K7ERW9, O43681, F8W1U7, A0A1S5UZ07, E7EX90, Q5I6Y5, A0A087WXS7, F8VWH9, E5RHC5, Q6IN67, A0A024RDD3, Q15084, P02545, B7Z602, Q05D91, Q14203, W8QEH3, B3KXH0, H7BXG7, E5RHT6, A0A024RDH6, Q8N6T3, Q9Y4L1, B7Z766, K7EQK2
GOTERM_BP_DIRECT	GO:0000723~telomere maintenance	8	0.493523	0.0456708	Q15185, G3V5Q1, G3V359, P12956, B4DDC6, G3V3M6, B4DE32, G3V5M0, Q5TEJ7, Q53T09, G3V3C7, Q92900, P12004, P27694, P27695, A0A024R1N4, B3KUY2, A0A024R7L8, P13010, A0A024RB32, B4E356, P15927, Q6FI35, Q6FHF5, B1AHC9, A0A024R7L5, A0A087WYT3, A0A0C4DGK8, Q5TZP7
GOTERM_BP_DIRECT	GO:1990182~exosomal secretion	3	0.185071	0.0458468	H3BMH2, H3BS49, Q92905, H3BVH7, P62491, A0A024R7W9, P51159, A2RU94, A0A024R5Z8, H3BSC1, H3BUD9, E5RHH5, H3BU81, A0A0H4JC20, H3BN55, Q6IAS8
GOTERM_BP_DIRECT	GO:1902115~regulation of organelle assembly	3	0.185071	0.0458468	P15311, V9HWC0, B0YJ88, P35241, Q6NUR7, P26038, Q05CU6, Q6PKD3, Q6PJT4, E7EQR4
GOTERM_BP_DIRECT	GO:1902177~positive regulation of oxidative stress-induced intrinsic apoptotic signaling pathway	3	0.185071	0.0458468	A1YYW4, Q9BSV4, V9HWC9, Q86VG2, K7ELW0, P00441, Q6PIX2, V9HWC2, H7BYH4, P23246, Q99497, X5D5A9
GOTERM_BP_DIRECT	GO:0090666~scaRNA localization to Cajal body	3	0.185071	0.0458468	E7ERF2, F8VQ14, P78371, V9HW96, F5GWF6, P17987, E7EQR6, P50991, F5H282
GOTERM_BP_DIRECT	GO:0070370~cellular heat acclimation	3	0.185071	0.0458468	P0DMV9, E9PC52, V9GZ37, P0DMV8, Q16576, A0A0G2JIW1, B3KTT5, Q5JP02, Q6FHQ0, A8K5I0
GOTERM_BP_DIRECT	GO:0090170~regulation of Golgi inheritance	3	0.185071	0.0458468	B4DFY5, Q1HBJ4, P28482, Q02750, Q499G7, P36507, A4QPA9
GOTERM_BP_DIRECT	GO:0046040~IMP metabolic process	3	0.185071	0.0458468	P00492, P49902, Q5JUV4, A8K6K2, A0A024R5Q7, P30520, Q6LET3, B4E1L0, A0A140VJL3
GOTERM_BP_DIRECT	GO:0007000~nucleolus organization	3	0.185071	0.0458468	B2RAU8, B2RDF2, M0QYF7, M0QXK4, Q14978, P39019, B3KXD6, B5MCF9, O00541, B0ZBD0, Q96J17, M0R2L9, B3KTZ6, M0R140, A0A0A0MRM9
GOTERM_BP_DIRECT	GO:0002762~negative regulation of myeloid leukocyte differentiation	3	0.185071	0.0458468	J3KPD9, E7ERL0, P22392, E5RHP0, Q32Q12, P15531, Q6FHN3
GOTERM_BP_DIRECT	GO:0071395~cellular response to jasmonic acid stimulus	3	0.185071	0.0458468	H0Y804, S4R3P0, P52895, B4DK69, A0A0A0MSS8, S4R3Z2, P42330, Q04828
GOTERM_BP_DIRECT	GO:0002084~protein depalmitoylation	3	0.185071	0.0458468	Q6IAQ1, A0A140VJC9, Q5QPN9, P50897, Q5QPN5, O95372, O75608, Q5QPQ1, E5RGR0, Q5QPQ3, B4DP64, Q5QPQ2, A0A087X1K9, Q5T0S4
GOTERM_BP_DIRECT	GO:0000466~maturation of 5.8S rRNA from tricistronic rRNA transcript (SSU-rRNA, 5.8S rRNA, LSU-rRNA)	3	0.185071	0.0458468	Q6DKJ9, A8K3R2, B2RDF2, Q4G0D9, A0A075B729, Q14137, B2RDN4, B4DEN9, Q8IY81, B3KXD6, B5MCF9, B3KTZ6, O00541
GOTERM_BP_DIRECT	GO:0008356~asymmetric cell division	3	0.185071	0.0458468	P61160, A0A024RAI1, B4DXW1, Q08379, Q8IY98, P61158, F5H6T1
GOTERM_BP_DIRECT	GO:0046683~response to organophosphorus	3	0.185071	0.0458468	H0Y804, B3KP96, O95361, P04818, Q04828, Q53Y97
GOTERM_BP_DIRECT	GO:0000338~protein deneddylation	3	0.185071	0.0458468	E7EM64, A0A0S2Z5H7, D6RD63, Q7L5N1, B3KM48, Q92905, E5RHH5, D6RFN0, A0A024R7W9, Q9BT78, D6RAX7
GOTERM_BP_DIRECT	GO:0006915~apoptotic process	66	4.07156	0.0461959	E9PJA7, J3QLH3, F5H478, E9PD14, Q96GX9, Q53R94, E9PQ56, P61077, E5KN55, A0A0C4DGX4, Q9Y696, H0YMW8, J3QQJ0, Q499G7, A0A0J9YVR6, P23396, H0YLW7, E5RIU6, B4DKX4, B6CGU5, Q9BZZ5, Q6FIC5, P54577, E7EU96, F8W914, A0A024RD15, F2Z2S8, Q07812, P67775, P53634, Q8WUF5, Q5JPT6, E7EU85, Q5JPT2, A0A087WZZ9, V9HWJ8, E7EMC7, A0A0S2Z4R1, Q969H8, Q1HBJ4, P09382, H9KV45, S4R3D6, A0A087WXK2, H0YAF8, A0A0F7KYT8, A0A…
GOTERM_BP_DIRECT	GO:0000289~nuclear-transcribed mRNA poly(A) tail shortening	7	0.431832	0.0478034	J3KTB5, D6RBW1, B2RU10, J3QL43, I3L3H2, F8VYE9, E7EQV3, A0A087WTT1, J3KSZ0, Q9C0C2, Q32Q75, J3QS69, P23588, A0A024R9C1, H0Y8J7, E7EX73, H0YAR2, E9PGM1, P38919, A0A024R8W0, A0A024R9E2, E7EUU4, F8VP89, X5D7E3, F8VSC7, E7EX17, Q04637, B2RU06, A0A024R542, P60842, P06730, J3KT12, F8VX11, P11940, D6RFJ3, B4DSI9, C9JF13, B4DRM3, E7ERJ7
GOTERM_BP_DIRECT	GO:0043484~regulation of RNA splicing	7	0.431832	0.0478034	P52597, A0PJJ3, A0A024R7T3, G8JLB6, H7C4T5, C9JP00, P31943, D6RDU3, D6RIU0, D6RBM0, C9JCX1, Q09666, D6R9T0, E9PCY7, D6RIH9, D6RAM1, E7EN40, H0YBR2, Q9NR56, A2A3S3, H7C4Y1, A0A024QZD5, D6RFM3, Q86VM6, E7EQJ0, D6RIT2, A0A0A0MQX8, Q5VZF2, E5RGV0, H0YBB3, P08621, Q6NXG1, D6RJ04
GOTERM_BP_DIRECT	GO:0043171~peptide catabolic process	6	0.370142	0.0481526	A0A140VK27, Q7RU04, E9PLK3, C9JMV9, B7Z899, A0A1B0GU86, B4DNW0, Q03154, A0A1B0GW23, A0A024R382, A6NKB8, Q9H4A4, A0A1B0GVA5, Q96KP4, P55786, P09960, V9HWA0, A0A1B0GV31
GOTERM_BP_DIRECT	GO:0032465~regulation of cytokinesis	6	0.370142	0.0481526	H0Y7A7, A0A087WW40, Q9Y371, Q05C41, E7ETZ0, G3V361, A0A140VJU5, P0DP23, Q96HY3, B4DJ51, P0DP25, P0DP24, Q9BRL5, Q13526, O75400, K7EN45, F5H578, E7EMB3, K7EMU7
GOTERM_BP_DIRECT	GO:1900087~positive regulation of G1/S transition of mitotic cell cycle	6	0.370142	0.0481526	G3V5Q1, B2RU10, O75179, G3V359, Q5TZZ9, O00571, G3V3M6, G3V5M0, Q5T3N1, H0YM23, A0A0D9SG12, Q05CU6, E7EX73, G3V3C7, E9PGM1, P27695, E7EUU4, B0YJ88, A0A0D9SFB3, P04083, B5BTY4, Q04637, B2RU06, A0A0D9SF53, P35241, B4DSI9, C9JF13, Q6PKD3, A0A0C4DGK8, Q5TZP7
GOTERM_BP_DIRECT	GO:0019731~antibacterial humoral response	9	0.555213	0.0481601	O60814, A0A024QZZ7, Q0D2M2, B2R4S9, E9PR30, Q16778, A0A024RCJ2, A0A024RCL8, P62861, P06899, P62891, P58876, P62807, P57053
GOTERM_BP_DIRECT	GO:0006979~response to oxidative stress	17	1.04874	0.0485788	O00151, C9JDH9, Q6NSD4, H0YAV1, A0A024R2M7, Q05CM9, A0A087WUQ6, A0A0A0MTT1, K7EJ20, B4E185, O00244, P23396, P32119, B4DVS7, Q96BA2, K7ERP4, A0A024R4B2, A6NIW5, E5RIM7, P28074, H0YEU2, F2Z2S8, Q6FI37, A0A087X247, O95747, P36639, Q7L4Q3, P36969, Q6IBA3, V9HW92, C9J6L2, B3KRS6, A0A0S2Z4Y2, A0A024R858, Q0QER2, V9HW12, O75475, H0YF32, R4GNE4, P30044, Q6PI42, P30048, A0A0C4DGB2, K7EKX7, A0A087WT12, A0A…
GOTERM_BP_DIRECT	GO:0042147~retrograde transport, endosome to Golgi	12	0.740284	0.0534343	Q96QK1, A0A0S2Z5F1, Q13596, Q9UNH7, Q6MZZ3, B4DZG7, B4DJS7, O75436, C9IZZ0, B4DLT1, P40616, G3V5X9, Q00610, Q9NRW1, F8VXU5, C9J4V0, C9J592, Q6P5V6, U3KQP5, C9J8S3, E7EX90, Q9Y5X3, A0A158RFU6, P51149, H0YK42, O60749, A0A087WVQ6, Q14203, Q9UBQ0, S4R3Q6, C9J4S4, D6RC15, F8VYN9, A0A0A0MRI2, Q5QPE4, Q5QPE5, U3KQL0
GOTERM_BP_DIRECT	GO:0006687~glycosphingolipid metabolic process	9	0.555213	0.0539879	A0A0S2Z3L7, P16278, H3BS10, A0A1B0GUW4, U3KQU6, A0A0S2Z3W3, Q5BJH1, A0A1B0GV06, C9J4G9, B4E324, A0A1B0GTM3, P07686, E7EMM4, B7Z6Q5, Q5URX0, H0Y9B6, P17900, Q5JZH0, C9JIZ6, A0A1B0GUG1, A0A1B0GUE3, E7EQ29, P06280, P10619, A0A1B0GW68, X6R8A1, P06865, A0A1B0GUA4, Q9BVJ8, A0A024RAJ6, A0A1B0GTP7, X6R5C5, B4DVA7, Q53Y83, A0A1B0GTZ5, Q13510, D3DSQ1, Q07812, Q53H01, H0YA83, A0A1B0GUH5, A8K0B6, A0A024QZQ2,…
GOTERM_BP_DIRECT	GO:0002576~platelet degranulation	16	0.987045	0.0544247	V9HWN7, D6RD66, H3BPS8, Q53GN4, P0DP23, P0DP25, P0DP24, P68366, Q0P5P4, P62328, Q0P5T0, G3V3A0, O43707, J3KPS3, H3BQN4, V9HWG7, A0A0S2Z3G9, Q9Y490, H0Y7A7, B3KXA2, F5GXS2, X5D5A9, B4DJ51, Q0P5U7, V9HWC9, H9KV75, H7BYH4, E7EMB3, Q0P5Q0, A0A024QZN4, A1YYW4, Q5BJH1, P18206, P13473, P00441, P04075, A0A024R6P0, P01011, Q0P5N8, P12814, C9JIZ6, Q9BRL5, A2VCK8, V9HWK2, O75083, A0A0S2Z3Y1, A0A1S5UZ07, Q96…
GOTERM_BP_DIRECT	GO:0006275~regulation of DNA replication	5	0.308452	0.0551316	Q6FI35, Q9H1E3, Q6I9T8, B3KUN1, O75179, H0YM23, Q6FHF5, A8K7B7, P67775, P30153, B3KQV6, P12004
GOTERM_BP_DIRECT	GO:0031396~regulation of protein ubiquitination	5	0.308452	0.0551316	V9GZ37, B4DGL0, A0A024R258, Q2VPJ6, A0A0G2JIW1, Q9UMX0, P0DMV9, P07900, P08238, Q8TBA7, P0DMV8, K9JA46, Q96HX7, B3KTT5, A8K5I0, A0A024RD80
GOTERM_BP_DIRECT	GO:0097193~intrinsic apoptotic signaling pathway	7	0.431832	0.0552271	Q75MQ1, A0A0D9SFB3, P52701, A0A087WWJ1, B5BTY4, O00571, A0A0D9SF53, E9PQI8, C9JFR7, A0A090N7U0, P99999, A0A0C4DGX4, O43290, A0A0D9SG12, G4XXL9, Q07812, Q13616, B3KTW0, X5D945, P01112
GOTERM_BP_DIRECT	GO:0032480~negative regulation of type I interferon production	7	0.431832	0.0552271	F5GZ39, M0R1V7, F8VZX2, F5H265, B2RDW1, J3QTR3, F5H388, P62979, J3QKN0, F8W0G4, Q5RKT7, Q13526, Q96H31, H3BRU6, F8W1G6, Q3MIH3, M0R1M6, Q14258, F5H6Q2, D3DTY9, F5GXK7, F5H747, J3QS39, Q5U5U6, Q96C32, F8VXH9, Q5PY61, J3QSA3, P62987, P0CG48, F5GYU3, B4DV12, F5H2Z3, Q5UGI3, M0R2S1, K7EN45, P0CG47, Q15366, Q49A90, K7EMU7
GOTERM_BP_DIRECT	GO:0007052~mitotic spindle organization	7	0.431832	0.0552271	E7EVA0, B5MDF5, A8K8J9, P27816, A0A0S2Z5F7, A0A024R2V2, A0A140VJW2, V9HW58, A0A0S2Z5I7, P62826, F8WE72, F5H018, Q9Y3A5, F8W1I6, B3KTX4, J3KQE5, E9PC90, F8VW18, A0A087X020, A0A024R2S1, Q13561, B5BU83, Q96CE4, A2A2D0, P14635, Q14204, P16949, H0YI98, B4DV51
GOTERM_BP_DIRECT	GO:0006730~one-carbon metabolic process	7	0.431832	0.0552271	B0YJ76, A0A140VJP2, A0A024RB99, A0A140VJP5, P31153, B4DJQ3, P11586, P23526, V9GZ78, A0A024RAQ3, Q5BJF5, A0A024R652, B4DLV4, B4DM58, P00374, F5H2F4, H0YIZ0, V9HW21, P34897, V9HW06, G3V2Y4, Q9NZL9, H7C0X7, B4DEX8, Q5HYG8, V9GYY3, P00918, Q1RMG2
GOTERM_BP_DIRECT	GO:0071398~cellular response to fatty acid	6	0.370142	0.0569812	E9PC90, H0YMD1, P01130, H0YM92, P13010, Q9UH51, Q32Q12, P15531, P14635, J3KPD9, A0A024R7D5, E7ERL0, P22392, Q53T09, J3KMZ9, E5RHP0, Q6FHN3
GOTERM_BP_DIRECT	GO:0006295~nucleotide-excision repair, DNA incision, 3'-to lesion	6	0.370142	0.0569812	P27694, Q16531, Q5TEJ7, F5GY55, P62877, A0A024R3T8, P35244, P09874, A4D105, B5MC59, P15927
GOTERM_BP_DIRECT	GO:0006897~endocytosis	20	1.23381	0.0578202	P62820, P01130, B4DYR6, A0A0S2Z5H3, F8VZ52, Q6FGM0, Q9H4M9, D3DQR0, G3V126, Q32Q67, J3KMZ9, C9IZZ0, A0A1C7CYX9, Q96B97, Q5T1M5, M0R0F9, D3DUW5, H0YMD1, D3DUW6, C9J592, Q5JYX0, A0A024R7U9, P50570, M0QYE0, W4VSQ9, Q14677, Q9UH51, Q59GB4, D3DUW7, O60749, Q99961, E7ERL0, A0A024R571, C9J4S4, D6RC15, A0A0A0MRI2, E5RHP0, O60784, P60953, A0A024RAE4, B7Z8M7, Q9UNH7, G8JLD5, Q15642, Q5JPT6, H0YM92, A0A024R…
GOTERM_BP_DIRECT	GO:0010762~regulation of fibroblast migration	4	0.246761	0.0589179	A4D2P0, B4E3S0, A0A024RAC5, A4D2P2, A4D2P1, A0A024R534, Q9ULV4, O94776, Q9P258, A0A024RBI5, A5PLK7, P63000
GOTERM_BP_DIRECT	GO:0003334~keratinocyte development	4	0.246761	0.0589179	P60953, A0A024RAE4, Q5JYX0, B2RTX2, Q8WX93, A0A024RAE6, A0A024R321, P31947, E7EN95, O75369
GOTERM_BP_DIRECT	GO:0071481~cellular response to X-ray	4	0.246761	0.0589179	A0A024R1N4, Q9H1E3, Q53T09, P12956, B1AHC9, P50570, P13010, B4E356, B4DE32
GOTERM_BP_DIRECT	GO:0051639~actin filament network formation	4	0.246761	0.0589179	B1ALC0, P12814, Q14651, A0A0A0MSQ0, B4DPW9, O15511, H9KV75, P13797, A0A024R694
GOTERM_BP_DIRECT	GO:0046653~tetrahydrofolate metabolic process	4	0.246761	0.0589179	B0YJ76, A0A024RB99, P34896, B4DJQ3, H0YIZ0, P34897, D3DXC9, V9HW06, A0A024RAQ3, G3V2Y4, Q5BJF5, P04818, Q5HYG8, B4DLV4, P00374, B4DM58, Q53Y97
GOTERM_BP_DIRECT	GO:0051103~DNA ligation involved in DNA repair	4	0.246761	0.0589179	Q5T7C4, M0R0Q7, B4E135, F5GZ28, A0A024R3T8, P26583, P18858, B4DM52, P09429, D6R9A6, P09874, A0A024RDR0
GOTERM_BP_DIRECT	GO:0042989~sequestering of actin monomers	4	0.246761	0.0589179	Q0P5U7, P63313, D6RG15, F8VS81, D6W5K2, P62328, Q0P5P4, Q0P5T0, A2VCK8, Q6IBS0, Q12792, Q0P5N8, Q0P5Q0
GOTERM_BP_DIRECT	GO:0035999~tetrahydrofolate interconversion	4	0.246761	0.0589179	A0A024RB99, B4DJQ3, P34896, F5H2F4, H0YIZ0, P34897, D3DXC9, V9HW06, P11586, V9GZ78, G3V2Y4, Q5BJF5, P04818, A0A024R652, Q5HYG8, B4DLV4, V9GYY3, Q53Y97
GOTERM_BP_DIRECT	GO:1903206~negative regulation of hydrogen peroxide-induced cell death	4	0.246761	0.0589179	H9ZYJ2, Q5BJH1, C9JIZ6, K7ELW0, P10599, Q8N1F7, H3BM93, V9HWC2, H3BVG0, A0A024QZQ2, Q99497, P07602
GOTERM_BP_DIRECT	GO:0034063~stress granule assembly	4	0.246761	0.0589179	H3BUF6, A0A0D9SFB3, D6W5Y5, B5BTY4, A0A024QZB7, K7ER40, O00571, A0A024QZC0, A0A0D9SF53, K7ENX8, A0A024QZ91, K7EJV1, K7EQR7, H3BSK9, K7EPM4, Q8WWM7, Q53XX5, K7EJV5, Q14011, A0A0D9SG12, K7EMY9, Q14204, K7ELV6, K7ELT6
GOTERM_BP_DIRECT	GO:0045815~positive regulation of gene expression, epigenetic	11	0.678593	0.0595993	H0Y8X0, B4DJ89, Q96HT3, A0A024R8L1, O75533, I3L1L3, E7EQB9, C9JLU1, Q0VAS5, B4DFG0, K7ESN4, Q32Q20, B2R4R0, A0PJH5, Q9BQG0, Q7Z497, P62805, H0Y993, Q9NR30, K7ENL2, P52434, O75367, K7EIJ0, A0JLT9, K7EIN1, K7EMC9, P19388, Q969T9, D6RCF2, P35659, A0A087WWX0, A0A0A0MQR7, A6NG10, A0A087WVZ9, O15160, D6RDJ3
GOTERM_BP_DIRECT	GO:0008360~regulation of cell shape	20	1.23381	0.0613142	V9HWN7, D6RGE5, O14745, O60610, Q05DL3, J3KRE2, D6RD66, Q5TZZ9, Q99986, B4DER9, A0A0U4BW16, A0RZB8, P07686, H3BPS8, Q5T3N1, Q53GN4, Q5URX0, A0A0S2Z4G6, H7BYY1, P15311, J3QRS3, F5H7S3, Q96B97, J3KPS3, P31146, H3BQN4, J3QQX2, V9HWG7, P04083, A0A0K0K1I0, A0A1E1ERW3, J3QRP6, A0A024R1N1, D6REM4, H0Y9X2, B7Z596, P26038, Q05C41, A0A140T8Z0, H9KV28, Q6PJT4, H0YK48, J3KRY1, H0YKJ4, P35579, O14950, P09493,…
GOTERM_BP_DIRECT	GO:0036258~multivesicular body assembly	7	0.431832	0.0633071	Q9NP79, H3BMH2, Q92783, Q8WUM4, Q9H444, P62491, O14964, A0A024R5Z8, A0A087WY55, H3BSC1, B2RE76, C9J0A7, Q9UQN3, A0A087WW88, I3L1P5, A0A0S2Z4R4, A0A0S2Z4Q4, Q5TGM0
GOTERM_BP_DIRECT	GO:1903507~negative regulation of nucleic acid-templated transcription	9	0.555213	0.0669443	P61201, O14744, G3V5Q1, G3V359, J3QL05, Q59EL2, Q9GZT8, G3V3M6, Q53FN0, G3V5M0, B4DV00, P17980, A0A024R8U5, G3V3C7, Q15637, E9PMD8, P27695, Q6X734, R4GNH3, J3KP15, A0A024R5D9, Q8TDD1, H0YKU5, A0A024R588, E9PKD5, A0A024R566, E9PN50, E9PM69, O75629, E7EXA3, A0A140VK42, B4DIH5, A0A024R572, A0A0C4DGK8, A0A024R3V7, G3V580, Q01130, Q5TZP7, A0A024R3V5
GOTERM_BP_DIRECT	GO:0030033~microvillus assembly	5	0.308452	0.0669652	O14745, Q6NUR7, F5H6R7, F5H500, F5H7Y6, F5GYH7, B7ZAY2, F5GWU8, P15311, B4E0Y9, E7ESV4, Q05CU6, B7ZB78, F5H4H0, F5H077, P61224, F5GZG1, B0YJ88, J3QRP6, F5H823, Q8NBY1, F5GX62, P35241, F5H0B7, F5H491, Q6PKD3, Q9P289, E7EQR4, F5GYB5, F5H004, A0A024RB87
GOTERM_BP_DIRECT	GO:0043065~positive regulation of apoptotic process	37	2.28254	0.0688948	Q15287, E9PJA7, E9PD14, Q13144, B4DYR6, O00571, F5H265, P62753, B2ZP79, E5KN55, A4D2P0, A4D2P2, A4D2P1, F6WIT2, H3BMM9, A0A024R2Q3, Q7Z3A2, Q3MIH3, A0A1W2PQ43, D3DUW5, D3DUW6, P05556, F5H747, P50570, Q8WYA6, Q5PY61, X5D5A9, J3QSA3, V9HWC9, D6RHH4, Q9UKV3, Q07812, F5H2Z3, O43324, P63244, Q96DV6, H7BYH4, P55957, Q49A90, A1YYW4, A8ASI8, A2A3R6, A2A3R5, B4DQZ7, M0R1V7, H0Y2X5, O00273, A2A3R7, Q8N163,…
GOTERM_BP_DIRECT	GO:0032436~positive regulation of proteasomal ubiquitin-dependent protein catabolic process	11	0.678593	0.071125	B1AJY7, B1AJY6, D6RGE5, E9PD14, B1AJY5, V9GZ37, Q05DL3, B4DER9, D6REE5, E9KL35, K7EN20, Q9NZL4, B8ZZJ0, H0YAM7, H3BTH6, B3KTT5, Q96IF9, D6R9Z1, A0A024R8S3, A0A140VJZ1, D6REM4, H0Y9X2, Q0IIN5, B8ZZN6, V9HW80, B9A032, D6RHH4, P63244, Q6PJ06, A8K5I0, U3KQK7, A0A024R3Z2, E5RG27, P45974, Q8NEZ5, A0A0C4DGB2, P61956, D6RAU2, H0Y8W2, D6RFZ9, D6RAC2, P55072, P48506, H0YAF8, E7ETM0, D6R9L0, P48729, Q14TF0,…
GOTERM_BP_DIRECT	GO:0043085~positive regulation of catalytic activity	13	0.801974	0.0716127	U3KQU6, Q6IBK5, B3KNJ4, P31946, Q7Z4F3, Q03135, A0A0S2Z4G7, C9JKI3, A0A024R3Q3, M0QX65, Q59E85, V9HWD6, P84077, M0QXD6, Q9UBT2, P10619, X6R8A1, A0A024R0R4, G3V4P8, A0A140VJQ2, H0YBW4, P60983, P06748, X5D5A9, A4ZU86, V9HWC9, E5RIM3, H7BYH4, B5BU24, E9PCT5, A1YYW4, Q5BJH1, A0A024R757, P00441, P35269, B4E324, Q5JZH0, C9JIZ6, M0QZS6, Q2TNI1, O15294, Q9UBE0, Q9Y263, X6R5C5, A0A0S2Z491, A9XTE5, Q548W1,…
GOTERM_BP_DIRECT	GO:0046651~lymphocyte proliferation	3	0.185071	0.0717477	B3KRZ3, P20839, P00492, A0A024R725, H0Y4R1, P12268, Q6LET3, C9K0R9, C9J381, A0A140VJL3, Q6ZNB1
GOTERM_BP_DIRECT	GO:1902966~positive regulation of protein localization to early endosome	3	0.185071	0.0717477	P15311, V9HWC0, B0YJ88, P35241, Q6NUR7, P26038, Q05CU6, Q6PKD3, Q6PJT4, E7EQR4
GOTERM_BP_DIRECT	GO:0035088~establishment or maintenance of apical/basal cell polarity	3	0.185071	0.0717477	P15311, P60953, Q9Y696, A0A024RAE4, Q5JYX0, Q6NUR7, Q6FIC5, A0A024RAE6, E7EQR4
GOTERM_BP_DIRECT	GO:0048254~snoRNA localization	3	0.185071	0.0717477	M0QXL5, M0R299, M0R0P1, Q8WWY3, E7EN72, Q9Y2X3, Q96BS4, E7EVX8, M0R2Q4, E7EU94, E7ESX0, P22087
GOTERM_BP_DIRECT	GO:0002192~IRES-dependent translational initiation	3	0.185071	0.0717477	Q9ULC4, E9PB51, Q9BWF3, Q13541
GOTERM_BP_DIRECT	GO:0000056~ribosomal small subunit export from nucleus	3	0.185071	0.0717477	J3KQE5, K7EQJ5, B5MDF5, B3KWD0, A0A0B4J2B4, K7ELC2, O14980, K7EJ78, P62841, S4R417, P62826, K7EM56, F5H018, B4DV51
GOTERM_BP_DIRECT	GO:0051169~nuclear transport	3	0.185071	0.0717477	O75531, A0A024RCT9, P17096, O75475, A0A024R5H0, Q05CM9
GOTERM_BP_DIRECT	GO:0072584~caveolin-mediated endocytosis	3	0.185071	0.0717477	A0A024R757, Q6FIA3, Q7Z4F3, Q03135, C9JKI3, P28482, Q1HBJ4, A9XTE5, A0A0U1RR22, Q59E85, Q9UNF0, Q2TNI1, Q499G7, A0A024R4X1, E9PCT5
GOTERM_BP_DIRECT	GO:0006432~phenylalanyl-tRNA aminoacylation	3	0.185071	0.0717477	K7ER00, K7ER16, Q9Y285, Q6IBR2, Q8N1G4, Q9NSD9, K7EK06, Q9BR63, A0A024R4G1
GOTERM_BP_DIRECT	GO:0031325~positive regulation of cellular metabolic process	3	0.185071	0.0717477	A0A0U1RQF0, Q13085, A0A024R1Y2, Q59FY4, P53396, P49327, Q4LE36, A0A024R0Y2, A0A024R1T9
GOTERM_BP_DIRECT	GO:0014074~response to purine-containing compound	3	0.185071	0.0717477	Q01581, E7EW25, Q86V21, A0A024RBV2, A0A024R5Q7, P30520, B4E1L0, A0A024R059
GOTERM_BP_DIRECT	GO:0010032~meiotic chromosome condensation	3	0.185071	0.0717477	B3KXX5, E9PD53, Q15021, A0A024R158, B3KMS0, B3KMB1, B7ZLZ7, O95347, B3KY03, E7EN77, Q9NTJ3, A8K984
GOTERM_BP_DIRECT	GO:0046822~regulation of nucleocytoplasmic transport	3	0.185071	0.0717477	F8VZN8, P36873, F8VYE8, F8W0W8, B2RAH5, O14974, Q9UPN1, A0A024RBP2, A0A024RBF1, E9PB51, Q9BWF3, A0A087WYY5, F8VR82
GOTERM_BP_DIRECT	GO:0000462~maturation of SSU-rRNA from tricistronic rRNA transcript (SSU-rRNA, 5.8S rRNA, LSU-rRNA)	7	0.431832	0.0720448	Q5JR95, M0QYF7, M0QXK4, P39019, E5RH77, Q2NL82, Q5JR94, M0R210, P62249, B0ZBD0, I3L1Q5, A0A087WUS0, M0R2L9, P62241, M0R3H0, E7ETK0, M0R1M5, M0R140, P62263, F8WBL2, P62847, Q13895
GOTERM_BP_DIRECT	GO:0042220~response to cocaine	7	0.431832	0.0720448	Q92769, A0A024R3X4, B4DGL0, P50570, Q2VPJ6, Q15029, B3GQS7, Q59GB4, Q16555, P07900, P08238, Q8TBA7, P10809, A0A1C7CYX9, K9JA46, Q96HX7, B3KX19, A0A024RD80
GOTERM_BP_DIRECT	GO:1903364~positive regulation of cellular protein catabolic process	4	0.246761	0.0755648	Q96QK1, P15311, V9HWC0, B0YJ88, P35241, Q6NUR7, P26038, Q05CU6, Q6PKD3, Q6PJT4, E7EQR4
GOTERM_BP_DIRECT	GO:0098911~regulation of ventricular cardiac muscle cell action potential	4	0.246761	0.0755648	A0A024R1X8, C9JKI3, A0A024R757, P15924, Q4LE79, A0A0S2Z487, Q14126, A9XTE5, Q59E85, P14923, Q2TNI1, Q7Z4F3, Q03135, E9PCT5
GOTERM_BP_DIRECT	GO:0014075~response to amine	4	0.246761	0.0755648	E5RIU6, I6L9I5, Q53SY7, H0YAV1, P06493, A0A087WZZ9, P15531, A0A024QZJ8, E7ERL0, F8VPD4, P27708, Q7LG56, A0A0C4DGZ6, E5RHP0
GOTERM_BP_DIRECT	GO:0010941~regulation of cell death	4	0.246761	0.0755648	E9PQ49, E9PRY8, E9PI39, E9PL12, E9PQZ1, V9GZ37, P29692, E7EX29, H0YB80, E9PK01, A0A0G2JIW1, B7Z2E6, E9PPR1, P0DMV9, E9PMW7, P0DMV8, B0AZS6, A0A087X1X7, D3DWK1, B3KTT5, D0PNI1, B2RAR6, A8K5I0, P63104
GOTERM_BP_DIRECT	GO:0032786~positive regulation of DNA-templated transcription, elongation	4	0.246761	0.0755648	B4E0Q4, Q9Y5B9, F6TRA5, F6S4E6, Q13838, O00267, A0A140T9X3, F6WLT2, A0A024RCM3, Q5STU3, A0A0G2JJZ9, Q86V81, E9PB61, A0A0A0MT12
GOTERM_BP_DIRECT	GO:0033120~positive regulation of RNA splicing	4	0.246761	0.0755648	K7ENG2, P26368, B4DJK0, G3V5K8, O75312, H7BZM7, H7C0E5, J3KTL2, Q07955, Q59FA2, B4DUA4, Q13243, A0A024R6D8, B5BU25
GOTERM_BP_DIRECT	GO:0070301~cellular response to hydrogen peroxide	10	0.616903	0.0798249	G3V5Q1, G3V359, Q92769, A0A024R0Q7, Q5TZZ9, Q2TAM5, G3V3M6, P06493, A0A087WZZ9, G3V5M0, Q5T3N1, A0A024QZJ8, H0YF32, E9PKV4, E9PKH5, G3V3C7, P23396, P12004, Q9BPW0, A0A024R7A8, Q99497, E9PI38, E5RIU6, P27695, I6L9I5, A8MU39, P04083, A0A087WVP0, K7ELW0, Q96CP1, E9PQS6, E9PL09, H0YCJ7, Q6FI35, A0A087X0W8, H0YDU8, H0YEU2, P53041, F2Z2S8, E9PPU1, Q6FHF5, Q04206, P15121, V9HWC2, Q96F54, A0A0C4DGK8, Q5T…
GOTERM_BP_DIRECT	GO:0001889~liver development	12	0.740284	0.0805986	Q01581, A0A0S2Z4D8, I1SRC5, Q2TAM5, A2VCQ4, B4DJQ5, D6RBQ9, A0A0G2JJZ9, E9PKV4, A0A024RAV5, A0A024R059, A0A0A0MT12, P25325, Q5T6L4, B1AH49, E9PQS6, A0A087X0W8, A0A024RDB4, P14314, Q04206, A0A024R7F1, A0A024RDF4, K7ELL7, Q53SY7, A0A024RDF3, H0YA96, Q2VEU1, A0A140T9X3, P08243, V9HWB8, A0A024RCM3, P27708, E9PKH5, B4DNK4, E9PI38, Q86V21, A0A024RBV2, P00966, A0A0S2Z4A0, A0A087WVP0, Q96CP1, L7RSL8, A0A…
GOTERM_BP_DIRECT	GO:0006370~7-methylguanosine mRNA capping	7	0.431832	0.0814373	Q09161, B4DJ89, P52434, A0A024RDU9, C9J4M6, B4E0Q4, P13984, P35269, Q6IBK5, B4DH29, C9J2Y9, C9JLU1, P19388, P30876, O00267, A0A087WWX0, A0A024R179, A0A0A0MQR7, A0A087WVZ9, A0A1W2PPT5, M0QXD6, B4DHJ3
GOTERM_BP_DIRECT	GO:0036297~interstrand cross-link repair	9	0.555213	0.0816599	F5GZ39, M0R1V7, P35244, F5H265, B2RDW1, A4D105, J3QTR3, F5H388, P62979, J3QKN0, Q5TEJ7, Q5RKT7, Q96H31, A0A024R9A9, Q3MIH3, M0R1M6, F5H6Q2, P27694, F5GXK7, Q9H1E3, F5H747, Q9NPD8, J3QS39, Q5U5U6, Q96C32, Q5PY61, P15927, J3QSA3, P62987, P0CG48, F5GYU3, B4DV12, F5H2Z3, Q5UGI3, M0R2S1, P0CG47, Q49A90, B5MC59
GOTERM_BP_DIRECT	GO:0000278~mitotic cell cycle	8	0.493523	0.0824492	Q66LE6, Q5U0E6, Q6FG81, P63151, Q9NV35, E9PL69, Q9Y6E0, Q8NBY1, B4DR80, Q13177, Q5JV98, B4DXD1, Q99459, A0A140VJT0, P23921, B4E0Y9, A8K5M4, B4E0I8, H0Y630, Q9P289, Q6P0Y1
GOTERM_BP_DIRECT	GO:0050790~regulation of catalytic activity	11	0.678593	0.0839643	A0A140VJP2, Q66LE6, P63151, B5MBZ8, A0A024R7X3, H7C003, B3KUZ7, C9JD73, H7C559, A0A024R374, A0A140VK83, Q9NY27, O95373, A0A140VJT0, G3V126, C9J177, Q9Y679, O95817, A0A024R7U9, P07858, Q15019, C9J2Q4, Q9UI12, H7C2Y0, Q15435, B5MCX3, Q9NZL9, H7C0X7, B4DMY4
GOTERM_BP_DIRECT	GO:0007179~transforming growth factor beta receptor signaling pathway	14	0.863664	0.0844713	F5H265, Q9BVT0, J3QTR3, C9JX21, P61081, H0Y2Y8, Q9BUS0, Q9Y4E8, H3BT29, C9JNR4, Q5W0X3, A0A024R324, Q3MIH3, A0A140VJQ8, P05556, F5H747, B4DKN9, Q96C32, A4VCI9, Q5PY61, F5GZ78, J3QSA3, F5H2Z3, B4DV12, P61586, Q0VDC6, Q49A90, F5GZ39, A0A1B0GU60, M0R1V7, A0A0B6XK12, A0A1B0GTU4, P62942, H3BT57, B2RDW1, P09874, A0A024R4T4, F5H388, H3BUJ5, P62979, J3QKN0, Q5RKT7, Q96H31, M0R1M6, F5H6Q2, Q15843, F5GXK7,…
GOTERM_BP_DIRECT	GO:0007568~aging	22	1.35719	0.0881026	H3BNV2, G3V5Q1, B5BTZ6, Q13144, B7ZM24, Q2TAM5, P35221, G3V3M6, G3V5M0, Q6ICN0, P62993, Q6PK56, P55011, E9PKV4, Q9HB71, P15559, B4DLR8, Q5T6L4, B4DKT9, G3XAM7, B4DU00, D6RGY2, A0A024R904, E9PQS6, X5D5A9, H0YJS4, A0A087X0W8, B0LPF3, Q53XC0, V9HWC9, Q6NVY0, Q04206, H7BYH4, P36639, P53634, Q5TZP7, G3XAL9, A1YYW4, G3V359, P00441, A0A024R858, P04040, H0YCY8, Q53ZR1, H3BRK3, Q3B792, A0A0C4DGB2, G3V4T5,…
GOTERM_BP_DIRECT	GO:0006336~DNA replication-independent nucleosome assembly	6	0.370142	0.0886141	Q6PJY7, Q8TEX9, D3DS63, O14929, Q0VAS5, H0YF10, P49321, B2R4R0, Q09028, Q5T626, Q5T624, B3KT38, Q6I9Y8, P62805, H0YN14
GOTERM_BP_DIRECT	GO:0006259~DNA metabolic process	6	0.370142	0.0886141	J3KQE5, M0R0Q7, B5MDF5, B4E135, F5GZ28, Q7Z726, K7ENE5, P15531, E7ERL0, O00115, P18858, P46013, P52292, B4DM52, P62826, A0A024R7F4, F5H018, B4DV51, E5RHP0
GOTERM_BP_DIRECT	GO:0031047~gene silencing by RNA	16	0.987045	0.0913589	Q09161, B4DJ89, B5MDF5, C9J4M6, A0A024R4X7, C9J2Y9, Q8NFH3, E7EQV3, Q8NFH4, A0A087WTT1, C9JLU1, H3BVG0, Q0VAS5, P30876, P12270, Q7KZF4, B2R4R0, A0A024R9C1, P49792, A0A024R179, Q8N1F7, P62826, H0YAR2, F5H018, P62805, J3KQE5, Q15631, A0A024R9E2, P52434, A0PJK4, E9PGT1, H3BM93, B4DH29, B3KRM8, P19388, A0A140VK49, P11940, A0A087WWX0, Q9UKX7, E7ERJ7, H7C1D4, A0A0A0MQR7, B4DV51, A0A087WVZ9, A0A1W2PPT5,…
GOTERM_BP_DIRECT	GO:0045740~positive regulation of DNA replication	8	0.493523	0.0913849	P60953, A0A024RAE4, P27797, P06493, A0A087WZZ9, A4D2P0, A0A0S2Z4G7, A0A024QZJ8, A4D2P2, A4D2P1, Q9HB71, X5D945, P12004, E5RIU6, I6L9I5, Q5JYX0, A0A140VJQ2, A0A024R904, P06748, P63000, A4ZU86, Q6FI35, K7EJB9, V9HW88, Q6NVY0, Q6FHF5, A0A024RAE6, A0A0S2Z491, Q9BTI9, P01112
GOTERM_BP_DIRECT	GO:0035338~long-chain fatty-acyl-CoA biosynthetic process	8	0.493523	0.0913849	K7EKP8, B7Z3Z9, B3KMA6, P49327, O95573, Q8TAF6, Q4LE36, P33121, A0A024R0Y2, A0A024R1T9, A0A0U1RQF0, Q13085, P50897, E7EPM6, A0A024R1Y2, Q59FY4, P53396, A8K9T3, A0A024R497, B4E0R0, O60488, O00154, Q5T0S4
GOTERM_BP_DIRECT	GO:0007595~lactation	8	0.493523	0.0913849	Q6NSF2, Q86UL3, A0A024R757, A0A024RBS2, Q53SY7, F8VW21, P07741, Q7Z4F3, P11172, Q03135, A8K5J1, C9JKI3, F8VPE8, F8VWS0, E5RIA1, F8VQY6, P52789, P27708, F8VZS0, Q59E85, Q2TNI1, A8K4H7, B5LY64, E5RHA6, Q06203, B5LY69, P05388, B5LY67, E9PFD2, F8VRK7, F8VU65, G3V210, H3BQB1, F8VPD4, E9PB90, H3BQF1, H3BQZ9, F8VWV4, A9XTE5, D6RCC8, B5LY71, B5LY70, E9PCT5
GOTERM_BP_DIRECT	GO:0042981~regulation of apoptotic process	27	1.66564	0.0935204	Q6NVI2, E5RIV1, B2ZP79, J3QSV6, Q5W0H4, Q53R94, E9PLC4, E7EQ06, Q13564, O43707, P23396, Q96IF9, E5RJY1, B6CGU5, Q14790, J3KPG2, A0A0B4J2C3, Q0IIN5, Q05CP4, F5GXS2, Q3KPI8, F8W914, K7EJB9, F2Z2S8, Q07812, E5RIM2, B4DMY4, H9KV75, P55957, E5RHP0, Q8NC51, A8ASI8, P39687, Q92696, E9PPH5, V9HW12, Q15121, P12814, A0A0P1J1R0, B4E0Y9, A0A024RDY2, A0PJ87, P09382, P55072, E5RGM5, Q5TB19, Q8IW76, P19525, E7E…
GOTERM_BP_DIRECT	GO:0019430~removal of superoxide radicals	4	0.246761	0.0940172	B4DLR8, A0A0A0MSI0, A1YYW4, H3BNV2, P00441, A6NIW5, V9HW12, X5D5A9, H3BRK3, Q3B792, V9HWC9, P15559, H7BYH4, P32119, Q06830
GOTERM_BP_DIRECT	GO:0032434~regulation of proteasomal ubiquitin-dependent protein catabolic process	4	0.246761	0.0940172	Q5W0S5, Q9NRR5, K7ELW1, D3DVA8, B7Z4W4, P61086, P54727, Q59F94, A8K1J3, D6RDM7, P54725, B4DZF6, A0A024R7G8, B4DIZ2, K7ENJ0
GOTERM_BP_DIRECT	GO:0042340~keratan sulfate catabolic process	4	0.246761	0.0940172	A0A0S2Z3L7, P16278, H3BS10, A0A0S2Z3W3, P06865, P15586, C9J4G9, Q9BVJ8, H0YFA9, A0A024RAJ6, P07686, A0A024RBC5, B7Z6Q5, B4DVA7, Q5URX0, H0Y9B6, F6S8M0, H0YA83, H7C3P4, E7EQ29, H3BP20, F5H4C6, Q7Z3X3
GOTERM_BP_DIRECT	GO:0042574~retinal metabolic process	4	0.246761	0.0940172	H0Y804, A0A024RC95, Q8IZV5, P47895, H0Y2X5, A0A0A0MSS8, Q7Z3A2, A0A024R7X6, S4R3Z2, P42330, Q04828
GOTERM_BP_DIRECT	GO:0006228~UTP biosynthetic process	4	0.246761	0.0940172	J3KPD9, E7ERL0, P22392, F8VPD4, P27708, Q53SY7, E5RHP0, Q32Q12, P15531, Q6FHN3
GOTERM_BP_DIRECT	GO:0061014~positive regulation of mRNA catabolic process	4	0.246761	0.0940172	Q7Z2W4, Q6MZS5, A0A024R7L8, B4DMB1, B4DMD1, Q0VGD6, C9J6P4, M0R0I5, O43390, Q92945, A0A024R7L5, A0A087WTP3, B4DT28, Q92900, Q05DV5
GOTERM_BP_DIRECT	GO:0030007~cellular potassium ion homeostasis	4	0.246761	0.0940172	E9PF82, P54709, E9PBG7, H0Y9J2, D6R938, A3KLL5, C9JA36, A0A024RDK3, P05023, D3DNF9, Q6LEU2, Q13557, P05026
GOTERM_BP_DIRECT	GO:0006241~CTP biosynthetic process	4	0.246761	0.0940172	P17812, J3KPD9, E7ERL0, P22392, B4E1E0, E5RHP0, Q32Q12, P15531, Q6FHN3
GOTERM_BP_DIRECT	GO:0010458~exit from mitosis	4	0.246761	0.0940172	Q66LE6, Q5TZN3, O00762, V9HW01, P83731, C9JNW5, Q9H444, C9JXB8
GOTERM_BP_DIRECT	GO:0043523~regulation of neuron apoptotic process	5	0.308452	0.0941808	Q6NSD4, K7ELW0, A0A140VJQ2, E7EM57, Q0PHS1, Q0PHS4, P07203, E7EUI8, Q2Q9H2, A0A087WUQ6, P06748, A0A0S2Z4G7, A4ZU86, Q2VF42, P11413, Q13564, A0A0S2Z491, V9HWC2, Q2Q9B7, Q7L4Q3, Q99497, Q9BTI9, E9PD92
GOTERM_BP_DIRECT	GO:0010881~regulation of cardiac muscle contraction by regulation of the release of sequestered calcium ion	5	0.308452	0.0941808	Q5TA02, Q5TA01, E9PF82, V9HWG9, H0Y7A7, P78417, E7ETZ0, E9PBG7, G3V361, H0Y9J2, P0DP23, B4DJ51, Q96HY3, P0DP25, P0DP24, Q9BRL5, D6R938, A0A024RDK3, E7EMB3, Q13557
GOTERM_BP_DIRECT	GO:0060314~regulation of ryanodine-sensitive calcium-release channel activity	5	0.308452	0.0941808	E9PF82, H0Y7A7, P62942, E7ETZ0, E9PBG7, G3V361, H0Y9J2, P0DP23, Q96HY3, B4DJ51, P0DP25, P0DP24, Q9BRL5, D6R938, A0A024RDK3, Q5W0X3, Q0VDC5, Q0VDC6, E7EMB3, Q13557
GOTERM_BP_DIRECT	GO:0046827~positive regulation of protein export from nucleus	5	0.308452	0.0941808	B7Z7F3, P12270, P35813, B5BUD5, A0A024R6A5, Q9H6Z4, P31947, Q53GE1, B2R8E4, E9PKB5, Q92688
GOTERM_BP_DIRECT	GO:0051493~regulation of cytoskeleton organization	5	0.308452	0.0941808	A2A2D0, P17655, P06702, Q59EF6, Q9Y696, P16949, B4DN77, Q6FIC5, Q1HBJ4, P28482, B5BU83, Q499G7, A0A140VJW2, Q96CE4
GOTERM_BP_DIRECT	GO:0050771~negative regulation of axonogenesis	5	0.308452	0.0941808	A0A0S2Z3X8, Q6IPN0, J3QQX2, V9HWE8, Q92888, J3KRE2, A0A0B6XK12, P52565, B4DKN9, Q9BVT0, J3KTF8, J3KRY1, Q53R94, C9JX21, F8W914, G5E9U5, J3KS60, M0QZR4, P61586, C9JNR4, P31150, A0A024R324, Q9NQC3, A0A0S2Z3D9, A0A024R0R1
GOTERM_BP_DIRECT	GO:0010824~regulation of centrosome duplication	5	0.308452	0.0941808	Q9UHD1, A0A024R3C3, B2RE76, E9PHZ2, B3KWD0, E9PPQ5, A0A087WW88, Q9UQN3, C9J0A7, O14980, Q8WUM4, Q9H444, A0A024R394
GOTERM_BP_DIRECT	GO:0009636~response to toxic substance	13	0.801974	0.0952282	H3BNV2, D3XNU5, Q13867, K7ESE8, P06493, A0A087WZZ9, A0A024QZJ8, Q2VEU1, H3BRK3, J3KSD8, P12830, Q3B792, A0A087WX17, P08243, A0A087WXI5, P28482, Q1HBJ4, Q13242, P15559, Q499G7, Q53Y97, A0A087WU43, E5RIU6, B4DLR8, P25325, A8MX94, I6L9I5, V9HWE9, Q8IW76, S4R3G0, Q9UII7, A0A0E3XJU3, P19525, B1AH49, B7ZKK7, C7DJS2, A0A140VJX3, Q05CP4, K7ES02, Q07812, P09211, O43143, P04818, A0A0U2ZQU7, A5D8W4, H0YIB4,…

## Sheet: All proteins and GO terms
ID	Gene Name	Gene name	GOTERM_BP_DIRECT
A0A024RBV2, Q86V21, E7EW25	acetoacetyl-CoA synthetase(AACS)	AACS	GO:0001889~liver development,GO:0006629~lipid metabolic process,GO:0006631~fatty acid metabolic process,GO:0007584~response to nutrient,GO:0014074~response to purine-containing compound,GO:0032024~positive regulation of insulin secretion,GO:0034201~response to oleic acid,GO:0042493~response to drug,GO:0042594~response to starvation,GO:0045471~response to ethanol,GO:0046951~ketone body biosyntheti…
H0YL49, Q6PD74	alpha- and gamma-adaptin binding protein(AAGAB)	AAGAB	GO:0015031~protein transport,
P49588	alanyl-tRNA synthetase(AARS)	AARS	GO:0001942~hair follicle development,GO:0006400~tRNA modification,GO:0006418~tRNA aminoacylation for protein translation,GO:0006419~alanyl-tRNA aminoacylation,GO:0006450~regulation of translational fidelity,GO:0006457~protein folding,GO:0008033~tRNA processing,GO:0021680~cerebellar Purkinje cell layer development,GO:0030968~endoplasmic reticulum unfolded protein response,GO:0043200~response to am…
Q9BTE6, L7N2F4	alanyl-tRNA synthetase domain containing 1(AARSD1)	AARSD1	GO:0006419~alanyl-tRNA aminoacylation,GO:0006450~regulation of translational fidelity,GO:0043039~tRNA aminoacylation,
Q9NRN7, E9PLW6	aminoadipate-semialdehyde dehydrogenase-phosphopantetheinyl transferase(AASDHPPT)	AASDHPPT	GO:0006633~fatty acid biosynthetic process,GO:0015939~pantothenate metabolic process,GO:0019878~lysine biosynthetic process via aminoadipic acid,
D6R9I9, P61221	ATP binding cassette subfamily E member 1(ABCE1)	ABCE1	GO:0000054~ribosomal subunit export from nucleus,GO:0006413~translational initiation,GO:0006415~translational termination,GO:0016032~viral process,GO:0055085~transmembrane transport,GO:0060702~negative regulation of endoribonuclease activity,
H0YGW7, A0A1U9X609, Q2L6I2, Q8NE71	ATP binding cassette subfamily F member 1(ABCF1)	ABCF1	GO:0006412~translation,GO:0006413~translational initiation,GO:0006954~inflammatory response,GO:0045727~positive regulation of translation,GO:0055085~transmembrane transport,
C9JZV3, Q9UG63, A0A090N7Y2, A0A090N7X1, C9JHK9	ATP binding cassette subfamily F member 2(ABCF2)	ABCF2	GO:0006810~transport,
A0A1B0GVA5, C9JMV9, A0A1B0GV31, B4DNW0, A0A1B0GW23	ABHD14A-ACY1 readthrough(ABHD14A-ACY1)	ABHD14A-ACY1	GO:0006520~cellular amino acid metabolic process,GO:0043171~peptide catabolic process,
B4DQI4, Q96IU4, V9HW87, F8W9U3	abhydrolase domain containing 14B(ABHD14B)	ABHD14B	GO:0045944~positive regulation of transcription from RNA polymerase II promoter,GO:0050427~3'-phosphoadenosine 5'-phosphosulfate metabolic process,
A0A0S2Z572, Q8WTS1, C9J1D1, A0A0S2Z5D6	abhydrolase domain containing 5(ABHD5)	ABHD5	GO:0006629~lipid metabolic process,GO:0006631~fatty acid metabolic process,GO:0006654~phosphatidic acid biosynthetic process,GO:0008654~phospholipid biosynthetic process,GO:0010891~negative regulation of sequestering of triglyceride,GO:0010898~positive regulation of triglyceride catabolic process,GO:0030154~cell differentiation,GO:0051006~positive regulation of lipoprotein lipase activity,
B6VEX5, A0A0A0MRT6, B6VEX3, B6VEX4, Q8IZP0	abl interactor 1(ABI1)	ABI1	GO:0001756~somitogenesis,GO:0006928~movement of cell or subcellular component,GO:0007169~transmembrane receptor protein tyrosine kinase signaling pathway,GO:0008154~actin polymerization or depolymerization,GO:0008285~negative regulation of cell proliferation,GO:0016032~viral process,GO:0018108~peptidyl-tyrosine phosphorylation,GO:0035855~megakaryocyte development,GO:0038096~Fc-gamma receptor sign…
A0A0C4DG21, B7Z836, Q9NYB9, E7EP65, E7EW77, E9PEZ7, F8WAL6	abl interactor 2(ABI2)	ABI2	GO:0006928~movement of cell or subcellular component,GO:0007010~cytoskeleton organization,GO:0008154~actin polymerization or depolymerization,GO:0016032~viral process,GO:0016477~cell migration,GO:0016601~Rac protein signal transduction,GO:0018108~peptidyl-tyrosine phosphorylation,GO:2000601~positive regulation of Arp2/3 complex-mediated actin nucleation,
Q13085, Q59FY4, A0A024R0Y2	acetyl-CoA carboxylase alpha(ACACA)	ACACA	GO:0001894~tissue homeostasis,GO:0006084~acetyl-CoA metabolic process,GO:0006633~fatty acid biosynthetic process,GO:0006768~biotin metabolic process,GO:0006853~carnitine shuttle,GO:0031325~positive regulation of cellular metabolic process,GO:0035338~long-chain fatty-acyl-CoA biosynthetic process,GO:0044268~multicellular organismal protein metabolic process,GO:0051289~protein homotetramerization,G…
A0A024R3P9, Q9H3P7	acyl-CoA binding domain containing 3(ACBD3)	ACBD3	GO:0006694~steroid biosynthetic process,GO:0006810~transport,
B4DQZ7, S4R3H4, G3V3B0, E7EQT4, Q9UKV3	apoptotic chromatin condensation inducer 1(ACIN1)	ACIN1	GO:0006397~mRNA processing,GO:0006921~cellular component disassembly involved in execution phase of apoptosis,GO:0008380~RNA splicing,GO:0030218~erythrocyte differentiation,GO:0030263~apoptotic chromosome condensation,GO:0043065~positive regulation of apoptotic process,GO:0045657~positive regulation of monocyte differentiation,GO:0048025~negative regulation of mRNA splicing, via spliceosome,
A0A024R1Y2, P53396, Q4LE36, A0A024R1T9	ATP citrate lyase(ACLY)	ACLY	GO:0006085~acetyl-CoA biosynthetic process,GO:0006101~citrate metabolic process,GO:0006107~oxaloacetate metabolic process,GO:0006629~lipid metabolic process,GO:0006633~fatty acid biosynthetic process,GO:0006695~cholesterol biosynthetic process,GO:0008610~lipid biosynthetic process,GO:0031325~positive regulation of cellular metabolic process,GO:0035338~long-chain fatty-acyl-CoA biosynthetic proces…
V9HWB7, P21399, Q9HBB2	aconitase 1(ACO1)	ACO1	GO:0006099~tricarboxylic acid cycle,GO:0006101~citrate metabolic process,GO:0006417~regulation of translation,GO:0006879~cellular iron ion homeostasis,GO:0008152~metabolic process,GO:0009791~post-embryonic development,GO:0010040~response to iron(II) ion,GO:0050892~intestinal absorption,
O00154, K7EKP8	acyl-CoA thioesterase 7(ACOT7)	ACOT7	GO:0015937~coenzyme A biosynthetic process,GO:0035338~long-chain fatty-acyl-CoA biosynthetic process,GO:0036114~medium-chain fatty-acyl-CoA catabolic process,GO:0036116~long-chain fatty-acyl-CoA catabolic process,GO:0051792~medium-chain fatty acid biosynthetic process,GO:1900535~palmitic acid biosynthetic process,
A0A140VK37, O75702, F2Z2Q9, P24666, Q59EH3, G5E9R5	acid phosphatase 1, soluble(ACP1)	ACP1	GO:0035335~peptidyl-tyrosine dephosphorylation,
P33121, B7Z3Z9, A8K9T3, B4E0R0, E7EPM6	acyl-CoA synthetase long-chain family member 1(ACSL1)	ACSL1	GO:0001676~long-chain fatty acid metabolic process,GO:0006641~triglyceride metabolic process,GO:0007584~response to nutrient,GO:0008152~metabolic process,GO:0008610~lipid biosynthetic process,GO:0014070~response to organic cyclic compound,GO:0015908~fatty acid transport,GO:0033211~adiponectin-activated signaling pathway,GO:0034201~response to oleic acid,GO:0035338~long-chain fatty-acyl-CoA biosyn…
B3KMA6, A0A024R497, O95573	acyl-CoA synthetase long-chain family member 3(ACSL3)	ACSL3	GO:0001676~long-chain fatty acid metabolic process,GO:0006633~fatty acid biosynthetic process,GO:0007420~brain development,GO:0007584~response to nutrient,GO:0008152~metabolic process,GO:0014070~response to organic cyclic compound,GO:0034379~very-low-density lipoprotein particle assembly,GO:0035338~long-chain fatty-acyl-CoA biosynthetic process,GO:0042998~positive regulation of Golgi to plasma me…
Q8TAF6, O60488	acyl-CoA synthetase long-chain family member 4(ACSL4)	ACSL4	GO:0001676~long-chain fatty acid metabolic process,GO:0006629~lipid metabolic process,GO:0006641~triglyceride metabolic process,GO:0007584~response to nutrient,GO:0008152~metabolic process,GO:0008610~lipid biosynthetic process,GO:0015908~fatty acid transport,GO:0030307~positive regulation of cell growth,GO:0032307~negative regulation of prostaglandin secretion,GO:0035338~long-chain fatty-acyl-CoA…
Q4G0E8, Q96FY7, Q9NR19, Q6DKJ3, H0UIA1	acyl-CoA synthetase short-chain family member 2(ACSS2)	ACSS2	GO:0006069~ethanol oxidation,GO:0008152~metabolic process,GO:0008610~lipid biosynthetic process,GO:0019413~acetate biosynthetic process,GO:0019427~acetyl-CoA biosynthetic process from acetate,GO:0019542~propionate biosynthetic process,
P68133, A6NL76, Q7Z7J6	actin, alpha 1, skeletal muscle(ACTA1)	ACTA1	GO:0006936~muscle contraction,GO:0009612~response to mechanical stimulus,GO:0009991~response to extracellular stimulus,GO:0010226~response to lithium ion,GO:0010628~positive regulation of gene expression,GO:0016049~cell growth,GO:0030049~muscle filament sliding,GO:0030240~skeletal muscle thin filament assembly,GO:0043503~skeletal muscle fiber adaptation,GO:0048545~response to steroid hormone,GO:0…
P62736, F6UVQ4, D2JYH4, Q13707, F6QUT6	actin, alpha 2, smooth muscle, aorta(ACTA2)	ACTA2	GO:0006936~muscle contraction,GO:0008217~regulation of blood pressure,GO:0009615~response to virus,GO:0010628~positive regulation of gene expression,GO:0014829~vascular smooth muscle contraction,GO:0072144~glomerular mesangial cell development,GO:0090131~mesenchyme migration,
P68032	actin, alpha, cardiac muscle 1(ACTC1)	ACTC1	GO:0006915~apoptotic process,GO:0010628~positive regulation of gene expression,GO:0030048~actin filament-based movement,GO:0030049~muscle filament sliding,GO:0030240~skeletal muscle thin filament assembly,GO:0031032~actomyosin structure organization,GO:0033275~actin-myosin filament sliding,GO:0042493~response to drug,GO:0043066~negative regulation of apoptotic process,GO:0045471~response to ethan…
P63261, I3L4N8, I3L3I0, I3L3R2, I3L1U9	actin gamma 1(ACTG1)	ACTG1	GO:0001895~retina homeostasis,GO:0006928~movement of cell or subcellular component,GO:0034329~cell junction assembly,GO:0038096~Fc-gamma receptor signaling pathway involved in phagocytosis,GO:0045214~sarcomere organization,GO:0048010~vascular endothelial growth factor receptor signaling pathway,GO:0048013~ephrin receptor signaling pathway,GO:0070527~platelet aggregation,
P63267, B8ZZJ2, F8WB63, C9JFL5	actin, gamma 2, smooth muscle, enteric(ACTG2)	ACTG2	GO:0006936~muscle contraction,GO:0010628~positive regulation of gene expression,GO:0090131~mesenchyme migration,
O96019, H7C5S0	actin like 6A(ACTL6A)	ACTL6A	GO:0003407~neural retina development,GO:0006281~DNA repair,GO:0006310~DNA recombination,GO:0006338~chromatin remodeling,GO:0006351~transcription, DNA-templated,GO:0006357~regulation of transcription from RNA polymerase II promoter,GO:0007165~signal transduction,GO:0021510~spinal cord development,GO:0040008~regulation of growth,GO:0043044~ATP-dependent chromatin remodeling,GO:0043967~histone H4 ac…
A0A024R694, P12814, H9KV75	actinin alpha 1(ACTN1)	ACTN1	GO:0002576~platelet degranulation,GO:0007015~actin filament organization,GO:0030168~platelet activation,GO:0030220~platelet formation,GO:0036344~platelet morphogenesis,GO:0042981~regulation of apoptotic process,GO:0048041~focal adhesion assembly,GO:0051017~actin filament bundle assembly,GO:0051271~negative regulation of cellular component movement,GO:0051639~actin filament network formation,GO:00…
A0A0S2Z3G9, Q96BG6, O43707, F5GXS2	actinin alpha 4(ACTN4)	ACTN4	GO:0001666~response to hypoxia,GO:0002576~platelet degranulation,GO:0015031~protein transport,GO:0030050~vesicle transport along actin filament,GO:0030335~positive regulation of cell migration,GO:0032417~positive regulation of sodium:proton antiporter activity,GO:0035357~peroxisome proliferator activated receptor signaling pathway,GO:0042981~regulation of apoptotic process,GO:0048384~retinoic aci…
A0A1B0GVS3, P61163, R4GMT0	ARP1 actin-related protein 1 homolog A, centractin alpha(ACTR1A)	ACTR1A	GO:0000086~G2/M transition of mitotic cell cycle,GO:0016192~vesicle-mediated transport,GO:0019886~antigen processing and presentation of exogenous peptide antigen via MHC class II,
P61160, F5H6T1, Q8IY98	ARP2 actin related protein 2 homolog(ACTR2)	ACTR2	GO:0006928~movement of cell or subcellular component,GO:0007163~establishment or maintenance of cell polarity,GO:0008356~asymmetric cell division,GO:0016344~meiotic chromosome movement towards spindle pole,GO:0016482~cytosolic transport,GO:0033206~meiotic cytokinesis,GO:0034314~Arp2/3 complex-mediated actin nucleation,GO:0038096~Fc-gamma receptor signaling pathway involved in phagocytosis,GO:0042…
A0A024RAI1, P61158, B4DXW1	ARP3 actin related protein 3 homolog(ACTR3)	ACTR3	GO:0006928~movement of cell or subcellular component,GO:0007163~establishment or maintenance of cell polarity,GO:0008356~asymmetric cell division,GO:0016344~meiotic chromosome movement towards spindle pole,GO:0033206~meiotic cytokinesis,GO:0034314~Arp2/3 complex-mediated actin nucleation,GO:0038096~Fc-gamma receptor signaling pathway involved in phagocytosis,GO:0048013~ephrin receptor signaling p…
A0A1B0GU86, V9HWA0, Q03154	aminoacylase 1(ACY1)	ACY1	GO:0006508~proteolysis,GO:0006520~cellular amino acid metabolic process,GO:0006805~xenobiotic metabolic process,GO:0043171~peptide catabolic process,
P07311, G3V2U7	acylphosphatase 1(ACYP1)	ACYP1	GO:0006796~phosphate-containing compound metabolic process,
Q6FI45, Q6IRT1, H0YAG8, P11766	alcohol dehydrogenase 5 (class III), chi polypeptide(ADH5)	ADH5	GO:0001523~retinoid metabolic process,GO:0003016~respiratory system process,GO:0006069~ethanol oxidation,GO:0018119~peptidyl-cysteine S-nitrosylation,GO:0032496~response to lipopolysaccharide,GO:0045777~positive regulation of blood pressure,GO:0046294~formaldehyde catabolic process,GO:0051409~response to nitrosative stress,GO:0051775~response to redox state,
Q9BV57	acireductone dioxygenase 1(ADI1)	ADI1	GO:0019509~L-methionine biosynthetic process from methylthioadenosine,GO:0055114~oxidation-reduction process,
Q15847, Q5TBU5	adipogenesis regulatory factor(ADIRF)	ADIRF	GO:0006351~transcription, DNA-templated,GO:0030154~cell differentiation,GO:0045600~positive regulation of fat cell differentiation,GO:0045944~positive regulation of transcription from RNA polymerase II promoter,GO:0071478~cellular response to radiation,GO:0072719~cellular response to cisplatin,GO:2001023~regulation of response to drug,
P55263, A0A140VJE0	adenosine kinase(ADK)	ADK	GO:0006166~purine ribonucleoside salvage,GO:0006169~adenosine salvage,GO:0006175~dATP biosynthetic process,GO:0009156~ribonucleoside monophosphate biosynthetic process,GO:0043101~purine-containing compound salvage,GO:0044209~AMP salvage,GO:0046835~carbohydrate phosphorylation,
Q9NX46, B7ZAN4	ADP-ribosylhydrolase like 2(ADPRHL2)	ADPRHL2	GO:0071451~cellular response to superoxide,
A0A087WX59, A0A087WUX6, Q16186	adhesion regulating molecule 1(ADRM1)	ADRM1	GO:0006368~transcription elongation from RNA polymerase II promoter,GO:0006511~ubiquitin-dependent protein catabolic process,GO:0010950~positive regulation of endopeptidase activity,GO:0043248~proteasome assembly,
X5DP48, X5D8S6, P30566, A0A0A6YY92, A0A1B0GWJ0, A0A096LNY6, X5D2Z4, A0A1B0GTJ7, A0A1B0GWF8, A0A1B0GTG9	adenylosuccinate lyase(ADSL)	ADSL	GO:0001666~response to hypoxia,GO:0006164~purine nucleotide biosynthetic process,GO:0006167~AMP biosynthetic process,GO:0006189~'de novo' IMP biosynthetic process,GO:0007584~response to nutrient,GO:0009060~aerobic respiration,GO:0009152~purine ribonucleotide biosynthetic process,GO:0009168~purine ribonucleoside monophosphate biosynthetic process,GO:0014850~response to muscle activity,GO:0042594~r…
A0A024R5Q7, B4E1L0, P30520	adenylosuccinate synthase(ADSS)	ADSS	GO:0002376~immune system process,GO:0006167~AMP biosynthetic process,GO:0006531~aspartate metabolic process,GO:0009168~purine ribonucleoside monophosphate biosynthetic process,GO:0014074~response to purine-containing compound,GO:0044208~'de novo' AMP biosynthetic process,GO:0046040~IMP metabolic process,GO:0060359~response to ammonium ion,GO:0071257~cellular response to electrical stimulus,
P52594, A0A0S2Z3Z1, A0A0S2Z444, A0A0S2Z462, A0A0S2Z3Y3	ArfGAP with FG repeats 1(AGFG1)	AGFG1	GO:0001675~acrosome assembly,GO:0006406~mRNA export from nucleus,GO:0007275~multicellular organism development,GO:0007289~spermatid nucleus differentiation,GO:0043547~positive regulation of GTPase activity,GO:0045109~intermediate filament organization,
B5MC07, H7C3Z9, Q4JM46, O95994, C9J3E2, Q4JM47	anterior gradient 2, protein disulphide isomerase family member(AGR2)	AGR2	GO:0010628~positive regulation of gene expression,GO:0010811~positive regulation of cell-substrate adhesion,GO:0030154~cell differentiation,GO:0034976~response to endoplasmic reticulum stress,GO:0045742~positive regulation of epidermal growth factor receptor signaling pathway,GO:0048546~digestive tract morphogenesis,GO:0048639~positive regulation of developmental growth,GO:0060480~lung goblet cel…
P23526, Q1RMG2	adenosylhomocysteinase(AHCY)	AHCY	GO:0000096~sulfur amino acid metabolic process,GO:0001666~response to hypoxia,GO:0002439~chronic inflammatory response to antigenic stimulus,GO:0006730~one-carbon metabolic process,GO:0007584~response to nutrient,GO:0019510~S-adenosylhomocysteine catabolic process,GO:0032259~methylation,GO:0033353~S-adenosylmethionine cycle,GO:0042745~circadian sleep/wake cycle,GO:0071268~homocysteine biosyntheti…
Q09666	AHNAK nucleoprotein(AHNAK)	AHNAK	GO:0043484~regulation of RNA splicing,GO:0051259~protein oligomerization,GO:0098609~cell-cell adhesion,GO:1901385~regulation of voltage-gated calcium channel activity,
Q8IVF2	AHNAK nucleoprotein 2(AHNAK2)	AHNAK2	GO:0001778~plasma membrane repair,
H0YJG7, O95433	activator of Hsp90 ATPase activity 1(AHSA1)	AHSA1	GO:0006950~response to stress,GO:0032781~positive regulation of ATPase activity,GO:0098609~cell-cell adhesion,
B4DNK3, Q12904	aminoacyl tRNA synthetase complex interacting multifunctional protein 1(AIMP1)	AIMP1	GO:0001525~angiogenesis,GO:0001937~negative regulation of endothelial cell proliferation,GO:0006006~glucose metabolic process,GO:0006418~tRNA aminoacylation for protein translation,GO:0006915~apoptotic process,GO:0006935~chemotaxis,GO:0006954~inflammatory response,GO:0007155~cell adhesion,GO:0007165~signal transduction,GO:0007267~cell-cell signaling,GO:0009611~response to wounding,GO:0050900~leuk…
A8MU58, Q13155, A0A024QZY1	aminoacyl tRNA synthetase complex interacting multifunctional protein 2(AIMP2)	AIMP2	GO:0006418~tRNA aminoacylation for protein translation,GO:0006915~apoptotic process,GO:0008285~negative regulation of cell proliferation,GO:0031398~positive regulation of protein ubiquitination,GO:0060510~Type II pneumocyte differentiation,GO:1901216~positive regulation of neuron death,
Q5T9B7, Q6FGX9, P00568, H0YID2	adenylate kinase 1(AK1)	AK1	GO:0006139~nucleobase-containing compound metabolic process,GO:0006165~nucleoside diphosphate phosphorylation,GO:0006172~ADP biosynthetic process,GO:0007050~cell cycle arrest,GO:0009142~nucleoside triphosphate biosynthetic process,GO:0015949~nucleobase-containing small molecule interconversion,GO:0046033~AMP metabolic process,GO:0046034~ATP metabolic process,
F8W1A4, A0A140VK93, F8VY04, G3V213, F8VZG5, P54819	adenylate kinase 2(AK2)	AK2	GO:0006139~nucleobase-containing compound metabolic process,GO:0006172~ADP biosynthetic process,GO:0015949~nucleobase-containing small molecule interconversion,GO:0046033~AMP metabolic process,GO:0046034~ATP metabolic process,GO:0046939~nucleotide phosphorylation,
P14550, V9HWI0	aldo-keto reductase family 1 member A1(AKR1A1)	AKR1A1	GO:0006006~glucose metabolic process,GO:0006081~cellular aldehyde metabolic process,GO:0019640~glucuronate catabolic process to xylulose 5-phosphate,GO:0019853~L-ascorbic acid biosynthetic process,GO:0042840~D-glucuronate catabolic process,GO:0046185~aldehyde catabolic process,GO:0055114~oxidation-reduction process,GO:1901687~glutathione derivative biosynthetic process,
P15121, E9PCX2, A0A024R7A8	aldo-keto reductase family 1 member B(AKR1B1)	AKR1B1	GO:0001894~tissue homeostasis,GO:0005975~carbohydrate metabolic process,GO:0005996~monosaccharide metabolic process,GO:0006061~sorbitol biosynthetic process,GO:0006700~C21-steroid hormone biosynthetic process,GO:0006950~response to stress,GO:0009414~response to water deprivation,GO:0018931~naphthalene metabolic process,GO:0031098~stress-activated protein kinase signaling cascade,GO:0042415~norepi…
O60218	aldo-keto reductase family 1 member B10(AKR1B10)	AKR1B10	GO:0001523~retinoid metabolic process,GO:0006081~cellular aldehyde metabolic process,GO:0007586~digestion,GO:0008202~steroid metabolic process,GO:0016488~farnesol catabolic process,GO:0044597~daunorubicin metabolic process,GO:0044598~doxorubicin metabolic process,GO:0055114~oxidation-reduction process,
Q04828, H0Y804	aldo-keto reductase family 1 member C1(AKR1C1)	AKR1C1	GO:0001523~retinoid metabolic process,GO:0006805~xenobiotic metabolic process,GO:0007586~digestion,GO:0008206~bile acid metabolic process,GO:0015721~bile acid and bile salt transport,GO:0030299~intestinal cholesterol absorption,GO:0030855~epithelial cell differentiation,GO:0042448~progesterone metabolic process,GO:0042574~retinal metabolic process,GO:0042632~cholesterol homeostasis,GO:0044597~dau…
B4DK69, P52895, S4R3P0	aldo-keto reductase family 1 member C2(AKR1C2)	AKR1C2	GO:0006693~prostaglandin metabolic process,GO:0007186~G-protein coupled receptor signaling pathway,GO:0007586~digestion,GO:0008202~steroid metabolic process,GO:0008284~positive regulation of cell proliferation,GO:0030855~epithelial cell differentiation,GO:0042448~progesterone metabolic process,GO:0044597~daunorubicin metabolic process,GO:0044598~doxorubicin metabolic process,GO:0051897~positive r…
A0A0A0MSS8, S4R3Z2, P42330	aldo-keto reductase family 1 member C3(AKR1C3)	AKR1C3	GO:0000060~protein import into nucleus, translocation,GO:0001523~retinoid metabolic process,GO:0006693~prostaglandin metabolic process,GO:0007186~G-protein coupled receptor signaling pathway,GO:0007584~response to nutrient,GO:0008202~steroid metabolic process,GO:0008284~positive regulation of cell proliferation,GO:0008584~male gonad development,GO:0009267~cellular response to starvation,GO:001094…
O43488, V9HWA2, H3BLU7	aldo-keto reductase family 7 member A2(AKR7A2)	AKR7A2	GO:0005975~carbohydrate metabolic process,GO:0006081~cellular aldehyde metabolic process,GO:0006805~xenobiotic metabolic process,GO:0044597~daunorubicin metabolic process,GO:0044598~doxorubicin metabolic process,GO:0055114~oxidation-reduction process,
Q7Z3A2, A0A024RC95, P47895, H0Y2X5	aldehyde dehydrogenase 1 family member A3(ALDH1A3)	ALDH1A3	GO:0002072~optic cup morphogenesis involved in camera-type eye development,GO:0002138~retinoic acid biosynthetic process,GO:0007626~locomotory behavior,GO:0021768~nucleus accumbens development,GO:0042472~inner ear morphogenesis,GO:0042572~retinol metabolic process,GO:0042573~retinoic acid metabolic process,GO:0042574~retinal metabolic process,GO:0043065~positive regulation of apoptotic process,GO…
A0A1B0GTJ4, A0A1B0GW82, A0A1B0GTG2, A0A0J9YWF7, P49419, A0A1B0GUA1, A0A1B0GW77, A0A1B0GTY9, A0A1B0GV49, A0A1B0GUY0	aldehyde dehydrogenase 7 family member A1(ALDH7A1)	ALDH7A1	GO:0006081~cellular aldehyde metabolic process,GO:0006554~lysine catabolic process,GO:0007605~sensory perception of sound,GO:0019285~glycine betaine biosynthetic process from choline,GO:0042426~choline catabolic process,GO:0055114~oxidation-reduction process,
P49189	aldehyde dehydrogenase 9 family member A1(ALDH9A1)	ALDH9A1	GO:0006081~cellular aldehyde metabolic process,GO:0042136~neurotransmitter biosynthetic process,GO:0042445~hormone metabolic process,GO:0045329~carnitine biosynthetic process,GO:0055114~oxidation-reduction process,
H3BPS8, H3BQN4, A0A0M4FNU3, J3KPS3, V9HWN7, P04075	aldolase, fructose-bisphosphate A(ALDOA)	ALDOA	GO:0002576~platelet degranulation,GO:0006000~fructose metabolic process,GO:0006094~gluconeogenesis,GO:0006096~glycolytic process,GO:0006754~ATP biosynthetic process,GO:0006941~striated muscle contraction,GO:0007015~actin filament organization,GO:0008360~regulation of cell shape,GO:0030388~fructose 1,6-bisphosphate metabolic process,GO:0046716~muscle cell cellular homeostasis,GO:0051289~protein ho…
A0A024QZ64, P09972, A8MVZ9	aldolase, fructose-bisphosphate C(ALDOC)	ALDOC	GO:0006000~fructose metabolic process,GO:0006094~gluconeogenesis,GO:0006096~glycolytic process,GO:0030388~fructose 1,6-bisphosphate metabolic process,GO:0030855~epithelial cell differentiation,GO:0061621~canonical glycolysis,
Q9Y673	ALG5, dolichyl-phosphate beta-glucosyltransferase(ALG5)	ALG5	GO:0006486~protein glycosylation,GO:0006487~protein N-linked glycosylation,GO:0006506~GPI anchor biosynthetic process,GO:0007368~determination of left/right symmetry,GO:0018279~protein N-linked glycosylation via asparagine,GO:0019348~dolichol metabolic process,GO:0035269~protein O-linked mannosylation,
E9PB61, Q86V81	Aly/REF export factor(ALYREF)	ALYREF	GO:0000018~regulation of DNA recombination,GO:0000398~mRNA splicing, via spliceosome,GO:0001649~osteoblast differentiation,GO:0006369~termination of RNA polymerase II transcription,GO:0006405~RNA export from nucleus,GO:0006406~mRNA export from nucleus,GO:0031124~mRNA 3'-end processing,GO:0031297~replication fork processing,GO:0032786~positive regulation of DNA-templated transcription, elongation,…
H3BLS9, E9PDP5, H7C2F5, Q8IWZ3	ankyrin repeat and KH domain containing 1(ANKHD1)	ANKHD1	GO:0045087~innate immune response,
H0YM23, O75179	ankyrin repeat domain 17(ANKRD17)	ANKRD17	GO:0001955~blood vessel maturation,GO:0006275~regulation of DNA replication,GO:0016032~viral process,GO:0042742~defense response to bacterium,GO:0043123~positive regulation of I-kappaB kinase/NF-kappaB signaling,GO:0045087~innate immune response,GO:0045787~positive regulation of cell cycle,GO:0051151~negative regulation of smooth muscle cell differentiation,GO:1900087~positive regulation of G1/S …
H0YN26, Q3KPI8, P39687, Q6PKH8, Q08AJ6	acidic nuclear phosphoprotein 32 family member A(ANP32A)	ANP32A	GO:0006334~nucleosome assembly,GO:0006351~transcription, DNA-templated,GO:0006355~regulation of transcription, DNA-templated,GO:0006913~nucleocytoplasmic transport,GO:0035556~intracellular signal transduction,GO:0042981~regulation of apoptotic process,GO:0043486~histone exchange,GO:0043488~regulation of mRNA stability,
Q92688	acidic nuclear phosphoprotein 32 family member B(ANP32B)	ANP32B	GO:0001944~vasculature development,GO:0006334~nucleosome assembly,GO:0006919~activation of cysteine-type endopeptidase activity involved in apoptotic process,GO:0021591~ventricular system development,GO:0043486~histone exchange,GO:0045596~negative regulation of cell differentiation,GO:0046827~positive regulation of protein export from nucleus,GO:0048839~inner ear development,GO:0060021~palate dev…
Q9BTT0, E9PPH5, Q5TB19, E9PLC4, B4E0D5	acidic nuclear phosphoprotein 32 family member E(ANP32E)	ANP32E	GO:0006334~nucleosome assembly,GO:0006913~nucleocytoplasmic transport,GO:0016569~covalent chromatin modification,GO:0042981~regulation of apoptotic process,GO:0043086~negative regulation of catalytic activity,GO:0043486~histone exchange,
P04083, Q5TZZ9, Q5T3N1	annexin A1(ANXA1)	ANXA1	GO:0000733~DNA strand renaturation,GO:0001780~neutrophil homeostasis,GO:0002250~adaptive immune response,GO:0002548~monocyte chemotaxis,GO:0002685~regulation of leukocyte migration,GO:0006909~phagocytosis,GO:0006954~inflammatory response,GO:0007165~signal transduction,GO:0007166~cell surface receptor signaling pathway,GO:0007187~G-protein coupled receptor signaling pathway, coupled to cyclic nucl…
P50995, Q5T0G8, Q6ICS0	annexin A11(ANXA11)	ANXA11	GO:0006909~phagocytosis,GO:0007049~cell cycle,GO:0051301~cell division,GO:0051592~response to calcium ion,
H0YMU9, H0YKS4, A0A024R5Z7, H0YM50, H0YMD0, P07355, H0YN42	annexin A2(ANXA2)	ANXA2	GO:0001525~angiogenesis,GO:0001765~membrane raft assembly,GO:0001921~positive regulation of receptor recycling,GO:0001934~positive regulation of protein phosphorylation,GO:0002091~negative regulation of receptor internalization,GO:0006900~membrane budding,GO:0007589~body fluid secretion,GO:0030199~collagen fibril organization,GO:0031340~positive regulation of vesicle fusion,GO:0032804~negative re…
A6NMY6	annexin A2 pseudogene 2(ANXA2P2)	ANXA2P2	GO:0043086~negative regulation of catalytic activity,
P12429, D6RFG5, D6RA82	annexin A3(ANXA3)	ANXA3	GO:0006909~phagocytosis,GO:0010595~positive regulation of endothelial cell migration,GO:0021766~hippocampus development,GO:0031100~organ regeneration,GO:0042742~defense response to bacterium,GO:0043086~negative regulation of catalytic activity,GO:0043312~neutrophil degranulation,GO:0045766~positive regulation of angiogenesis,GO:0051054~positive regulation of DNA metabolic process,GO:0051091~posit…
P09525, Q6P452, Q6LES2	annexin A4(ANXA4)	ANXA4	GO:0006357~regulation of transcription from RNA polymerase II promoter,GO:0007165~signal transduction,GO:0007219~Notch signaling pathway,GO:0030855~epithelial cell differentiation,GO:0032088~negative regulation of NF-kappaB transcription factor activity,GO:0043066~negative regulation of apoptotic process,GO:0043086~negative regulation of catalytic activity,GO:0050819~negative regulation of coagul…
V9HWE0, D6RBE9, P08758, D6RBL5	annexin A5(ANXA5)	ANXA5	GO:0007165~signal transduction,GO:0007596~blood coagulation,GO:0010033~response to organic substance,GO:0043066~negative regulation of apoptotic process,GO:0043086~negative regulation of catalytic activity,GO:0050819~negative regulation of coagulation,
B2R657, P20073	annexin A7(ANXA7)	ANXA7	GO:0006874~cellular calcium ion homeostasis,GO:0006914~autophagy,GO:0007599~hemostasis,GO:0008283~cell proliferation,GO:0008360~regulation of cell shape,GO:0009651~response to salt stress,GO:0009992~cellular water homeostasis,GO:0010629~negative regulation of gene expression,GO:0014070~response to organic cyclic compound,GO:0030855~epithelial cell differentiation,GO:0035176~social behavior,GO:005…
P13928, A0A087WTN9, B4DTB3, A0A075B765	annexin A8(ANXA8)	ANXA8	GO:0007032~endosome organization,GO:0007596~blood coagulation,GO:0016197~endosomal transport,GO:1900004~negative regulation of serine-type endopeptidase activity,GO:1900138~negative regulation of phospholipase A2 activity,
C9J1E7, Q10567	adaptor related protein complex 1 beta 1 subunit(AP1B1)	AP1B1	GO:0006886~intracellular protein transport,GO:0007368~determination of left/right symmetry,GO:0007507~heart development,GO:0016192~vesicle-mediated transport,GO:0019886~antigen processing and presentation of exogenous peptide antigen via MHC class II,GO:0050690~regulation of defense response to virus by virus,
K7EJJ1, Q53GI5, Q9Y6Q5	adaptor related protein complex 1 mu 2 subunit(AP1M2)	AP1M2	GO:0006605~protein targeting,GO:0006886~intracellular protein transport,GO:0006903~vesicle targeting,GO:0016192~vesicle-mediated transport,GO:0019886~antigen processing and presentation of exogenous peptide antigen via MHC class II,GO:0050690~regulation of defense response to virus by virus,
O00203, A0A0S2Z5J4, A0A0S2Z4Z4	adaptor related protein complex 3 beta 1 subunit(AP3B1)	AP3B1	GO:0006622~protein targeting to lysosome,GO:0006886~intracellular protein transport,GO:0007596~blood coagulation,GO:0008089~anterograde axonal transport,GO:0016192~vesicle-mediated transport,GO:0032438~melanosome organization,GO:0048007~antigen processing and presentation, exogenous lipid antigen via MHC class Ib,GO:0048490~anterograde synaptic vesicle transport,GO:0051138~positive regulation of …
O14617, Q6PK82	adaptor related protein complex 3 delta 1 subunit(AP3D1)	AP3D1	GO:0006726~eye pigment biosynthetic process,GO:0006886~intracellular protein transport,GO:0008089~anterograde axonal transport,GO:0016192~vesicle-mediated transport,GO:0032438~melanosome organization,GO:0033365~protein localization to organelle,GO:0035646~endosome to melanosome transport,GO:0048007~antigen processing and presentation, exogenous lipid antigen via MHC class Ib,GO:0048490~anterograd…
F5H459, Q92572	adaptor related protein complex 3 sigma 1 subunit(AP3S1)	AP3S1	GO:0006886~intracellular protein transport,GO:0008089~anterograde axonal transport,GO:0008286~insulin receptor signaling pathway,GO:0016192~vesicle-mediated transport,GO:0048490~anterograde synaptic vesicle transport,
P13798, C9JIF9, A0A024R2U9	acylaminoacyl-peptide hydrolase(APEH)	APEH	GO:0006415~translational termination,GO:0006508~proteolysis,GO:0050435~beta-amyloid metabolic process,
Q5TZP7, P27695, G3V5M0, G3V359, G3V5Q1, A0A0C4DGK8, G3V3C7, G3V3M6	apurinic/apyrimidinic endodeoxyribonuclease 1(APEX1)	APEX1	GO:0000723~telomere maintenance,GO:0006281~DNA repair,GO:0006284~base-excision repair,GO:0006286~base-excision repair, base-free sugar-phosphate removal,GO:0006310~DNA recombination,GO:0006351~transcription, DNA-templated,GO:0006355~regulation of transcription, DNA-templated,GO:0007568~aging,GO:0014912~negative regulation of smooth muscle cell migration,GO:0042493~response to drug,GO:0043488~regu…
G3V1C3, B4DDR3, Q9BZZ5	apoptosis inhibitor 5(API5)	API5	GO:0006915~apoptotic process,GO:0043066~negative regulation of apoptotic process,GO:2000270~negative regulation of fibroblast apoptotic process,
S4R3D6, B4DY17, Q96GX9	APAF1 interacting protein(APIP)	APIP	GO:0006915~apoptotic process,GO:0019284~L-methionine biosynthetic process from S-adenosylmethionine,GO:0019509~L-methionine biosynthetic process from methylthioadenosine,GO:0043066~negative regulation of apoptotic process,GO:0051289~protein homotetramerization,GO:0070269~pyroptosis,GO:0070372~regulation of ERK1 and ERK2 cascade,
Q9UKG1	adaptor protein, phosphotyrosine interacting with PH domain and leucine zipper 1(APPL1)	APPL1	GO:0007049~cell cycle,GO:0007165~signal transduction,GO:0008283~cell proliferation,GO:0008286~insulin receptor signaling pathway,GO:0046324~regulation of glucose import,GO:0090003~regulation of establishment of protein localization to plasma membrane,GO:0097192~extrinsic apoptotic signaling pathway in absence of ligand,
H3BQF1, H3BQB1, H3BQZ9, P07741	adenine phosphoribosyltransferase(APRT)	APRT	GO:0006168~adenine salvage,GO:0007595~lactation,GO:0007625~grooming behavior,GO:0009116~nucleoside metabolic process,GO:0032869~cellular response to insulin stimulus,GO:0043101~purine-containing compound salvage,GO:0044209~AMP salvage,
B0YIW5, P48444, B0YIW6	archain 1(ARCN1)	ARCN1	GO:0006886~intracellular protein transport,GO:0006888~ER to Golgi vesicle-mediated transport,GO:0006890~retrograde vesicle-mediated transport, Golgi to ER,GO:0008344~adult locomotory behavior,GO:0015031~protein transport,GO:0021691~cerebellar Purkinje cell layer maturation,GO:0043473~pigmentation,
P84077, A0A024R3Q3	ADP ribosylation factor 1(ARF1)	ARF1	GO:0002090~regulation of receptor internalization,GO:0006661~phosphatidylinositol biosynthetic process,GO:0006878~cellular copper ion homeostasis,GO:0006892~post-Golgi vesicle-mediated transport,GO:0007015~actin filament organization,GO:0007264~small GTPase mediated signal transduction,GO:0015031~protein transport,GO:0019886~antigen processing and presentation of exogenous peptide antigen via MHC…
P61204, F5H0C7, A0A024R0Y6	ADP ribosylation factor 3(ARF3)	ARF3	GO:0006661~phosphatidylinositol biosynthetic process,GO:0006890~retrograde vesicle-mediated transport, Golgi to ER,GO:0007264~small GTPase mediated signal transduction,GO:0015031~protein transport,
C9JAK5, C9JPM4, U3KQF2, P18085	ADP ribosylation factor 4(ARF4)	ARF4	GO:0006471~protein ADP-ribosylation,GO:0006888~ER to Golgi vesicle-mediated transport,GO:0006890~retrograde vesicle-mediated transport, Golgi to ER,GO:0007173~epidermal growth factor receptor signaling pathway,GO:0007264~small GTPase mediated signal transduction,GO:0007420~brain development,GO:0007612~learning,GO:0015031~protein transport,GO:0016477~cell migration,GO:0031584~activation of phospho…
Q8N6T3, F8VWH9, F8W1U7, Q53F62, E5RHT6, E5RHC5	ADP ribosylation factor GTPase activating protein 1(ARFGAP1)	ARFGAP1	GO:0006888~ER to Golgi vesicle-mediated transport,GO:0006890~retrograde vesicle-mediated transport, Golgi to ER,GO:0015031~protein transport,GO:0030100~regulation of endocytosis,GO:0036498~IRE1-mediated unfolded protein response,GO:0043547~positive regulation of GTPase activity,
E9PIY6, H0YDN9, G5E9L0, E9PQP3, A0A0D9SF70, Q8N6H7	ADP ribosylation factor GTPase activating protein 2(ARFGAP2)	ARFGAP2	GO:0006888~ER to Golgi vesicle-mediated transport,GO:0006890~retrograde vesicle-mediated transport, Golgi to ER,GO:0015031~protein transport,GO:0043547~positive regulation of GTPase activity,
B7ZA10, B4E273, P53367	ADP ribosylation factor interacting protein 1(ARFIP1)	ARFIP1	GO:0006886~intracellular protein transport,GO:0034315~regulation of Arp2/3 complex-mediated actin nucleation,GO:0050708~regulation of protein secretion,GO:0098609~cell-cell adhesion,
Q07960, H0YE29	Rho GTPase activating protein 1(ARHGAP1)	ARHGAP1	GO:0007165~signal transduction,GO:0007264~small GTPase mediated signal transduction,GO:0007266~Rho protein signal transduction,GO:0009967~positive regulation of signal transduction,GO:0043547~positive regulation of GTPase activity,GO:0051056~regulation of small GTPase mediated signal transduction,GO:0098609~cell-cell adhesion,
J3KRE2, P52565, V9HWE8, J3KS60, J3QQX2, J3KRY1, A0A0S2Z3D9, J3KTF8	Rho GDP dissociation inhibitor alpha(ARHGDIA)	ARHGDIA	GO:0006928~movement of cell or subcellular component,GO:0007162~negative regulation of cell adhesion,GO:0007266~Rho protein signal transduction,GO:0008360~regulation of cell shape,GO:0030336~negative regulation of cell migration,GO:0032880~regulation of protein localization,GO:0035023~regulation of Rho protein signal transduction,GO:0043066~negative regulation of apoptotic process,GO:0043547~posi…
P52566, H0YGX7, F5H3P3, A0A024RAS5, F5H6Q0, F5H2R5	Rho GDP dissociation inhibitor beta(ARHGDIB)	ARHGDIB	GO:0006928~movement of cell or subcellular component,GO:0007162~negative regulation of cell adhesion,GO:0007275~multicellular organism development,GO:0035023~regulation of Rho protein signal transduction,GO:0043547~positive regulation of GTPase activity,GO:0051056~regulation of small GTPase mediated signal transduction,GO:0071461~cellular response to redox state,GO:1901164~negative regulation of …
M0QZR4, A0A024R0R1, Q92888	Rho guanine nucleotide exchange factor 1(ARHGEF1)	ARHGEF1	GO:0007266~Rho protein signal transduction,GO:0008283~cell proliferation,GO:0035023~regulation of Rho protein signal transduction,GO:0043547~positive regulation of GTPase activity,GO:0050771~negative regulation of axonogenesis,
D3DVA5, V9GYM8, Q92974	Rho/Rac guanine nucleotide exchange factor 2(ARHGEF2)	ARHGEF2	GO:0000132~establishment of mitotic spindle orientation,GO:0000902~cell morphogenesis,GO:0006886~intracellular protein transport,GO:0007015~actin filament organization,GO:0007026~negative regulation of microtubule depolymerization,GO:0007067~mitotic nuclear division,GO:0032755~positive regulation of interleukin-6 production,GO:0032760~positive regulation of tumor necrosis factor production,GO:003…
B4DZG7, P40616, F8VYN9	ADP ribosylation factor like GTPase 1(ARL1)	ARL1	GO:0007030~Golgi organization,GO:0007264~small GTPase mediated signal transduction,GO:0009404~toxin metabolic process,GO:0031584~activation of phospholipase D activity,GO:0034067~protein localization to Golgi apparatus,GO:0042147~retrograde transport, endosome to Golgi,GO:0048193~Golgi vesicle transport,
F5GYV5, Q66PJ3, F5H7X4, H7BZV4, F8WCT1, A0A0C4DG62	ADP ribosylation factor like GTPase 6 interacting protein 4(ARL6IP4)	ARL6IP4	GO:0006397~mRNA processing,GO:0008380~RNA splicing,
Q9H993, F5GZY1	acidic residue methyltransferase 1(ARMT1)	ARMT1	GO:0006479~protein methylation,GO:0006974~cellular response to DNA damage stimulus,GO:0032259~methylation,GO:2001020~regulation of response to DNA damage stimulus,
C9JEY1, C9K057	actin related protein 2/3 complex subunit 1B(ARPC1B)	ARPC1B	GO:0006928~movement of cell or subcellular component,GO:0034314~Arp2/3 complex-mediated actin nucleation,GO:0038096~Fc-gamma receptor signaling pathway involved in phagocytosis,GO:0043627~response to estrogen,GO:0048013~ephrin receptor signaling pathway,
A0A024R408, O15144, Q53R19	actin related protein 2/3 complex subunit 2(ARPC2)	ARPC2	GO:0006928~movement of cell or subcellular component,GO:0010592~positive regulation of lamellipodium assembly,GO:0034314~Arp2/3 complex-mediated actin nucleation,GO:0038096~Fc-gamma receptor signaling pathway involved in phagocytosis,GO:0048013~ephrin receptor signaling pathway,GO:1900026~positive regulation of substrate adhesion-dependent cell spreading,
Q2LE71, C9JZD1, O15145	actin related protein 2/3 complex subunit 3(ARPC3)	ARPC3	GO:0006928~movement of cell or subcellular component,GO:0034314~Arp2/3 complex-mediated actin nucleation,GO:0038096~Fc-gamma receptor signaling pathway involved in phagocytosis,GO:0048013~ephrin receptor signaling pathway,GO:1990090~cellular response to nerve growth factor stimulus,
R4GN08, P59998, F8WDD7	actin related protein 2/3 complex subunit 4(ARPC4)	ARPC4	GO:0030041~actin filament polymerization,GO:0034314~Arp2/3 complex-mediated actin nucleation,GO:0038096~Fc-gamma receptor signaling pathway involved in phagocytosis,GO:0045010~actin nucleation,GO:0048013~ephrin receptor signaling pathway,
A0A0A6YYG9, F8WCF6, H7C0A3	ARPC4-TTLL3 readthrough(ARPC4-TTLL3)	ARPC4-TTLL3	GO:0006464~cellular protein modification process,GO:0030041~actin filament polymerization,GO:0034314~Arp2/3 complex-mediated actin nucleation,
B1ALC0, O15511	actin related protein 2/3 complex subunit 5(ARPC5)	ARPC5	GO:0006928~movement of cell or subcellular component,GO:0014909~smooth muscle cell migration,GO:0016477~cell migration,GO:0021769~orbitofrontal cortex development,GO:0030011~maintenance of cell polarity,GO:0030036~actin cytoskeleton organization,GO:0031023~microtubule organizing center organization,GO:0034314~Arp2/3 complex-mediated actin nucleation,GO:0038096~Fc-gamma receptor signaling pathway …
B3KPC7, Q9BPX5, A0A024R897	actin related protein 2/3 complex subunit 5 like(ARPC5L)	ARPC5L	GO:0016477~cell migration,GO:0034314~Arp2/3 complex-mediated actin nucleation,
H3BQ52, A0A024R5U3, P56211, H3BMD8	cAMP regulated phosphoprotein 19(ARPP19)	ARPP19	GO:0000086~G2/M transition of mitotic cell cycle,GO:0007067~mitotic nuclear division,GO:0007212~dopamine receptor signaling pathway,GO:0035308~negative regulation of protein dephosphorylation,GO:0043086~negative regulation of catalytic activity,GO:0045722~positive regulation of gluconeogenesis,GO:0046326~positive regulation of glucose import,GO:0046579~positive regulation of Ras protein signal tr…
A0A1B0GUE3, Q53H01, D3DSQ1, A0A1B0GTZ5, A0A1B0GTM3, A8K0B6, A0A1B0GUH5, A0A1B0GW68, A0A1B0GUG1, A0A1B0GUA4, E7EMM4, A0A1B0GTP7, A0A1B0GV06, A0A1B0GUW4, Q13510	N-acylsphingosine amidohydrolase 1(ASAH1)	ASAH1	GO:0006629~lipid metabolic process,GO:0006672~ceramide metabolic process,GO:0006687~glycosphingolipid metabolic process,
K7ERW9, A0A087WXS7, O43681	arsA arsenite transporter, ATP-binding, homolog 1 (bacterial)(ASNA1)	ASNA1	GO:0006810~transport,GO:0015698~inorganic anion transport,GO:0036498~IRE1-mediated unfolded protein response,GO:0045048~protein insertion into ER membrane,
P08243	asparagine synthetase (glutamine-hydrolyzing)(ASNS)	ASNS	GO:0001889~liver development,GO:0006529~asparagine biosynthetic process,GO:0006541~glutamine metabolic process,GO:0008652~cellular amino acid biosynthetic process,GO:0009416~response to light stimulus,GO:0009612~response to mechanical stimulus,GO:0009636~response to toxic substance,GO:0031427~response to methotrexate,GO:0032354~response to follicle-stimulating hormone,GO:0032870~cellular response…
Q5T6L4, P00966	argininosuccinate synthase 1(ASS1)	ASS1	GO:0000050~urea cycle,GO:0000052~citrulline metabolic process,GO:0000053~argininosuccinate metabolic process,GO:0001822~kidney development,GO:0001889~liver development,GO:0006526~arginine biosynthetic process,GO:0006531~aspartate metabolic process,GO:0006953~acute-phase response,GO:0007494~midgut development,GO:0007568~aging,GO:0007584~response to nutrient,GO:0010043~response to zinc ion,GO:00100…
Q9NT62	autophagy related 3(ATG3)	ATG3	GO:0000045~autophagosome assembly,GO:0000422~mitophagy,GO:0006464~cellular protein modification process,GO:0006612~protein targeting to membrane,GO:0016236~macroautophagy,GO:0016567~protein ubiquitination,GO:0043653~mitochondrial fragmentation involved in apoptotic process,GO:0044804~nucleophagy,GO:0050765~negative regulation of phagocytosis,GO:1902017~regulation of cilium assembly,
V9HWH7, P31939	5-aminoimidazole-4-carboxamide ribonucleotide formyltransferase/IMP cyclohydrolase(ATIC)	ATIC	GO:0003360~brainstem development,GO:0006139~nucleobase-containing compound metabolic process,GO:0006164~purine nucleotide biosynthetic process,GO:0006189~'de novo' IMP biosynthetic process,GO:0009116~nucleoside metabolic process,GO:0009168~purine ribonucleoside monophosphate biosynthetic process,GO:0010035~response to inorganic substance,GO:0021549~cerebellum development,GO:0021987~cerebral corte…
E5RGN3, O00244, Q6IBA3, E5RIM7	antioxidant 1 copper chaperone(ATOX1)	ATOX1	GO:0006825~copper ion transport,GO:0006878~cellular copper ion homeostasis,GO:0006979~response to oxidative stress,GO:0015680~intracellular copper ion transport,GO:0030001~metal ion transport,GO:0035434~copper ion transmembrane transport,
P05023	ATPase Na+/K+ transporting subunit alpha 1(ATP1A1)	ATP1A1	GO:0002026~regulation of the force of heart contraction,GO:0002028~regulation of sodium ion transport,GO:0006883~cellular sodium ion homeostasis,GO:0008217~regulation of blood pressure,GO:0010107~potassium ion import,GO:0010248~establishment or maintenance of transmembrane electrochemical gradient,GO:0015991~ATP hydrolysis coupled proton transport,GO:0016311~dephosphorylation,GO:0030007~cellular …
Q6LEU2, P05026, A3KLL5	ATPase Na+/K+ transporting subunit beta 1(ATP1B1)	ATP1B1	GO:0001666~response to hypoxia,GO:0006813~potassium ion transport,GO:0006814~sodium ion transport,GO:0006874~cellular calcium ion homeostasis,GO:0006883~cellular sodium ion homeostasis,GO:0007155~cell adhesion,GO:0010107~potassium ion import,GO:0010248~establishment or maintenance of transmembrane electrochemical gradient,GO:0010468~regulation of gene expression,GO:0010882~regulation of cardiac m…
P54709, C9JA36, D3DNF9	ATPase Na+/K+ transporting subunit beta 3(ATP1B3)	ATP1B3	GO:0006810~transport,GO:0006813~potassium ion transport,GO:0006814~sodium ion transport,GO:0006883~cellular sodium ion homeostasis,GO:0010107~potassium ion import,GO:0010248~establishment or maintenance of transmembrane electrochemical gradient,GO:0030007~cellular potassium ion homeostasis,GO:0032781~positive regulation of ATPase activity,GO:0034220~ion transmembrane transport,GO:0036376~sodium i…
P25705, V9HW26, K7EQH4, K7EJP1, K7EK77, K7ERX7	ATP synthase, H+ transporting, mitochondrial F1 complex, alpha subunit 1, cardiac muscle(ATP5A1)	ATP5A1	GO:0001937~negative regulation of endothelial cell proliferation,GO:0006629~lipid metabolic process,GO:0006754~ATP biosynthetic process,GO:0009790~embryo development,GO:0015986~ATP synthesis coupled proton transport,GO:0015991~ATP hydrolysis coupled proton transport,GO:0042776~mitochondrial ATP synthesis coupled proton transport,
P06576, H0YH81, V9HW31, Q0QEN7	ATP synthase, H+ transporting, mitochondrial F1 complex, beta polypeptide(ATP5B)	ATP5B	GO:0001525~angiogenesis,GO:0001649~osteoblast differentiation,GO:0006091~generation of precursor metabolites and energy,GO:0006629~lipid metabolic process,GO:0006754~ATP biosynthetic process,GO:0006933~negative regulation of cell adhesion involved in substrate-bound cell migration,GO:0007005~mitochondrion organization,GO:0015986~ATP synthesis coupled proton transport,GO:0015991~ATP hydrolysis cou…
P38606	ATPase H+ transporting V1 subunit A(ATP6V1A)	ATP6V1A	GO:0006810~transport,GO:0008286~insulin receptor signaling pathway,GO:0015991~ATP hydrolysis coupled proton transport,GO:0015992~proton transport,GO:0016241~regulation of macroautophagy,GO:0033572~transferrin transport,GO:0034220~ion transmembrane transport,GO:0046034~ATP metabolic process,GO:0090383~phagosome acidification,
H0YC04, P21281, A0A140VK65	ATPase H+ transporting V1 subunit B2(ATP6V1B2)	ATP6V1B2	GO:0008286~insulin receptor signaling pathway,GO:0015991~ATP hydrolysis coupled proton transport,GO:0015992~proton transport,GO:0016241~regulation of macroautophagy,GO:0033572~transferrin transport,GO:0034220~ion transmembrane transport,GO:0046034~ATP metabolic process,GO:0090383~phagosome acidification,
Q53Y06, C9J8H1, P36543	ATPase H+ transporting V1 subunit E1(ATP6V1E1)	ATP6V1E1	GO:0008286~insulin receptor signaling pathway,GO:0015991~ATP hydrolysis coupled proton transport,GO:0015992~proton transport,GO:0016241~regulation of macroautophagy,GO:0033572~transferrin transport,GO:0034220~ion transmembrane transport,GO:0090383~phagosome acidification,
A4D1K0, Q16864	ATPase H+ transporting V1 subunit F(ATP6V1F)	ATP6V1F	GO:0008286~insulin receptor signaling pathway,GO:0015991~ATP hydrolysis coupled proton transport,GO:0015992~proton transport,GO:0033572~transferrin transport,GO:0034220~ion transmembrane transport,GO:0090383~phagosome acidification,
A0A024R883, O75348	ATPase H+ transporting V1 subunit G1(ATP6V1G1)	ATP6V1G1	GO:0008286~insulin receptor signaling pathway,GO:0016241~regulation of macroautophagy,GO:0033572~transferrin transport,GO:0034220~ion transmembrane transport,GO:0090383~phagosome acidification,GO:1902600~hydrogen ion transmembrane transport,
B3KUZ7, A0A024R7U9, Q9UI12, A0A024R7X3, G3V126	ATPase H+ transporting V1 subunit H(ATP6V1H)	ATP6V1H	GO:0006897~endocytosis,GO:0007035~vacuolar acidification,GO:0008286~insulin receptor signaling pathway,GO:0015991~ATP hydrolysis coupled proton transport,GO:0016032~viral process,GO:0016241~regulation of macroautophagy,GO:0033572~transferrin transport,GO:0034220~ion transmembrane transport,GO:0050690~regulation of defense response to virus by virus,GO:0050790~regulation of catalytic activity,GO:0…
A0A1W2PQD2, Q9UBB4	ataxin 10(ATXN10)	ATXN10	GO:0007399~nervous system development,GO:0031175~neuron projection development,GO:0042384~cilium assembly,GO:0070207~protein homotrimerization,
A0A024QZC0, A0A024QZB7, H3BSK9, A0A024QZ91, Q8WWM7, H3BUF6	ataxin 2 like(ATXN2L)	ATXN2L	GO:0010603~regulation of cytoplasmic mRNA processing body assembly,GO:0034063~stress granule assembly,GO:0098609~cell-cell adhesion,
Q9Y679	ancient ubiquitous protein 1(AUP1)	AUP1	GO:0030433~ER-associated ubiquitin-dependent protein catabolic process,GO:0030970~retrograde protein transport, ER to cytosol,GO:0050790~regulation of catalytic activity,
P25311, C9JEV0, A0JLQ0, A0A140VK00	alpha-2-glycoprotein 1, zinc-binding(AZGP1)	AZGP1	GO:0001580~detection of chemical stimulus involved in sensory perception of bitter taste,GO:0001895~retina homeostasis,GO:0007155~cell adhesion,GO:0008285~negative regulation of cell proliferation,GO:0019882~antigen processing and presentation,GO:0055085~transmembrane transport,GO:0071806~protein transmembrane transport,GO:0090501~RNA phosphodiester bond hydrolysis,
O95817	BCL2 associated athanogene 3(BAG3)	BAG3	GO:0006457~protein folding,GO:0007420~brain development,GO:0008625~extrinsic apoptotic signaling pathway via death domain receptors,GO:0010664~negative regulation of striated muscle cell apoptotic process,GO:0021510~spinal cord development,GO:0043066~negative regulation of apoptotic process,GO:0050790~regulation of catalytic activity,GO:0050821~protein stabilization,GO:0071260~cellular response t…
A0A0G2JJM1, A0A0G2JL47, A0A1U9X7A6, X6REW1, P46379, A0A0G2JK23, F6S6P2	BCL2 associated athanogene 6(BAG6)	BAG6	GO:0001822~kidney development,GO:0002376~immune system process,GO:0006511~ubiquitin-dependent protein catabolic process,GO:0006810~transport,GO:0007130~synaptonemal complex assembly,GO:0007283~spermatogenesis,GO:0007420~brain development,GO:0009790~embryo development,GO:0016569~covalent chromatin modification,GO:0018393~internal peptidyl-lysine acetylation,GO:0030154~cell differentiation,GO:00303…
A0A024R5H0, O75531	barrier to autointegration factor 1(BANF1)	BANF1	GO:0007077~mitotic nuclear envelope disassembly,GO:0007084~mitotic nuclear envelope reassembly,GO:0009615~response to virus,GO:0015074~DNA integration,GO:0051169~nuclear transport,GO:0075713~establishment of integrated proviral latency,
Q07812	BCL2 associated X, apoptosis regulator(BAX)	BAX	GO:0001541~ovarian follicle development,GO:0001764~neuron migration,GO:0001777~T cell homeostatic proliferation,GO:0001782~B cell homeostasis,GO:0001783~B cell apoptotic process,GO:0001822~kidney development,GO:0001836~release of cytochrome c from mitochondria,GO:0001844~protein insertion into mitochondrial membrane involved in apoptotic signaling pathway,GO:0001974~blood vessel remodeling,GO:000…
P51572, C9JQ75, C9JSP1, C9J0M4, C9JMD7	B-cell receptor-associated protein 31(BCAP31)	BCAP31	GO:0002474~antigen processing and presentation of peptide antigen via MHC class I,GO:0006886~intracellular protein transport,GO:0006888~ER to Golgi vesicle-mediated transport,GO:0006921~cellular component disassembly involved in execution phase of apoptosis,GO:0007204~positive regulation of cytosolic calcium ion concentration,GO:0007283~spermatogenesis,GO:0032471~negative regulation of endoplasmi…
B2R7W3, O75934	breast carcinoma amplified sequence 2(BCAS2)	BCAS2	GO:0000375~RNA splicing, via transesterification reactions,GO:0000398~mRNA splicing, via spliceosome,GO:0006397~mRNA processing,GO:0008380~RNA splicing,
Q9P287	BRCA2 and CDKN1A interacting protein(BCCIP)	BCCIP	GO:0000079~regulation of cyclin-dependent protein serine/threonine kinase activity,GO:0006281~DNA repair,GO:0007049~cell cycle,GO:0061101~neuroendocrine cell differentiation,
A0A1W2PQ43, E9PK09, E9PKI6, E9PQN2, Q6DCA8, E9PK91, Q9NYF8, E9PJA7	BCL2 associated transcription factor 1(BCLAF1)	BCLAF1	GO:0006351~transcription, DNA-templated,GO:0006915~apoptotic process,GO:0043065~positive regulation of apoptotic process,GO:0043620~regulation of DNA-templated transcription in response to stress,GO:0045892~negative regulation of transcription, DNA-templated,GO:2000144~positive regulation of DNA-templated transcription, initiation,GO:2001022~positive regulation of response to DNA damage stimulus,…
B3KT21, A8ASI8, P55957, B2ZP79	BH3 interacting domain death agonist(BID)	BID	GO:0001836~release of cytochrome c from mitochondria,GO:0006626~protein targeting to mitochondrion,GO:0006919~activation of cysteine-type endopeptidase activity involved in apoptotic process,GO:0007420~brain development,GO:0008625~extrinsic apoptotic signaling pathway via death domain receptors,GO:0008637~apoptotic mitochondrial changes,GO:0032355~response to estradiol,GO:0032461~positive regulat…
K7ES02, K7ESE8, Q13867, J3KSD8	bleomycin hydrolase(BLMH)	BLMH	GO:0000209~protein polyubiquitination,GO:0006508~proteolysis,GO:0009636~response to toxic substance,GO:0042493~response to drug,GO:0043418~homocysteine catabolic process,
P53004, A0A140VJF4	biliverdin reductase A(BLVRA)	BLVRA	GO:0042167~heme catabolic process,GO:0055114~oxidation-reduction process,
M0R192, V9HWI1, P30043, M0QZL1	biliverdin reductase B(BLVRB)	BLVRB	GO:0042167~heme catabolic process,GO:0055114~oxidation-reduction process,
Q6DKJ9, B2RDN4, A0A075B729, A8K3R2, Q4G0D9, Q14137, B4DEN9	block of proliferation 1(BOP1)	BOP1	GO:0000448~cleavage in ITS2 between 5.8S rRNA and LSU-rRNA of tricistronic rRNA transcript (SSU-rRNA, 5.8S rRNA, LSU-rRNA),GO:0000463~maturation of LSU-rRNA from tricistronic rRNA transcript (SSU-rRNA, 5.8S rRNA, LSU-rRNA),GO:0000466~maturation of 5.8S rRNA from tricistronic rRNA transcript (SSU-rRNA, 5.8S rRNA, LSU-rRNA),GO:0006364~rRNA processing,GO:0008283~cell proliferation,GO:0042254~ribosom…
A6NF51, F8W1J0, F8VZG4, V9HWF9, O95861	3'(2'), 5'-bisphosphate nucleotidase 1(BPNT1)	BPNT1	GO:0006139~nucleobase-containing compound metabolic process,GO:0007399~nervous system development,GO:0016311~dephosphorylation,GO:0046854~phosphatidylinositol phosphorylation,GO:0050427~3'-phosphoadenosine 5'-phosphosulfate metabolic process,
Q8TDN6	BRX1, biogenesis of ribosomes(BRIX1)	BRIX1	GO:0000027~ribosomal large subunit assembly,
P35613, A0A087X2B5, A0A087WUV8, I3L192, Q54A51	basigin (Ok blood group)(BSG)	BSG	GO:0006090~pyruvate metabolic process,GO:0007166~cell surface receptor signaling pathway,GO:0007566~embryo implantation,GO:0015718~monocarboxylic acid transport,GO:0022617~extracellular matrix disassembly,GO:0030198~extracellular matrix organization,GO:0042475~odontogenesis of dentin-containing tooth,GO:0043434~response to peptide hormone,GO:0046689~response to mercury ion,GO:0046697~decidualizat…
P20290	basic transcription factor 3(BTF3)	BTF3	GO:0001701~in utero embryonic development,GO:0006355~regulation of transcription, DNA-templated,GO:0006366~transcription from RNA polymerase II promoter,GO:0015031~protein transport,
O43684, J3QT28, A0A140VJF3	BUB3, mitotic checkpoint protein(BUB3)	BUB3	GO:0000070~mitotic sister chromatid segregation,GO:0007062~sister chromatid cohesion,GO:0007094~mitotic spindle assembly checkpoint,GO:0008608~attachment of spindle microtubules to kinetochore,GO:0031145~anaphase-promoting complex-dependent catabolic process,GO:0042787~protein ubiquitination involved in ubiquitin-dependent protein catabolic process,GO:0043161~proteasome-mediated ubiquitin-depende…
Q13895, F8WBL2	bystin like(BYSL)	BYSL	GO:0000462~maturation of SSU-rRNA from tricistronic rRNA transcript (SSU-rRNA, 5.8S rRNA, LSU-rRNA),GO:0001829~trophectodermal cell differentiation,GO:0006364~rRNA processing,GO:0007155~cell adhesion,GO:0007565~female pregnancy,GO:0008283~cell proliferation,
B3KU41, Q7L1Q6, A0A024R3Z6, C9IZ80	basic leucine zipper and W2 domains 1(BZW1)	BZW1	GO:0006351~transcription, DNA-templated,GO:0006355~regulation of transcription, DNA-templated,GO:0098609~cell-cell adhesion,
Q9HB07, Q96CT6, F8VR84, Q86UA3, F8VQQ3	chromosome 12 open reading frame 10(C12orf10)	C12orf10	GO:0035641~locomotory exploration behavior,GO:0043473~pigmentation,
H0YJB9, G3V4C6, Q549M8, Q9Y224	chromosome 14 open reading frame 166(C14orf166)	C14orf166	GO:0006351~transcription, DNA-templated,GO:0006388~tRNA splicing, via endonucleolytic cleavage and ligation,GO:0016032~viral process,GO:0045944~positive regulation of transcription from RNA polymerase II promoter,GO:0050658~RNA transport,
I3L3Q7, Q07021, I3L3B0	complement C1q binding protein(C1QBP)	C1QBP	GO:0000122~negative regulation of transcription from RNA polymerase II promoter,GO:0006351~transcription, DNA-templated,GO:0006397~mRNA processing,GO:0006915~apoptotic process,GO:0006955~immune response,GO:0006958~complement activation, classical pathway,GO:0007597~blood coagulation, intrinsic pathway,GO:0008380~RNA splicing,GO:0014065~phosphatidylinositol 3-kinase signaling,GO:0016032~viral proc…
A0A0A6YYJ8	C7orf55-LUC7L2 readthrough(C7orf55-LUC7L2)	C7orf55-LUC7L2	GO:0006376~mRNA splice site selection,GO:0050995~negative regulation of lipid catabolic process,GO:0061469~regulation of type B pancreatic cell proliferation,
V9HW21, P00918	carbonic anhydrase 2(CA2)	CA2	GO:0001822~kidney development,GO:0002009~morphogenesis of an epithelium,GO:0006730~one-carbon metabolic process,GO:0009268~response to pH,GO:0010043~response to zinc ion,GO:0015670~carbon dioxide transport,GO:0015701~bicarbonate transport,GO:0032230~positive regulation of synaptic transmission, GABAergic,GO:0032849~positive regulation of cellular pH reduction,GO:0038166~angiotensin-activated sign…
Q9HB71, A0A024R904, Q6NVY0	calcyclin binding protein(CACYBP)	CACYBP	GO:0007568~aging,GO:0045740~positive regulation of DNA replication,GO:0055007~cardiac muscle cell differentiation,GO:0060416~response to growth hormone,GO:0060548~negative regulation of cell death,GO:0071277~cellular response to calcium ion,
Q53SY7, P27708, F8VPD4	carbamoyl-phosphate synthetase 2, aspartate transcarbamylase, and dihydroorotase(CAD)	CAD	GO:0000050~urea cycle,GO:0001889~liver development,GO:0006207~'de novo' pyrimidine nucleobase biosynthetic process,GO:0006228~UTP biosynthetic process,GO:0006520~cellular amino acid metabolic process,GO:0006526~arginine biosynthetic process,GO:0006541~glutamine metabolic process,GO:0007507~heart development,GO:0007565~female pregnancy,GO:0007595~lactation,GO:0014075~response to amine,GO:0017144~d…
H3BN14, P22676, A6NER6, A0A140VK08	calbindin 2(CALB2)	CALB2	GO:0051480~regulation of cytosolic calcium ion concentration,
E9PGZ1, A0A140VKA0, Q9NYG1, C9J813, Q05682, Q6PJM5, E7EX44, Q6P707	caldesmon 1(CALD1)	CALD1	GO:0006928~movement of cell or subcellular component,GO:0006936~muscle contraction,GO:0098609~cell-cell adhesion,
G3V361, B4DJ51, P0DP24, P0DP25, E7ETZ0, P0DP23	calmodulin 1(CALM1)	CALM1	GO:0000086~G2/M transition of mitotic cell cycle,GO:0000165~MAPK cascade,GO:0001975~response to amphetamine,GO:0002027~regulation of heart rate,GO:0002576~platelet degranulation,GO:0005513~detection of calcium ion,GO:0005980~glycogen catabolic process,GO:0006936~muscle contraction,GO:0007186~G-protein coupled receptor signaling pathway,GO:0007190~activation of adenylate cyclase activity,GO:000722…
H0Y7A7, Q96HY3, E7EMB3	calmodulin 2(CALM2)	CALM2	GO:0000086~G2/M transition of mitotic cell cycle,GO:0000165~MAPK cascade,GO:0001975~response to amphetamine,GO:0002027~regulation of heart rate,GO:0002576~platelet degranulation,GO:0005513~detection of calcium ion,GO:0005980~glycogen catabolic process,GO:0006936~muscle contraction,GO:0007186~G-protein coupled receptor signaling pathway,GO:0007190~activation of adenylate cyclase activity,GO:000722…
Q9BRL5	calmodulin 3(CALM3)	CALM3	GO:0000086~G2/M transition of mitotic cell cycle,GO:0000165~MAPK cascade,GO:0001975~response to amphetamine,GO:0002027~regulation of heart rate,GO:0002576~platelet degranulation,GO:0005513~detection of calcium ion,GO:0005980~glycogen catabolic process,GO:0006936~muscle contraction,GO:0007186~G-protein coupled receptor signaling pathway,GO:0007190~activation of adenylate cyclase activity,GO:000722…
Q53H37, Q9NZT1	calmodulin like 5(CALML5)	CALML5	GO:0007165~signal transduction,GO:0008544~epidermis development,
P27797, K7EJB9, V9HW88	calreticulin(CALR)	CALR	GO:0000122~negative regulation of transcription from RNA polymerase II promoter,GO:0002474~antigen processing and presentation of peptide antigen via MHC class I,GO:0002502~peptide antigen assembly with MHC class I protein complex,GO:0006355~regulation of transcription, DNA-templated,GO:0006457~protein folding,GO:0006611~protein export from nucleus,GO:0006874~cellular calcium ion homeostasis,GO:0…
E9PF82, H0Y9J2, E9PBG7, D6R938, Q13557, A0A024RDK3	calcium/calmodulin dependent protein kinase II delta(CAMK2D)	CAMK2D	GO:0000082~G1/S transition of mitotic cell cycle,GO:0000165~MAPK cascade,GO:0001558~regulation of cell growth,GO:0001666~response to hypoxia,GO:0002026~regulation of the force of heart contraction,GO:0002028~regulation of sodium ion transport,GO:0003254~regulation of membrane depolarization,GO:0006357~regulation of transcription from RNA polymerase II promoter,GO:0006468~protein phosphorylation,G…
Q86VP6, A0A0C4DGH5	cullin associated and neddylation dissociated 1(CAND1)	CAND1	GO:0010265~SCF complex assembly,GO:0016567~protein ubiquitination,GO:0030154~cell differentiation,GO:0043086~negative regulation of catalytic activity,GO:0045899~positive regulation of RNA polymerase II transcriptional preinitiation complex assembly,
D6RGY2, P27824	calnexin(CANX)	CANX	GO:0002474~antigen processing and presentation of peptide antigen via MHC class I,GO:0006457~protein folding,GO:0007568~aging,GO:0009306~protein secretion,GO:0019886~antigen processing and presentation of exogenous peptide antigen via MHC class II,GO:0034975~protein folding in endoplasmic reticulum,GO:0048488~synaptic vesicle endocytosis,GO:0061077~chaperone-mediated protein folding,GO:0072583~cl…
D3DPU2, Q01518	adenylate cyclase associated protein 1(CAP1)	CAP1	GO:0000902~cell morphogenesis,GO:0001667~ameboidal-type cell migration,GO:0006898~receptor-mediated endocytosis,GO:0007163~establishment or maintenance of cell polarity,GO:0007165~signal transduction,GO:0007190~activation of adenylate cyclase activity,GO:0008154~actin polymerization or depolymerization,GO:0030036~actin cytoskeleton organization,
E7ENU9, V9HW69, P40121, B2R9S4	capping actin protein, gelsolin like(CAPG)	CAPG	GO:0006461~protein complex assembly,GO:0022617~extracellular matrix disassembly,GO:0051016~barbed-end actin filament capping,GO:0071803~positive regulation of podosome assembly,GO:0098609~cell-cell adhesion,
A0A024R5A3, B4DWH5, A0A024R580, P07384, B2RDI5	calpain 1(CAPN1)	CAPN1	GO:0006508~proteolysis,GO:0008284~positive regulation of cell proliferation,GO:0016241~regulation of macroautophagy,GO:0022617~extracellular matrix disassembly,GO:0032801~receptor catabolic process,GO:0060056~mammary gland involution,
P17655, Q59EF6, B4DN77	calpain 2(CAPN2)	CAPN2	GO:0001666~response to hypoxia,GO:0001824~blastocyst development,GO:0006508~proteolysis,GO:0007520~myoblast fusion,GO:0016540~protein autoprocessing,GO:0022617~extracellular matrix disassembly,GO:0051493~regulation of cytoskeleton organization,GO:0051603~proteolysis involved in cellular protein catabolic process,GO:0071230~cellular response to amino acid stimulus,
U3KQE2, K7EIV0, P04632, A0A075B7C0, K7EKD8, K7EM73, K7ELJ7, A0A0C4DGQ5	calpain small subunit 1(CAPNS1)	CAPNS1	GO:0006508~proteolysis,GO:0008284~positive regulation of cell proliferation,GO:0016241~regulation of macroautophagy,GO:0022617~extracellular matrix disassembly,
Q14444, G3V153, E9PLA9	cell cycle associated protein 1(CAPRIN1)	CAPRIN1	GO:0017148~negative regulation of translation,GO:0050775~positive regulation of dendrite morphogenesis,GO:0061003~positive regulation of dendritic spine morphogenesis,
K7ES72, Q13938, Q96ET4	calcyphosine(CAPS)	CAPS	GO:0035556~intracellular signal transduction,
P52907, A0A024R0E5	capping actin protein of muscle Z-line alpha subunit 1(CAPZA1)	CAPZA1	GO:0006461~protein complex assembly,GO:0006928~movement of cell or subcellular component,GO:0007596~blood coagulation,GO:0045087~innate immune response,GO:0051016~barbed-end actin filament capping,GO:0098609~cell-cell adhesion,
A4D0V4, F8W9N7, P47755, C9JUG7	capping actin protein of muscle Z-line alpha subunit 2(CAPZA2)	CAPZA2	GO:0006461~protein complex assembly,GO:0006928~movement of cell or subcellular component,GO:0007596~blood coagulation,GO:0045087~innate immune response,GO:0051016~barbed-end actin filament capping,
B1AK85, P47756, B4DWA6, B1AK87, B1AK88	capping actin protein of muscle Z-line beta subunit(CAPZB)	CAPZB	GO:0006928~movement of cell or subcellular component,GO:0007010~cytoskeleton organization,GO:0007596~blood coagulation,GO:0010591~regulation of lamellipodium assembly,GO:0022604~regulation of cell morphogenesis,GO:0030032~lamellipodium assembly,GO:0030036~actin cytoskeleton organization,GO:0031115~negative regulation of microtubule polymerization,GO:0031175~neuron projection development,GO:004874…
H3BUY4, H3BPY5, H3BSW7, Q9Y2V2, H3BNU9	calcium regulated heat stable protein 1(CARHSP1)	CARHSP1	GO:0006355~regulation of transcription, DNA-templated,GO:0035556~intracellular signal transduction,GO:0043488~regulation of mRNA stability,
Q86X55, K7EQA8	coactivator associated arginine methyltransferase 1(CARM1)	CARM1	GO:0003420~regulation of growth plate cartilage chondrocyte proliferation,GO:0006351~transcription, DNA-templated,GO:0006355~regulation of transcription, DNA-templated,GO:0006479~protein methylation,GO:0006977~DNA damage response, signal transduction by p53 class mediator resulting in cell cycle arrest,GO:0007568~aging,GO:0008284~positive regulation of cell proliferation,GO:0016032~viral process,…
P49589, A0A024RCG3, B4DPV7, A8MVQ3, B4DKY1	cysteinyl-tRNA synthetase(CARS)	CARS	GO:0006418~tRNA aminoacylation for protein translation,GO:0006423~cysteinyl-tRNA aminoacylation,
E7EVN1, B6CGU5, B5BU46, A0A024R3Z8, A0A0A0MS31, E7EQ06, Q6NVI2, E7ETB7, Q14790, E7EQ01	caspase 8(CASP8)	CASP8	GO:0006508~proteolysis,GO:0006915~apoptotic process,GO:0006919~activation of cysteine-type endopeptidase activity involved in apoptotic process,GO:0006921~cellular component disassembly involved in execution phase of apoptosis,GO:0007166~cell surface receptor signaling pathway,GO:0009409~response to cold,GO:0010803~regulation of tumor necrosis factor-mediated signaling pathway,GO:0010939~regulati…
A0A1S5UZ18, E7EQA0, P20810, A0A0C4DGB5, H0Y9H6, B7Z574, E7ES10, A0A024RAN2, Q59HE3, H0Y7F0, Q6AZE3, Q86YM9, E7EVY3, E7EQ12, B7Z6N0, E9PCH5, E9PDE4	calpastatin(CAST)	CAST	GO:0010951~negative regulation of endopeptidase activity,GO:0098609~cell-cell adhesion,GO:2000675~negative regulation of type B pancreatic cell apoptotic process,
P04040	catalase(CAT)	CAT	GO:0000302~response to reactive oxygen species,GO:0001649~osteoblast differentiation,GO:0001657~ureteric bud development,GO:0001666~response to hypoxia,GO:0006195~purine nucleotide catabolic process,GO:0006641~triglyceride metabolic process,GO:0007568~aging,GO:0008203~cholesterol metabolic process,GO:0009060~aerobic respiration,GO:0009642~response to light intensity,GO:0009650~UV protection,GO:00…
Q7Z4F3, C9JKI3, Q59E85, A0A024R757, Q2TNI1, E9PCT5, Q03135, A9XTE5	caveolin 1(CAV1)	CAV1	GO:0000122~negative regulation of transcription from RNA polymerase II promoter,GO:0000165~MAPK cascade,GO:0000188~inactivation of MAPK activity,GO:0001525~angiogenesis,GO:0001570~vasculogenesis,GO:0001666~response to hypoxia,GO:0001937~negative regulation of endothelial cell proliferation,GO:0001960~negative regulation of cytokine-mediated signaling pathway,GO:0002931~response to ischemia,GO:000…
A0A024R6X2, J3KS23, Q13951	core-binding factor beta subunit(CBFB)	CBFB	GO:0000209~protein polyubiquitination,GO:0001649~osteoblast differentiation,GO:0006357~regulation of transcription from RNA polymerase II promoter,GO:0006366~transcription from RNA polymerase II promoter,GO:0030098~lymphocyte differentiation,GO:0030099~myeloid cell differentiation,GO:0045944~positive regulation of transcription from RNA polymerase II promoter,GO:0048469~cell maturation,GO:0060216…
A8MTM1, E9PQ63, P16152	carbonyl reductase 1(CBR1)	CBR1	GO:0017144~drug metabolic process,GO:0019371~cyclooxygenase pathway,GO:0030855~epithelial cell differentiation,GO:0042373~vitamin K metabolic process,GO:0055114~oxidation-reduction process,
V9HW40, O75828	carbonyl reductase 3(CBR3)	CBR3	GO:0042376~phylloquinone catabolic process,GO:0050890~cognition,GO:0055114~oxidation-reduction process,
B5MD17, C9JWS9, K7ELA4, Q6IBN6, P83916, J3KS05	chromobox 1(CBX1)	CBX1	GO:0045892~negative regulation of transcription, DNA-templated,
Q13185, A4D177	chromobox 3(CBX3)	CBX3	GO:0006338~chromatin remodeling,GO:0006351~transcription, DNA-templated,GO:0016569~covalent chromatin modification,GO:0045892~negative regulation of transcription, DNA-templated,GO:0048511~rhythmic process,GO:0071549~cellular response to dexamethasone stimulus,
Q6I9T7, V9HWG0, P45973	chromobox 5(CBX5)	CBX5	GO:0007596~blood coagulation,GO:0016032~viral process,GO:0045892~negative regulation of transcription, DNA-templated,
Q8N163	cell cycle and apoptosis regulator 2(CCAR2)	CCAR2	GO:0006351~transcription, DNA-templated,GO:0006355~regulation of transcription, DNA-templated,GO:0006397~mRNA processing,GO:0006974~cellular response to DNA damage stimulus,GO:0007049~cell cycle,GO:0008380~RNA splicing,GO:0009411~response to UV,GO:0016055~Wnt signaling pathway,GO:0030308~negative regulation of cell growth,GO:0031647~regulation of protein stability,GO:0032435~negative regulation o…
A0A024R7M8, Q96CT7	coiled-coil domain containing 124(CCDC124)	CCDC124	GO:0007049~cell cycle,GO:0051301~cell division,
A0A024QZJ7, Q16204, Q05CP8	coiled-coil domain containing 6(CCDC6)	CCDC6	GO:0007010~cytoskeleton organization,
E9PC90, P14635	cyclin B1(CCNB1)	CCNB1	GO:0000086~G2/M transition of mitotic cell cycle,GO:0001556~oocyte maturation,GO:0001701~in utero embryonic development,GO:0001933~negative regulation of protein phosphorylation,GO:0006461~protein complex assembly,GO:0006977~DNA damage response, signal transduction by p53 class mediator resulting in cell cycle arrest,GO:0007052~mitotic spindle organization,GO:0007077~mitotic nuclear envelope disa…
O95067, H0YMP3	cyclin B2(CCNB2)	CCNB2	GO:0000086~G2/M transition of mitotic cell cycle,GO:0001701~in utero embryonic development,GO:0007067~mitotic nuclear division,GO:0007077~mitotic nuclear envelope disassembly,GO:0040007~growth,GO:0043029~T cell homeostasis,GO:0048538~thymus development,GO:0051301~cell division,GO:0051726~regulation of cell cycle,GO:0098609~cell-cell adhesion,
F8VQ14, P78371, V9HW96, F5GWF6	chaperonin containing TCP1 subunit 2(CCT2)	CCT2	GO:0006457~protein folding,GO:0007339~binding of sperm to zona pellucida,GO:0032212~positive regulation of telomere maintenance via telomerase,GO:0050821~protein stabilization,GO:0051086~chaperone mediated protein folding independent of cofactor,GO:0051131~chaperone-mediated protein complex assembly,GO:0051973~positive regulation of telomerase activity,GO:0090666~scaRNA localization to Cajal body…
P49368, B4DUR8, Q59H77, B3KX11	chaperonin containing TCP1 subunit 3(CCT3)	CCT3	GO:0006457~protein folding,GO:0007339~binding of sperm to zona pellucida,GO:0032212~positive regulation of telomere maintenance via telomerase,GO:0046931~pore complex assembly,GO:0050821~protein stabilization,GO:1901998~toxin transport,GO:1904871~positive regulation of protein localization to Cajal body,GO:1904874~positive regulation of telomerase RNA localization to Cajal body,
P50991	chaperonin containing TCP1 subunit 4(CCT4)	CCT4	GO:0006457~protein folding,GO:0007339~binding of sperm to zona pellucida,GO:0032212~positive regulation of telomere maintenance via telomerase,GO:0050821~protein stabilization,GO:0051973~positive regulation of telomerase activity,GO:0090666~scaRNA localization to Cajal body,GO:1901998~toxin transport,GO:1904851~positive regulation of establishment of protein localization to telomere,GO:1904871~po…
E7ENZ3, B7ZAR1, B4DX08, B4DYC8, B4DDU6, V9HW37, P48643, E9PCA1	chaperonin containing TCP1 subunit 5(CCT5)	CCT5	GO:0006457~protein folding,GO:0007339~binding of sperm to zona pellucida,GO:0009615~response to virus,GO:0032212~positive regulation of telomere maintenance via telomerase,GO:0050821~protein stabilization,GO:1901998~toxin transport,GO:1904851~positive regulation of establishment of protein localization to telomere,GO:1904871~positive regulation of protein localization to Cajal body,GO:1904874~pos…
P40227, A1JUI8, A0A024RDL1	chaperonin containing TCP1 subunit 6A(CCT6A)	CCT6A	GO:0006457~protein folding,GO:0032212~positive regulation of telomere maintenance via telomerase,GO:0050821~protein stabilization,GO:1904851~positive regulation of establishment of protein localization to telomere,GO:1904871~positive regulation of protein localization to Cajal body,GO:1904874~positive regulation of telomerase RNA localization to Cajal body,
B7Z1C9, Q6IBT3, Q99832	chaperonin containing TCP1 subunit 7(CCT7)	CCT7	GO:0006457~protein folding,GO:0007339~binding of sperm to zona pellucida,GO:0032212~positive regulation of telomere maintenance via telomerase,GO:0050821~protein stabilization,GO:1901998~toxin transport,GO:1904851~positive regulation of establishment of protein localization to telomere,GO:1904871~positive regulation of protein localization to Cajal body,GO:1904874~positive regulation of telomeras…
Q7Z759, P50990	chaperonin containing TCP1 subunit 8(CCT8)	CCT8	GO:0006457~protein folding,GO:0007339~binding of sperm to zona pellucida,GO:0032212~positive regulation of telomere maintenance via telomerase,GO:0046931~pore complex assembly,GO:0050821~protein stabilization,GO:0098609~cell-cell adhesion,GO:1901998~toxin transport,GO:1904851~positive regulation of establishment of protein localization to telomere,GO:1904871~positive regulation of protein localiz…
Q9Y5K6	CD2 associated protein(CD2AP)	CD2AP	GO:0006461~protein complex assembly,GO:0006930~substrate-dependent cell migration, cell extension,GO:0007010~cytoskeleton organization,GO:0007067~mitotic nuclear division,GO:0007165~signal transduction,GO:0016050~vesicle organization,GO:0016337~single organismal cell-cell adhesion,GO:0032911~negative regulation of transforming growth factor beta1 production,GO:0043161~proteasome-mediated ubiquiti…
P16070, H0YE40, H0YD13, H0Y2P0	CD44 molecule (Indian blood group)(CD44)	CD44	GO:0007155~cell adhesion,GO:0007160~cell-matrix adhesion,GO:0016337~single organismal cell-cell adhesion,GO:0022617~extracellular matrix disassembly,GO:0030198~extracellular matrix organization,GO:0030214~hyaluronan catabolic process,GO:0033138~positive regulation of peptidyl-serine phosphorylation,GO:0033674~positive regulation of kinase activity,GO:0034116~positive regulation of heterotypic cel…
K7EQA9, K7EKQ2, A0A024R7B7, Q16543	cell division cycle 37(CDC37)	CDC37	GO:0000079~regulation of cyclin-dependent protein serine/threonine kinase activity,GO:0006457~protein folding,GO:0006605~protein targeting,GO:0010608~posttranscriptional regulation of gene expression,GO:0018108~peptidyl-tyrosine phosphorylation,GO:0038128~ERBB2 signaling pathway,GO:0050821~protein stabilization,GO:0051301~cell division,GO:0060334~regulation of interferon-gamma-mediated signaling …
A0A024RAE6, A0A024RAE4, P60953, Q5JYX0	cell division cycle 42(CDC42)	CDC42	GO:0002040~sprouting angiogenesis,GO:0003161~cardiac conduction system development,GO:0003334~keratinocyte development,GO:0006897~endocytosis,GO:0007030~Golgi organization,GO:0007088~regulation of mitotic nuclear division,GO:0007097~nuclear migration,GO:0007163~establishment or maintenance of cell polarity,GO:0007264~small GTPase mediated signal transduction,GO:0007596~blood coagulation,GO:001062…
Q99459	cell division cycle 5 like(CDC5L)	CDC5L	GO:0000278~mitotic cell cycle,GO:0000398~mRNA splicing, via spliceosome,GO:0006281~DNA repair,GO:0006351~transcription, DNA-templated,GO:0006357~regulation of transcription from RNA polymerase II promoter,GO:0030154~cell differentiation,GO:0044344~cellular response to fibroblast growth factor stimulus,GO:0071352~cellular response to interleukin-2,GO:0072422~signal transduction involved in DNA dam…
A0A0S2Z5M9, A0A1B0GUB2, A0A0S2Z5N1, Q6P1J9	cell division cycle 73(CDC73)	CDC73	GO:0000122~negative regulation of transcription from RNA polymerase II promoter,GO:0001711~endodermal cell fate commitment,GO:0006368~transcription elongation from RNA polymerase II promoter,GO:0006378~mRNA polyadenylation,GO:0007049~cell cycle,GO:0008285~negative regulation of cell proliferation,GO:0010390~histone monoubiquitination,GO:0016055~Wnt signaling pathway,GO:0016570~histone modificatio…
D3XNU5, P12830, B3GN61, A5D8W4, A0A087WU43, A0A0E3XJU3, A0A087WX17, A0A087WXI5, Q9UII7, A0A0U2ZQU7	cadherin 1(CDH1)	CDH1	GO:0007156~homophilic cell adhesion via plasma membrane adhesion molecules,GO:0007416~synapse assembly,GO:0009636~response to toxic substance,GO:0010033~response to organic substance,GO:0016337~single organismal cell-cell adhesion,GO:0021983~pituitary gland development,GO:0022408~negative regulation of cell-cell adhesion,GO:0022617~extracellular matrix disassembly,GO:0030198~extracellular matrix …
A0A087WZZ9, P06493, E5RIU6, I6L9I5, A0A024QZJ8	cyclin dependent kinase 1(CDK1)	CDK1	GO:0000082~G1/S transition of mitotic cell cycle,GO:0000083~regulation of transcription involved in G1/S transition of mitotic cell cycle,GO:0000086~G2/M transition of mitotic cell cycle,GO:0000187~activation of MAPK activity,GO:0000226~microtubule cytoskeleton organization,GO:0006260~DNA replication,GO:0006281~DNA repair,GO:0006461~protein complex assembly,GO:0006915~apoptotic process,GO:0006977…
H0Y8K3, D3DND1, Q9UKY7	CDV3 homolog(CDV3)	CDV3	GO:0008283~cell proliferation,
Q9Y6A4	cilia and flagella associated protein 20(CFAP20)	CFAP20	GO:0007275~multicellular organism development,GO:0018095~protein polyglutamylation,GO:0060271~cilium morphogenesis,GO:0060296~regulation of cilium beat frequency involved in ciliary motility,GO:2000147~positive regulation of cell motility,GO:2000253~positive regulation of feeding behavior,
G3V1A4, E9PQB7, E9PS23, E9PLJ3, P23528, E9PP50, V9HWI5, E9PK25	cofilin 1(CFL1)	CFL1	GO:0006606~protein import into nucleus,GO:0007010~cytoskeleton organization,GO:0007266~Rho protein signal transduction,GO:0009615~response to virus,GO:0022604~regulation of cell morphogenesis,GO:0030030~cell projection organization,GO:0030036~actin cytoskeleton organization,GO:0030042~actin filament depolymerization,GO:0043066~negative regulation of apoptotic process,GO:0044794~positive regulatio…
Q549N0, Q9Y281	cofilin 2(CFL2)	CFL2	GO:0007519~skeletal muscle tissue development,GO:0030042~actin filament depolymerization,GO:0030043~actin filament fragmentation,GO:0030836~positive regulation of actin filament depolymerization,GO:0045214~sarcomere organization,GO:0046716~muscle cell cellular homeostasis,
Q9UQN3, C9J0A7, B2RE76, A0A087WW88	charged multivesicular body protein 2B(CHMP2B)	CHMP2B	GO:0000920~cell separation after cytokinesis,GO:0006914~autophagy,GO:0006997~nucleus organization,GO:0007032~endosome organization,GO:0007034~vacuolar transport,GO:0007080~mitotic metaphase plate congression,GO:0010824~regulation of centrosome duplication,GO:0015031~protein transport,GO:0016197~endosomal transport,GO:0019058~viral life cycle,GO:0036258~multivesicular body assembly,GO:0039702~vira…
Q9H444	charged multivesicular body protein 4B(CHMP4B)	CHMP4B	GO:0000281~mitotic cytokinesis,GO:0000920~cell separation after cytokinesis,GO:0006620~posttranslational protein targeting to membrane,GO:0006914~autophagy,GO:0006997~nucleus organization,GO:0007034~vacuolar transport,GO:0007080~mitotic metaphase plate congression,GO:0010458~exit from mitosis,GO:0010824~regulation of centrosome duplication,GO:0016197~endosomal transport,GO:0019058~viral life cycl…
A0A024R394, A0A024R3C3, Q9UHD1, E9PHZ2, E9PPQ5	cysteine and histidine rich domain containing 1(CHORDC1)	CHORDC1	GO:0010824~regulation of centrosome duplication,GO:0061077~chaperone-mediated protein folding,GO:1900034~regulation of cellular response to heat,GO:2000299~negative regulation of Rho-dependent protein serine/threonine kinase activity,
H0YNG9, Q99653, F5GX29, H0YKE7, A0A024R9M9	calcineurin like EF-hand protein 1(CHP1)	CHP1	GO:0001578~microtubule bundle formation,GO:0001933~negative regulation of protein phosphorylation,GO:0006469~negative regulation of protein kinase activity,GO:0006611~protein export from nucleus,GO:0006813~potassium ion transport,GO:0007264~small GTPase mediated signal transduction,GO:0010923~negative regulation of phosphatase activity,GO:0017156~calcium ion regulated exocytosis,GO:0022406~membra…
Q6FI81, H3BV90, H3BT65, H3BUG4, H3BPG7	cytokine induced apoptosis inhibitor 1(CIAPIN1)	CIAPIN1	GO:0006915~apoptotic process,GO:0016226~iron-sulfur cluster assembly,GO:0030097~hemopoiesis,GO:0032259~methylation,GO:0043066~negative regulation of apoptotic process,
Q53XX5, K7EQR7, K7EJV5, K7EPM4, K7ENX8, K7ER40, K7EJV1, K7ELT6, K7EMY9, Q14011, K7ELV6, D6W5Y5	cold inducible RNA binding protein(CIRBP)	CIRBP	GO:0009409~response to cold,GO:0009411~response to UV,GO:0017148~negative regulation of translation,GO:0034063~stress granule assembly,GO:0045727~positive regulation of translation,GO:0048255~mRNA stabilization,
Q14008	cytoskeleton associated protein 5(CKAP5)	CKAP5	GO:0000086~G2/M transition of mitotic cell cycle,GO:0007051~spindle organization,GO:0007062~sister chromatid cohesion,GO:0007067~mitotic nuclear division,GO:0030951~establishment or maintenance of microtubule cytoskeleton polarity,GO:0046785~microtubule polymerization,GO:0050658~RNA transport,GO:0051297~centrosome organization,GO:0051298~centrosome duplication,GO:0051301~cell division,GO:0098609~…
Q5T179, Q9BZU3, D3DV79, P61024, Q5T178	CDC28 protein kinase regulatory subunit 1B(CKS1B)	CKS1B	GO:0007049~cell cycle,GO:0007346~regulation of mitotic cell cycle,GO:0008283~cell proliferation,GO:0044772~mitotic cell cycle phase transition,GO:0045737~positive regulation of cyclin-dependent protein serine/threonine kinase activity,GO:0045893~positive regulation of transcription, DNA-templated,GO:0051301~cell division,
P33552	CDC28 protein kinase regulatory subunit 2(CKS2)	CKS2	GO:0006357~regulation of transcription from RNA polymerase II promoter,GO:0007127~meiosis I,GO:0007346~regulation of mitotic cell cycle,GO:0008283~cell proliferation,GO:0044772~mitotic cell cycle phase transition,GO:0045737~positive regulation of cyclin-dependent protein serine/threonine kinase activity,GO:0045893~positive regulation of transcription, DNA-templated,GO:0051301~cell division,
Q5SRT3, Q53FB0, O00299	chloride intracellular channel 1(CLIC1)	CLIC1	GO:0006749~glutathione metabolic process,GO:0006821~chloride transport,GO:0007165~signal transduction,GO:0034765~regulation of ion transmembrane transport,GO:0045669~positive regulation of osteoblast differentiation,GO:0051726~regulation of cell cycle,GO:0051881~regulation of mitochondrial membrane potential,GO:0070527~platelet aggregation,GO:1902476~chloride transmembrane transport,
Q6FIC5, Q9Y696	chloride intracellular channel 4(CLIC4)	CLIC4	GO:0001525~angiogenesis,GO:0001886~endothelial cell morphogenesis,GO:0006749~glutathione metabolic process,GO:0006821~chloride transport,GO:0006915~apoptotic process,GO:0007035~vacuolar acidification,GO:0009566~fertilization,GO:0030154~cell differentiation,GO:0030216~keratinocyte differentiation,GO:0030336~negative regulation of cell migration,GO:0034765~regulation of ion transmembrane transport,…
A0A0S2Z4Y4, A0A0S2Z5H3, Q14677	clathrin interactor 1(CLINT1)	CLINT1	GO:0006897~endocytosis,GO:0016192~vesicle-mediated transport,GO:0048268~clathrin coat assembly,GO:0098609~cell-cell adhesion,
E9PMI6, P54105, J3KN38, E9PJF4	chloride nucleotide-sensitive channel 1A(CLNS1A)	CLNS1A	GO:0000387~spliceosomal snRNP assembly,GO:0006821~chloride transport,GO:0006884~cell volume homeostasis,
F8WF69, P09496	clathrin light chain A(CLTA)	CLTA	GO:0006886~intracellular protein transport,GO:0007018~microtubule-based movement,GO:0007067~mitotic nuclear division,GO:0016192~vesicle-mediated transport,GO:0019886~antigen processing and presentation of exogenous peptide antigen via MHC class II,GO:0042059~negative regulation of epidermal growth factor receptor signaling pathway,GO:0051301~cell division,GO:0072583~clathrin-mediated endocytosis,
A0A024R7S3, P09497	clathrin light chain B(CLTB)	CLTB	GO:0006886~intracellular protein transport,GO:0016192~vesicle-mediated transport,GO:0072583~clathrin-mediated endocytosis,
A0A087WVQ6, Q00610	clathrin heavy chain(CLTC)	CLTC	GO:0001649~osteoblast differentiation,GO:0006886~intracellular protein transport,GO:0006898~receptor-mediated endocytosis,GO:0007067~mitotic nuclear division,GO:0016192~vesicle-mediated transport,GO:0019886~antigen processing and presentation of exogenous peptide antigen via MHC class II,GO:0031623~receptor internalization,GO:0033572~transferrin transport,GO:0042147~retrograde transport, endosome…
K7EIG1, O75153, I3L2B0	clustered mitochondria homolog(CLUH)	CLUH	GO:0007005~mitochondrion organization,GO:0048312~intracellular distribution of mitochondria,
Q96DG6	carboxymethylenebutenolidase homolog(CMBL)	CMBL	GO:0006805~xenobiotic metabolic process,
Q5T0D2, P30085	cytidine/uridine monophosphate kinase 1(CMPK1)	CMPK1	GO:0006139~nucleobase-containing compound metabolic process,GO:0006165~nucleoside diphosphate phosphorylation,GO:0006207~'de novo' pyrimidine nucleobase biosynthetic process,GO:0006221~pyrimidine nucleotide biosynthetic process,GO:0006222~UMP biosynthetic process,GO:0009142~nucleoside triphosphate biosynthetic process,GO:0009220~pyrimidine ribonucleotide biosynthetic process,GO:0015949~nucleobase…
Q96KP4, A0A024R382	CNDP dipeptidase 2 (metallopeptidase M20 family)(CNDP2)	CNDP2	GO:0000096~sulfur amino acid metabolic process,GO:0006508~proteolysis,GO:0006750~glutathione biosynthetic process,GO:0008152~metabolic process,GO:0043171~peptide catabolic process,
Q15417	calponin 3(CNN3)	CNN3	GO:0030855~epithelial cell differentiation,GO:0031032~actomyosin structure organization,GO:0032780~negative regulation of ATPase activity,GO:0098609~cell-cell adhesion,
F8VXJ7, F8W1K5, Q9Y2B0	canopy FGF signaling regulator 2(CNPY2)	CNPY2	GO:0007167~enzyme linked receptor protein signaling pathway,GO:0009888~tissue development,GO:0010629~negative regulation of gene expression,GO:0010988~regulation of low-density lipoprotein particle clearance,GO:0045716~positive regulation of low-density lipoprotein particle receptor biosynthetic process,
Q13057	Coenzyme A synthase(COASY)	COASY	GO:0009108~coenzyme biosynthetic process,GO:0015937~coenzyme A biosynthetic process,GO:0016310~phosphorylation,
P21964, E7EUU8, H7BZ45, E7EMS6, A0A140VJG8, B8XPJ7, B8XPJ8	catechol-O-methyltransferase(COMT)	COMT	GO:0006584~catecholamine metabolic process,GO:0007565~female pregnancy,GO:0007612~learning,GO:0007614~short-term memory,GO:0008210~estrogen metabolic process,GO:0014070~response to organic cyclic compound,GO:0016036~cellular response to phosphate starvation,GO:0032259~methylation,GO:0032496~response to lipopolysaccharide,GO:0032502~developmental process,GO:0035814~negative regulation of renal sod…
P53621	coatomer protein complex subunit alpha(COPA)	COPA	GO:0006886~intracellular protein transport,GO:0006888~ER to Golgi vesicle-mediated transport,GO:0006890~retrograde vesicle-mediated transport, Golgi to ER,GO:0006891~intra-Golgi vesicle-mediated transport,GO:0030157~pancreatic juice secretion,
P53618	coatomer protein complex subunit beta 1(COPB1)	COPB1	GO:0006886~intracellular protein transport,GO:0006888~ER to Golgi vesicle-mediated transport,GO:0006890~retrograde vesicle-mediated transport, Golgi to ER,GO:0006891~intra-Golgi vesicle-mediated transport,GO:0016032~viral process,GO:0016192~vesicle-mediated transport,
P35606	coatomer protein complex subunit beta 2(COPB2)	COPB2	GO:0006886~intracellular protein transport,GO:0006888~ER to Golgi vesicle-mediated transport,GO:0006890~retrograde vesicle-mediated transport, Golgi to ER,GO:0006891~intra-Golgi vesicle-mediated transport,GO:0016192~vesicle-mediated transport,GO:1901998~toxin transport,
M0QXB4, O14579	coatomer protein complex subunit epsilon(COPE)	COPE	GO:0006888~ER to Golgi vesicle-mediated transport,GO:0006890~retrograde vesicle-mediated transport, Golgi to ER,GO:0006891~intra-Golgi vesicle-mediated transport,GO:0015031~protein transport,
Q9Y678	coatomer protein complex subunit gamma 1(COPG1)	COPG1	GO:0006886~intracellular protein transport,GO:0006888~ER to Golgi vesicle-mediated transport,GO:0006890~retrograde vesicle-mediated transport, Golgi to ER,GO:0016192~vesicle-mediated transport,GO:0051683~establishment of Golgi localization,GO:0072384~organelle transport along microtubule,
Q59EL2, H0YKU5, P61201, B4DIH5	COP9 signalosome subunit 2(COPS2)	COPS2	GO:0000122~negative regulation of transcription from RNA polymerase II promoter,GO:0000715~nucleotide-excision repair, DNA damage recognition,GO:0006283~transcription-coupled nucleotide-excision repair,GO:0006366~transcription from RNA polymerase II promoter,GO:0007165~signal transduction,GO:0008283~cell proliferation,GO:0010388~cullin deneddylation,GO:0022008~neurogenesis,GO:0030182~neuron diffe…
H7C3P9, Q9UNS2, B4DN01	COP9 signalosome subunit 3(COPS3)	COPS3	GO:0000715~nucleotide-excision repair, DNA damage recognition,GO:0001701~in utero embryonic development,GO:0006283~transcription-coupled nucleotide-excision repair,GO:0006511~ubiquitin-dependent protein catabolic process,GO:0007165~signal transduction,GO:0009416~response to light stimulus,GO:0010388~cullin deneddylation,
Q9BT78, A0A0S2Z5H7, B3KM48, D6RFN0, D6RD63, D6RAX7	COP9 signalosome subunit 4(COPS4)	COPS4	GO:0000338~protein deneddylation,GO:0000715~nucleotide-excision repair, DNA damage recognition,GO:0006283~transcription-coupled nucleotide-excision repair,GO:0010388~cullin deneddylation,
E5RHH5, Q92905, A0A024R7W9	COP9 signalosome subunit 5(COPS5)	COPS5	GO:0000338~protein deneddylation,GO:0000715~nucleotide-excision repair, DNA damage recognition,GO:0006283~transcription-coupled nucleotide-excision repair,GO:0006366~transcription from RNA polymerase II promoter,GO:0006412~translation,GO:0006413~translational initiation,GO:0010388~cullin deneddylation,GO:0016579~protein deubiquitination,GO:0045944~positive regulation of transcription from RNA pol…
Q7L5N1, E7EM64	COP9 signalosome subunit 6(COPS6)	COPS6	GO:0000338~protein deneddylation,GO:0000715~nucleotide-excision repair, DNA damage recognition,GO:0006283~transcription-coupled nucleotide-excision repair,GO:0010388~cullin deneddylation,GO:0016032~viral process,
Q567U8, F5H248, F5H7C6, F5H4U8, Q9UBW8, F5GYF7	COP9 signalosome subunit 7A(COPS7A)	COPS7A	GO:0000715~nucleotide-excision repair, DNA damage recognition,GO:0006283~transcription-coupled nucleotide-excision repair,GO:0010388~cullin deneddylation,
A0A024R4D1, Q99627, E9PGT6, H7C3S9	COP9 signalosome subunit 8(COPS8)	COPS8	GO:0000715~nucleotide-excision repair, DNA damage recognition,GO:0006283~transcription-coupled nucleotide-excision repair,GO:0007250~activation of NF-kappaB-inducing kinase activity,GO:0008285~negative regulation of cell proliferation,GO:0010387~COP9 signalosome assembly,GO:0010388~cullin deneddylation,
P61923, F8VVA7, F8VYZ4, F8W651, F8VXR1, A0A024RB72, F8VXB1, F8VUC5, F8W156	coatomer protein complex subunit zeta 1(COPZ1)	COPZ1	GO:0006886~intracellular protein transport,GO:0006888~ER to Golgi vesicle-mediated transport,GO:0006890~retrograde vesicle-mediated transport, Golgi to ER,GO:0006891~intra-Golgi vesicle-mediated transport,GO:0015031~protein transport,GO:0016192~vesicle-mediated transport,GO:1901998~toxin transport,
P31146, H3BRY3, A0A024R611	coronin 1A(CORO1A)	CORO1A	GO:0001771~immunological synapse formation,GO:0001845~phagolysosome assembly,GO:0006816~calcium ion transport,GO:0006909~phagocytosis,GO:0006928~movement of cell or subcellular component,GO:0007015~actin filament organization,GO:0008360~regulation of cell shape,GO:0030036~actin cytoskeleton organization,GO:0030335~positive regulation of cell migration,GO:0030595~leukocyte chemotaxis,GO:0030833~re…
Q9BR76, A0A024R5K1	coronin 1B(CORO1B)	CORO1B	GO:0016477~cell migration,GO:0030036~actin cytoskeleton organization,GO:0031529~ruffle organization,GO:0034315~regulation of Arp2/3 complex-mediated actin nucleation,GO:0034316~negative regulation of Arp2/3 complex-mediated actin nucleation,GO:0035767~endothelial cell chemotaxis,GO:0036120~cellular response to platelet-derived growth factor stimulus,GO:0042060~wound healing,GO:0051017~actin filam…
B4E3S0, Q9ULV4, A0A024RBI5	coronin 1C(CORO1C)	CORO1C	GO:0001755~neural crest cell migration,GO:0001932~regulation of protein phosphorylation,GO:0001933~negative regulation of protein phosphorylation,GO:0006909~phagocytosis,GO:0007165~signal transduction,GO:0010632~regulation of epithelial cell migration,GO:0010633~negative regulation of epithelial cell migration,GO:0010762~regulation of fibroblast migration,GO:0030036~actin cytoskeleton organizatio…
Q14019, H3BT58	coactosin like F-actin binding protein 1(COTL1)	COTL1	GO:0050832~defense response to fungus,
F2Z2V0, E7ENH5, Q5JX58, Q5JX44, Q5JX60, Q5JX59, A6PVH9, Q99829, B0QZ18, Q5JX45	copine 1(CPNE1)	CPNE1	GO:0006351~transcription, DNA-templated,GO:0006355~regulation of transcription, DNA-templated,GO:0006508~proteolysis,GO:0006629~lipid metabolic process,GO:0010629~negative regulation of gene expression,GO:0016192~vesicle-mediated transport,GO:0043122~regulation of I-kappaB kinase/NF-kappaB signaling,GO:0043392~negative regulation of DNA binding,GO:0045666~positive regulation of neuron differentia…
A0A087WYQ3, Q05DL8, A0A024R994, O75131	copine 3(CPNE3)	CPNE3	GO:0006468~protein phosphorylation,GO:0006629~lipid metabolic process,GO:0016192~vesicle-mediated transport,GO:0030335~positive regulation of cell migration,GO:0038128~ERBB2 signaling pathway,GO:0046474~glycerophospholipid biosynthetic process,GO:0071277~cellular response to calcium ion,GO:0071363~cellular response to growth factor stimulus,
P36551	coproporphyrinogen oxidase(CPOX)	CPOX	GO:0006779~porphyrin-containing compound biosynthetic process,GO:0006782~protoporphyrinogen IX biosynthetic process,GO:0006783~heme biosynthetic process,GO:0010039~response to iron ion,GO:0010288~response to lead ion,GO:0017085~response to insecticide,GO:0046685~response to arsenic-containing substance,GO:0051597~response to methylmercury,GO:0055114~oxidation-reduction process,
F8WJN3, Q16630	cleavage and polyadenylation specific factor 6(CPSF6)	CPSF6	GO:0006378~mRNA polyadenylation,GO:0006397~mRNA processing,GO:0051262~protein tetramerization,
Q5SYZ4, P29373	cellular retinoic acid binding protein 2(CRABP2)	CRABP2	GO:0006355~regulation of transcription, DNA-templated,GO:0006810~transport,GO:0007165~signal transduction,GO:0008544~epidermis development,GO:0035115~embryonic forelimb morphogenesis,GO:0042573~retinoic acid metabolic process,GO:0048385~regulation of retinoic acid receptor signaling pathway,GO:0048672~positive regulation of collateral sprouting,
O75629	cellular repressor of E1A stimulated genes 1(CREG1)	CREG1	GO:0006357~regulation of transcription from RNA polymerase II promoter,GO:0007275~multicellular organism development,GO:0008283~cell proliferation,GO:0040008~regulation of growth,GO:0055114~oxidation-reduction process,GO:1903507~negative regulation of nucleic acid-templated transcription,
H0YHD8, H0YFA4, P52943	cysteine rich protein 2(CRIP2)	CRIP2	GO:0008284~positive regulation of cell proliferation,GO:0030097~hemopoiesis,
I3L297, P46108, L7RT18, A0A0S2Z3K9, A0A0S2Z3Q4	CRK proto-oncogene, adaptor protein(CRK)	CRK	GO:0000186~activation of MAPKK activity,GO:0006357~regulation of transcription from RNA polymerase II promoter,GO:0009967~positive regulation of signal transduction,GO:0032956~regulation of actin cytoskeleton organization,GO:0035020~regulation of Rac protein signal transduction,GO:0038096~Fc-gamma receptor signaling pathway involved in phagocytosis,GO:0043087~regulation of GTPase activity,GO:0048…
P46109	CRK like proto-oncogene, adaptor protein(CRKL)	CRKL	GO:0000186~activation of MAPKK activity,GO:0001568~blood vessel development,GO:0007254~JNK cascade,GO:0007265~Ras protein signal transduction,GO:0007507~heart development,GO:0008284~positive regulation of cell proliferation,GO:0009887~organ morphogenesis,GO:0009952~anterior/posterior pattern specification,GO:0035556~intracellular signal transduction,GO:0048538~thymus development,GO:0060017~parath…
A0A024R0K2, E9PLT0, A0A024R0E2, O75534	cold shock domain containing E1(CSDE1)	CSDE1	GO:0006355~regulation of transcription, DNA-templated,GO:0008584~male gonad development,GO:0070966~nuclear-transcribed mRNA catabolic process, no-go decay,
P55060	chromosome segregation 1 like(CSE1L)	CSE1L	GO:0006606~protein import into nucleus,GO:0006611~protein export from nucleus,GO:0006915~apoptotic process,GO:0008283~cell proliferation,
H0Y9X2, D6REM4, Q05DL3, B4DER9, E5RG27, Q6PJ06, D6RGE5, U3KQK7, E7ETM0, U3KPX3, P48729	casein kinase 1 alpha 1(CSNK1A1)	CSNK1A1	GO:0000902~cell morphogenesis,GO:0006468~protein phosphorylation,GO:0006909~phagocytosis,GO:0007030~Golgi organization,GO:0007067~mitotic nuclear division,GO:0007165~signal transduction,GO:0007166~cell surface receptor signaling pathway,GO:0008360~regulation of cell shape,GO:0016055~Wnt signaling pathway,GO:0018105~peptidyl-serine phosphorylation,GO:0032436~positive regulation of proteasomal ubiq…
B5BUH5, E7EU96, Q5U5J2, P68400	casein kinase 2 alpha 1(CSNK2A1)	CSNK2A1	GO:0006351~transcription, DNA-templated,GO:0006355~regulation of transcription, DNA-templated,GO:0006457~protein folding,GO:0006468~protein phosphorylation,GO:0006915~apoptotic process,GO:0007165~signal transduction,GO:0008284~positive regulation of cell proliferation,GO:0016055~Wnt signaling pathway,GO:0030177~positive regulation of Wnt signaling pathway,GO:0030307~positive regulation of cell gr…
H3BNI9, P19784, H3BSA1	casein kinase 2 alpha 2(CSNK2A2)	CSNK2A2	GO:0006351~transcription, DNA-templated,GO:0006355~regulation of transcription, DNA-templated,GO:0006457~protein folding,GO:0006468~protein phosphorylation,GO:0006915~apoptotic process,GO:0016055~Wnt signaling pathway,GO:0071174~mitotic spindle checkpoint,GO:1901796~regulation of signal transduction by p53 class mediator,GO:1903146~regulation of mitophagy,GO:1903955~positive regulation of protein…
Q8NEV1	casein kinase 2 alpha 3(CSNK2A3)	CSNK2A3	GO:0006468~protein phosphorylation,GO:0008284~positive regulation of cell proliferation,GO:0030307~positive regulation of cell growth,GO:0045732~positive regulation of protein catabolic process,
P01040, C9J0E4	cystatin A(CSTA)	CSTA	GO:0010466~negative regulation of peptidase activity,GO:0010951~negative regulation of endopeptidase activity,GO:0016337~single organismal cell-cell adhesion,GO:0018149~peptide cross-linking,GO:0030216~keratinocyte differentiation,GO:0045861~negative regulation of proteolysis,
A0A1W2PQG6, P04080, Q76LA1	cystatin B(CSTB)	CSTB	GO:0008344~adult locomotory behavior,GO:0010466~negative regulation of peptidase activity,GO:0010951~negative regulation of endopeptidase activity,GO:0045861~negative regulation of proteolysis,
P56545, Q5SQP8	C-terminal binding protein 2(CTBP2)	CTBP2	GO:0000122~negative regulation of transcription from RNA polymerase II promoter,GO:0006351~transcription, DNA-templated,GO:0008285~negative regulation of cell proliferation,GO:0019079~viral genome replication,GO:0035563~positive regulation of chromatin binding,GO:0045892~negative regulation of transcription, DNA-templated,GO:0045944~positive regulation of transcription from RNA polymerase II prom…
P35221, B4DU00, G3XAM7, B4DKT9	catenin alpha 1(CTNNA1)	CTNNA1	GO:0001541~ovarian follicle development,GO:0007015~actin filament organization,GO:0007155~cell adhesion,GO:0007163~establishment or maintenance of cell polarity,GO:0007406~negative regulation of neuroblast proliferation,GO:0007568~aging,GO:0008584~male gonad development,GO:0016264~gap junction assembly,GO:0031103~axon regeneration,GO:0034332~adherens junction organization,GO:0034613~cellular prot…
P26232	catenin alpha 2(CTNNA2)	CTNNA2	GO:0007010~cytoskeleton organization,GO:0007155~cell adhesion,GO:0007409~axonogenesis,GO:0016337~single organismal cell-cell adhesion,GO:0021942~radial glia guided migration of Purkinje cell,GO:0048813~dendrite morphogenesis,GO:0048854~brain morphogenesis,GO:0051149~positive regulation of muscle cell differentiation,GO:0051823~regulation of synapse structural plasticity,GO:0060134~prepulse inhibi…
A0A024R2Q3, P35222, B5BU28, B4DGU4, E7EMJ5	catenin beta 1(CTNNB1)	CTNNB1	GO:0000122~negative regulation of transcription from RNA polymerase II promoter,GO:0000578~embryonic axis specification,GO:0000904~cell morphogenesis involved in differentiation,GO:0001569~patterning of blood vessels,GO:0001658~branching involved in ureteric bud morphogenesis,GO:0001701~in utero embryonic development,GO:0001702~gastrulation with mouth forming second,GO:0001708~cell fate specifica…
A0A087WUB9, Q8WYA6	catenin beta like 1(CTNNBL1)	CTNNBL1	GO:0000398~mRNA splicing, via spliceosome,GO:0006915~apoptotic process,GO:0016445~somatic diversification of immunoglobulins,GO:0043065~positive regulation of apoptotic process,
A0A024R4Z0, Q96FS1, C9JZR2, O60716	catenin delta 1(CTNND1)	CTNND1	GO:0006351~transcription, DNA-templated,GO:0006355~regulation of transcription, DNA-templated,GO:0007155~cell adhesion,GO:0007420~brain development,GO:0016055~Wnt signaling pathway,GO:0016337~single organismal cell-cell adhesion,GO:0034332~adherens junction organization,GO:0090090~negative regulation of canonical Wnt signaling pathway,
B4E1E0, P17812	CTP synthase 1(CTPS1)	CTPS1	GO:0006139~nucleobase-containing compound metabolic process,GO:0006241~CTP biosynthetic process,GO:0006541~glutamine metabolic process,GO:0015949~nucleobase-containing small molecule interconversion,GO:0042098~T cell proliferation,GO:0042100~B cell proliferation,GO:0042493~response to drug,GO:0044210~'de novo' CTP biosynthetic process,
X6R5C5, X6R8A1, Q5JZH0, U3KQU6, B4E324, P10619	cathepsin A(CTSA)	CTSA	GO:0006508~proteolysis,GO:0006687~glycosphingolipid metabolic process,GO:0006886~intracellular protein transport,GO:0031647~regulation of protein stability,GO:0043085~positive regulation of catalytic activity,GO:0051603~proteolysis involved in cellular protein catabolic process,GO:1904714~regulation of chaperone-mediated autophagy,GO:1904715~negative regulation of chaperone-mediated autophagy,
A0A024R374, B4DMY4, P07858	cathepsin B(CTSB)	CTSB	GO:0002224~toll-like receptor signaling pathway,GO:0006508~proteolysis,GO:0030574~collagen catabolic process,GO:0030855~epithelial cell differentiation,GO:0042981~regulation of apoptotic process,GO:0046697~decidualization,GO:0046718~viral entry into host cell,GO:0050790~regulation of catalytic activity,GO:0051603~proteolysis involved in cellular protein catabolic process,GO:0097067~cellular respo…
P53634, H0YCY8	cathepsin C(CTSC)	CTSC	GO:0001913~T cell mediated cytotoxicity,GO:0006508~proteolysis,GO:0006888~ER to Golgi vesicle-mediated transport,GO:0006915~apoptotic process,GO:0006955~immune response,GO:0007568~aging,GO:0010033~response to organic substance,GO:0048208~COPII vesicle coating,GO:0051603~proteolysis involved in cellular protein catabolic process,GO:1903052~positive regulation of proteolysis involved in cellular pr…
V9HWI3, A0A1B0GW44, A0A1B0GVP3, C9JH19, A0A1B0GWE8, P07339, F8WD96, A0A1B0GV23, A0A1B0GVD5	cathepsin D(CTSD)	CTSD	GO:0006508~proteolysis,GO:0006914~autophagy,GO:0019886~antigen processing and presentation of exogenous peptide antigen via MHC class II,GO:0030163~protein catabolic process,GO:0030574~collagen catabolic process,
Q9UBR2	cathepsin Z(CTSZ)	CTSZ	GO:0002003~angiotensin maturation,GO:0006508~proteolysis,GO:0006888~ER to Golgi vesicle-mediated transport,GO:0048208~COPII vesicle coating,GO:0051603~proteolysis involved in cellular protein catabolic process,GO:0060441~epithelial tube branching involved in lung morphogenesis,
Q53HG7, A0A024R5M3, Q14247	cortactin(CTTN)	CTTN	GO:0006886~intracellular protein transport,GO:0006898~receptor-mediated endocytosis,GO:0006930~substrate-dependent cell migration, cell extension,GO:0030041~actin filament polymerization,GO:0030516~regulation of axon extension,GO:0030838~positive regulation of actin filament polymerization,GO:0031532~actin cytoskeleton reorganization,GO:0045987~positive regulation of smooth muscle contraction,GO:…
A0A0C4DGX4, A0A090N7U0, Q75MQ1, Q13616, B3KTW0	cullin 1(CUL1)	CUL1	GO:0000082~G1/S transition of mitotic cell cycle,GO:0000086~G2/M transition of mitotic cell cycle,GO:0000209~protein polyubiquitination,GO:0002223~stimulatory C-type lectin receptor signaling pathway,GO:0006511~ubiquitin-dependent protein catabolic process,GO:0006513~protein monoubiquitination,GO:0006915~apoptotic process,GO:0007050~cell cycle arrest,GO:0008283~cell proliferation,GO:0008285~negat…
O60888, C9IZG4	cutA divalent cation tolerance homolog(CUTA)	CUTA	GO:0008104~protein localization,GO:0010038~response to metal ion,
Q9P013	CWC15 spliceosome associated protein homolog(CWC15)	CWC15	GO:0000398~mRNA splicing, via spliceosome,
Q6UX04, D6REK3	CWC27 spliceosome associated protein homolog(CWC27)	CWC27	GO:0000398~mRNA splicing, via spliceosome,GO:0000413~protein peptidyl-prolyl isomerization,GO:0006457~protein folding,
P00167	cytochrome b5 type A(CYB5A)	CYB5A	GO:0019852~L-ascorbic acid metabolic process,GO:0046686~response to cadmium ion,GO:0055114~oxidation-reduction process,GO:1902600~hydrogen ion transmembrane transport,
P00387, B1AHF3, A0A024R4X0	cytochrome b5 reductase 3(CYB5R3)	CYB5R3	GO:0006695~cholesterol biosynthetic process,GO:0008015~blood circulation,GO:0019852~L-ascorbic acid metabolic process,GO:0055114~oxidation-reduction process,
G4XXL9, P99999, C9JFR7	cytochrome c, somatic(CYCS)	CYCS	GO:0000302~response to reactive oxygen species,GO:0006122~mitochondrial electron transport, ubiquinol to cytochrome c,GO:0006123~mitochondrial electron transport, cytochrome c to oxygen,GO:0006470~protein dephosphorylation,GO:0007005~mitochondrion organization,GO:0008635~activation of cysteine-type endopeptidase activity involved in apoptotic process by cytochrome c,GO:0045333~cellular respiratio…
A0A0C4DFL7, Q16850	cytochrome P450 family 51 subfamily A member 1(CYP51A1)	CYP51A1	GO:0006694~steroid biosynthetic process,GO:0006695~cholesterol biosynthetic process,GO:0016125~sterol metabolic process,GO:0033488~cholesterol biosynthetic process via 24,25-dihydrolanosterol,GO:0055114~oxidation-reduction process,GO:0070988~demethylation,
Q14118, A0A024R2W4	dystroglycan 1(DAG1)	DAG1	GO:0002011~morphogenesis of an epithelial sheet,GO:0006493~protein O-linked glycosylation,GO:0006509~membrane protein ectodomain proteolysis,GO:0006607~NLS-bearing protein import into nucleus,GO:0007016~cytoskeletal anchoring at plasma membrane,GO:0010470~regulation of gastrulation,GO:0010717~regulation of epithelial to mesenchymal transition,GO:0016340~calcium-dependent cell-matrix adhesion,GO:0…
P14868, A0A140VJW5, Q53T60, D3DP78	aspartyl-tRNA synthetase(DARS)	DARS	GO:0006412~translation,GO:0006418~tRNA aminoacylation for protein translation,GO:0006422~aspartyl-tRNA aminoacylation,GO:0006461~protein complex assembly,
K7EQ55, Q96EP5, K7EK33, A0A0S2Z569, K7EQ02	DAZ associated protein 1(DAZAP1)	DAZAP1	GO:0001893~maternal placenta development,GO:0007283~spermatogenesis,GO:0008283~cell proliferation,GO:0030154~cell differentiation,GO:0048026~positive regulation of mRNA splicing, via spliceosome,
B8ZWD8, A0A0A0MTI5, P07108, B8ZWD1, A0A024RAF2, B8ZWD9	diazepam binding inhibitor, acyl-CoA binding protein(DBI)	DBI	GO:0006810~transport,GO:0018345~protein palmitoylation,GO:0036151~phosphatidylcholine acyl-chain remodeling,
Q16643, B3KSQ7, D6R9W4	drebrin 1(DBN1)	DBN1	GO:0007015~actin filament organization,GO:0010643~cell communication by chemical coupling,GO:0010644~cell communication by electrical coupling,GO:0032507~maintenance of protein location in cell,GO:0048168~regulation of neuronal synaptic plasticity,GO:0050773~regulation of dendrite development,GO:0061351~neural precursor cell proliferation,GO:0098609~cell-cell adhesion,
B4DDD6, H0Y5J4, B4DUF9, Q9UJU6	drebrin like(DBNL)	DBNL	GO:0002250~adaptive immune response,GO:0006898~receptor-mediated endocytosis,GO:0007257~activation of JUN kinase activity,GO:0007416~synapse assembly,GO:0016601~Rac protein signal transduction,GO:0048812~neuron projection morphogenesis,GO:0071800~podosome assembly,GO:0097178~ruffle assembly,GO:0098609~cell-cell adhesion,
P81605	dermcidin(DCD)	DCD	GO:0006508~proteolysis,GO:0031640~killing of cells of other organism,GO:0042742~defense response to bacterium,GO:0050832~defense response to fungus,
Q96C86	decapping enzyme, scavenger(DCPS)	DCPS	GO:0000288~nuclear-transcribed mRNA catabolic process, deadenylation-dependent decay,GO:0000290~deadenylation-dependent decapping of nuclear-transcribed mRNA,GO:0036245~cellular response to menadione,GO:0043069~negative regulation of programmed cell death,GO:0043928~exonucleolytic nuclear-transcribed mRNA catabolic process involved in deadenylation-dependent decay,GO:0045292~mRNA cis splicing, vi…
E7EX90, Q14203, Q6MZZ3	dynactin subunit 1(DCTN1)	DCTN1	GO:0000086~G2/M transition of mitotic cell cycle,GO:0006888~ER to Golgi vesicle-mediated transport,GO:0007067~mitotic nuclear division,GO:0007399~nervous system development,GO:0010457~centriole-centriole cohesion,GO:0010970~establishment of localization by movement along microtubule,GO:0019886~antigen processing and presentation of exogenous peptide antigen via MHC class II,GO:0031116~positive re…
H0YI98, A8K8J9, Q13561, V9HW58, F8VW18, F8W1I6, B3KTX4	dynactin subunit 2(DCTN2)	DCTN2	GO:0000086~G2/M transition of mitotic cell cycle,GO:0006888~ER to Golgi vesicle-mediated transport,GO:0007017~microtubule-based process,GO:0007052~mitotic spindle organization,GO:0007067~mitotic nuclear division,GO:0008283~cell proliferation,GO:0019886~antigen processing and presentation of exogenous peptide antigen via MHC class II,GO:0032402~melanosome transport,GO:0071539~protein localization …
Q9H773	dCTP pyrophosphatase 1(DCTPP1)	DCTPP1	GO:0009143~nucleoside triphosphate catabolic process,GO:0051289~protein homotetramerization,
B4E3V1, B4DYP1, B4DGT0, B1AKK2, O94760	dimethylarginine dimethylaminohydrolase 1(DDAH1)	DDAH1	GO:0000052~citrulline metabolic process,GO:0003073~regulation of systemic arterial blood pressure,GO:0006527~arginine catabolic process,GO:0007263~nitric oxide mediated signal transduction,GO:0045429~positive regulation of nitric oxide biosynthetic process,GO:0045766~positive regulation of angiogenesis,GO:0050999~regulation of nitric-oxide synthase activity,
Q16531, F5GY55	damage specific DNA binding protein 1(DDB1)	DDB1	GO:0000715~nucleotide-excision repair, DNA damage recognition,GO:0000717~nucleotide-excision repair, DNA duplex unwinding,GO:0006281~DNA repair,GO:0006283~transcription-coupled nucleotide-excision repair,GO:0006289~nucleotide-excision repair,GO:0006293~nucleotide-excision repair, preincision complex stabilization,GO:0006294~nucleotide-excision repair, preincision complex assembly,GO:0006295~nucle…
Q5TDH0	DNA damage inducible 1 homolog 2(DDI2)	DDI2	GO:0006508~proteolysis,
Q53Y51, J3KQ18, P30046	D-dopachrome tautomerase(DDT)	DDT	GO:0042438~melanin biosynthetic process,
F1T0B3, A0A087X2G1, Q92499, A3RJH1	DEAD-box helicase 1(DDX1)	DDX1	GO:0000245~spliceosomal complex assembly,GO:0006302~double-strand break repair,GO:0006351~transcription, DNA-templated,GO:0006355~regulation of transcription, DNA-templated,GO:0006388~tRNA splicing, via endonucleolytic cleavage and ligation,GO:0006446~regulation of translational initiation,GO:0007275~multicellular organism development,GO:0009615~response to virus,GO:0010501~RNA secondary structur…
Q92841, Q59F66, A0A1W2PQ51, A0A1X7SBZ2	DEAD-box helicase 17(DDX17)	DDX17	GO:0006351~transcription, DNA-templated,GO:0006396~RNA processing,GO:0010501~RNA secondary structure unwinding,GO:0033148~positive regulation of intracellular estrogen receptor signaling pathway,GO:0045944~positive regulation of transcription from RNA polymerase II promoter,GO:2001014~regulation of skeletal muscle cell differentiation,
B4DS24, I3L0H8, Q9NUU7, H3BTB3	DEAD-box helicase 19A(DDX19A)	DDX19A	GO:0006406~mRNA export from nucleus,GO:0010501~RNA secondary structure unwinding,GO:0015031~protein transport,
A0A0U4B4U6, Q2NL95, Q9UMR2, H3BQK0	DEAD-box helicase 19B(DDX19B)	DDX19B	GO:0006406~mRNA export from nucleus,GO:0010501~RNA secondary structure unwinding,GO:0015031~protein transport,
Q9NR30	DExD-box helicase 21(DDX21)	DDX21	GO:0001649~osteoblast differentiation,GO:0006364~rRNA processing,GO:0006366~transcription from RNA polymerase II promoter,GO:0009615~response to virus,GO:0010501~RNA secondary structure unwinding,GO:0043330~response to exogenous dsRNA,GO:0045815~positive regulation of gene expression, epigenetic,
A0A1W2PRR2, F5GYL3, Q9GZR7, G3V529	DEAD-box helicase 24(DDX24)	DDX24	GO:0010501~RNA secondary structure unwinding,GO:0016070~RNA metabolic process,
K7EQN7, O00148	DExD-box helicase 39A(DDX39A)	DDX39A	GO:0000398~mRNA splicing, via spliceosome,GO:0006369~termination of RNA polymerase II transcription,GO:0006405~RNA export from nucleus,GO:0006406~mRNA export from nucleus,GO:0006974~cellular response to DNA damage stimulus,GO:0010468~regulation of gene expression,GO:0010501~RNA secondary structure unwinding,GO:0031124~mRNA 3'-end processing,
Q13838, A0A0A0MT12, F6S4E6, A0A0G2JJZ9, F6WLT2, A0A024RCM3, Q5STU3, F6TRA5, A0A140T9X3	DExD-box helicase 39B(DDX39B)	DDX39B	GO:0000245~spliceosomal complex assembly,GO:0000398~mRNA splicing, via spliceosome,GO:0001889~liver development,GO:0006369~termination of RNA polymerase II transcription,GO:0006405~RNA export from nucleus,GO:0006406~mRNA export from nucleus,GO:0008380~RNA splicing,GO:0010501~RNA secondary structure unwinding,GO:0031124~mRNA 3'-end processing,GO:0032786~positive regulation of DNA-templated transcr…
A0A0D9SF53, A0A0D9SG12, O00571, A0A0D9SFB3, B5BTY4	DEAD-box helicase 3, X-linked(DDX3X)	DDX3X	GO:0006351~transcription, DNA-templated,GO:0007059~chromosome segregation,GO:0008625~extrinsic apoptotic signaling pathway via death domain receptors,GO:0009615~response to virus,GO:0010501~RNA secondary structure unwinding,GO:0010628~positive regulation of gene expression,GO:0016055~Wnt signaling pathway,GO:0017148~negative regulation of translation,GO:0030307~positive regulation of cell growth,…
O15523, A0A024R9A4	DEAD-box helicase 3, Y-linked(DDX3Y)	DDX3Y	GO:0006413~translational initiation,GO:0007059~chromosome segregation,GO:0010468~regulation of gene expression,GO:0010501~RNA secondary structure unwinding,
Q86XP3, A0A0A0MSJ0	DEAD-box helicase 42(DDX42)	DDX42	GO:0008104~protein localization,GO:0010501~RNA secondary structure unwinding,
D3DQA6, Q7L014, A0A0C4DG89	DEAD-box helicase 46(DDX46)	DDX46	GO:0000398~mRNA splicing, via spliceosome,GO:0010468~regulation of gene expression,GO:0010501~RNA secondary structure unwinding,
Q9H0S4, A0A024RAS3	DEAD-box helicase 47(DDX47)	DDX47	GO:0006364~rRNA processing,GO:0006397~mRNA processing,GO:0008380~RNA splicing,GO:0008625~extrinsic apoptotic signaling pathway via death domain receptors,GO:0010501~RNA secondary structure unwinding,
J3KTA4, B5BUE6, P17844	DEAD-box helicase 5(DDX5)	DDX5	GO:0000122~negative regulation of transcription from RNA polymerase II promoter,GO:0000381~regulation of alternative mRNA splicing, via spliceosome,GO:0000398~mRNA splicing, via spliceosome,GO:0006357~regulation of transcription from RNA polymerase II promoter,GO:0009299~mRNA transcription,GO:0010501~RNA secondary structure unwinding,GO:0016049~cell growth,GO:0033148~positive regulation of intrac…
Q8TDD1	DEAD-box helicase 54(DDX54)	DDX54	GO:0006351~transcription, DNA-templated,GO:0006355~regulation of transcription, DNA-templated,GO:0006396~RNA processing,GO:0010501~RNA secondary structure unwinding,GO:0016070~RNA metabolic process,GO:0030520~intracellular estrogen receptor signaling pathway,GO:1903507~negative regulation of nucleic acid-templated transcription,
P26196, B2R858	DEAD-box helicase 6(DDX6)	DDX6	GO:0006417~regulation of translation,GO:0007283~spermatogenesis,GO:0010501~RNA secondary structure unwinding,GO:0019074~viral RNA genome packaging,GO:0019827~stem cell population maintenance,GO:0033962~cytoplasmic mRNA processing body assembly,GO:0043928~exonucleolytic nuclear-transcribed mRNA catabolic process involved in deadenylation-dependent decay,GO:0045665~negative regulation of neuron dif…
P35659, H0Y993, H0Y8X0, B4DFG0	DEK proto-oncogene(DEK)	DEK	GO:0006338~chromatin remodeling,GO:0006357~regulation of transcription from RNA polymerase II promoter,GO:0006366~transcription from RNA polymerase II promoter,GO:0007165~signal transduction,GO:0016569~covalent chromatin modification,GO:0019079~viral genome replication,GO:0045815~positive regulation of gene expression, epigenetic,GO:2000779~regulation of double-strand break repair,GO:2001032~regu…
A0A024R4H5, O00273	DNA fragmentation factor subunit alpha(DFFA)	DFFA	GO:0006309~apoptotic DNA fragmentation,GO:0006915~apoptotic process,GO:0007165~signal transduction,GO:0043065~positive regulation of apoptotic process,GO:0070242~thymocyte apoptotic process,GO:1900118~negative regulation of execution phase of apoptosis,GO:1902511~negative regulation of apoptotic DNA fragmentation,
Q5T0A6, Q86SQ9	dehydrodolichyl diphosphate synthase subunit(DHDDS)	DHDDS	GO:0006486~protein glycosylation,GO:0006489~dolichyl diphosphate biosynthetic process,GO:0016094~polyprenol biosynthetic process,
B0YJ76, B4DM58, P00374, A0A024RAQ3	dihydrofolate reductase(DHFR)	DHFR	GO:0000082~G1/S transition of mitotic cell cycle,GO:0000083~regulation of transcription involved in G1/S transition of mitotic cell cycle,GO:0006545~glycine biosynthetic process,GO:0006729~tetrahydrobiopterin biosynthetic process,GO:0006730~one-carbon metabolic process,GO:0009165~nucleotide biosynthetic process,GO:0031103~axon regeneration,GO:0031427~response to methotrexate,GO:0046452~dihydrofol…
H0YNC2, Q96LJ7	dehydrogenase/reductase 1(DHRS1)	DHRS1	GO:0055114~oxidation-reduction process,
O75911	dehydrogenase/reductase 3(DHRS3)	DHRS3	GO:0001523~retinoid metabolic process,GO:0003151~outflow tract morphogenesis,GO:0007601~visual perception,GO:0030278~regulation of ossification,GO:0042572~retinol metabolic process,GO:0048387~negative regulation of retinoic acid receptor signaling pathway,GO:0055114~oxidation-reduction process,GO:0060021~palate development,GO:0060349~bone morphogenesis,GO:0060411~cardiac septum morphogenesis,
C9JB06, Q8N5I4, A0A1S5UZ00	dehydrogenase/reductase X-linked(DHRSX)	DHRSX	GO:0055114~oxidation-reduction process,
O43143	DEAH-box helicase 15(DHX15)	DHX15	GO:0000398~mRNA splicing, via spliceosome,GO:0006397~mRNA processing,GO:0008380~RNA splicing,GO:0009636~response to toxic substance,GO:0043279~response to alkaloid,
Q08211	DExH-box helicase 9(DHX9)	DHX9	GO:0000398~mRNA splicing, via spliceosome,GO:0001649~osteoblast differentiation,GO:0006396~RNA processing,GO:0032481~positive regulation of type I interferon production,GO:0032508~DNA duplex unwinding,GO:0048511~rhythmic process,GO:0070934~CRD-mediated mRNA stabilization,GO:1903608~protein localization to cytoplasmic stress granule,
A0A0G2JH68, H9KV28, Q6URC4, A0RZB8, A0A140T8Z0, O60610, A0A1E1ERW3	diaphanous related formin 1(DIAPH1)	DIAPH1	GO:0007010~cytoskeleton organization,GO:0007605~sensory perception of sound,GO:0008360~regulation of cell shape,GO:0030036~actin cytoskeleton organization,GO:0030041~actin filament polymerization,GO:0030335~positive regulation of cell migration,GO:0032886~regulation of microtubule-based process,GO:0035372~protein localization to microtubule,GO:0051279~regulation of release of sequestered calcium …
Q9Y2L1, G3V1J5, Q49AG4, F2Z2C0	DIS3 homolog, exosome endoribonuclease and 3'-5' exoribonuclease(DIS3)	DIS3	GO:0006364~rRNA processing,GO:0006402~mRNA catabolic process,GO:0016075~rRNA catabolic process,GO:0043488~regulation of mRNA stability,GO:0043547~positive regulation of GTPase activity,GO:0043928~exonucleolytic nuclear-transcribed mRNA catabolic process involved in deadenylation-dependent decay,GO:0071034~CUT catabolic process,GO:0090503~RNA phosphodiester bond hydrolysis, exonucleolytic,
O60832, C9IYT0	dyskerin pseudouridine synthase 1(DKC1)	DKC1	GO:0000495~box H/ACA snoRNA 3'-end processing,GO:0001522~pseudouridine synthesis,GO:0006364~rRNA processing,GO:0006396~RNA processing,GO:0007004~telomere maintenance via telomerase,GO:0008283~cell proliferation,GO:0031118~rRNA pseudouridine synthesis,GO:0031120~snRNA pseudouridine synthesis,GO:0032212~positive regulation of telomere maintenance via telomerase,GO:0051973~positive regulation of tel…
P31689	DnaJ heat shock protein family (Hsp40) member A1(DNAJA1)	DNAJA1	GO:0006457~protein folding,GO:0006986~response to unfolded protein,GO:0007283~spermatogenesis,GO:0009408~response to heat,GO:0030317~sperm motility,GO:0030521~androgen receptor signaling pathway,GO:0031397~negative regulation of protein ubiquitination,GO:0042769~DNA damage response, detection of DNA damage,GO:0043065~positive regulation of apoptotic process,GO:0043066~negative regulation of apopt…
A0A024R6S1, O60884	DnaJ heat shock protein family (Hsp40) member A2(DNAJA2)	DNAJA2	GO:0006457~protein folding,GO:0008284~positive regulation of cell proliferation,GO:0009408~response to heat,GO:0042026~protein refolding,
M0R080, P25685, Q6FHS4, Q6FI51	DnaJ heat shock protein family (Hsp40) member B1(DNAJB1)	DNAJB1	GO:0006457~protein folding,GO:0006986~response to unfolded protein,GO:0032781~positive regulation of ATPase activity,GO:0051085~chaperone mediated protein folding requiring cofactor,GO:0070389~chaperone cofactor-dependent protein refolding,GO:0090084~negative regulation of inclusion body assembly,GO:0098609~cell-cell adhesion,GO:1900034~regulation of cellular response to heat,
Q99615, K7ESP1, K7EPP7, K7EIH8	DnaJ heat shock protein family (Hsp40) member C7(DNAJC7)	DNAJC7	GO:0006457~protein folding,GO:0032781~positive regulation of ATPase activity,GO:0070389~chaperone cofactor-dependent protein refolding,GO:1900034~regulation of cellular response to heat,
O75937	DnaJ heat shock protein family (Hsp40) member C8(DNAJC8)	DNAJC8	GO:0000398~mRNA splicing, via spliceosome,
Q8WXX5, A0A024QZN2	DnaJ heat shock protein family (Hsp40) member C9(DNAJC9)	DNAJC9	GO:0032781~positive regulation of ATPase activity,GO:0035176~social behavior,
K7ENE5, O00115, A0A024R7F4	deoxyribonuclease 2, lysosomal(DNASE2)	DNASE2	GO:0000737~DNA catabolic process, endonucleolytic,GO:0006259~DNA metabolic process,GO:0006309~apoptotic DNA fragmentation,GO:0030218~erythrocyte differentiation,
D3DUW7, F8VZ52, D3DUW5, B4DYR6, G8JLD5, O00429, D3DUW6, Q32Q67	dynamin 1 like(DNM1L)	DNM1L	GO:0000266~mitochondrial fission,GO:0001836~release of cytochrome c from mitochondria,GO:0003374~dynamin polymerization involved in mitochondrial fission,GO:0006897~endocytosis,GO:0006921~cellular component disassembly involved in execution phase of apoptosis,GO:0007005~mitochondrion organization,GO:0007029~endoplasmic reticulum organization,GO:0010821~regulation of mitochondrion organization,GO:…
P50570	dynamin 2(DNM2)	DNM2	GO:0000086~G2/M transition of mitotic cell cycle,GO:0000266~mitochondrial fission,GO:0002031~G-protein coupled receptor internalization,GO:0003281~ventricular septum development,GO:0003374~dynamin polymerization involved in mitochondrial fission,GO:0006355~regulation of transcription, DNA-templated,GO:0006893~Golgi to plasma membrane transport,GO:0006897~endocytosis,GO:0006898~receptor-mediated e…
O43598, H0Y8X4	2'-deoxynucleoside 5'-phosphate N-hydrolase 1(DNPH1)	DNPH1	GO:0008283~cell proliferation,GO:0009116~nucleoside metabolic process,GO:0009117~nucleotide metabolic process,GO:0009159~deoxyribonucleoside monophosphate catabolic process,GO:0030307~positive regulation of cell growth,GO:0030855~epithelial cell differentiation,
Q9BU89	deoxyhypusine hydroxylase/monooxygenase(DOHH)	DOHH	GO:0008612~peptidyl-lysine modification to peptidyl-hypusine,GO:0055114~oxidation-reduction process,
G3V1D3, Q5JPB8, Q9NY33, G3V180	dipeptidyl peptidase 3(DPP3)	DPP3	GO:0006508~proteolysis,
B4DIS3, Q9C005	dpy-30, histone methyltransferase complex regulatory subunit(DPY30)	DPY30	GO:0006348~chromatin silencing at telomere,GO:0006351~transcription, DNA-templated,GO:0016197~endosomal transport,GO:0051568~histone H3-K4 methylation,
Q59GB4, Q16555, A0A1C7CYX9	dihydropyrimidinase like 2(DPYSL2)	DPYSL2	GO:0001975~response to amphetamine,GO:0006139~nucleobase-containing compound metabolic process,GO:0006897~endocytosis,GO:0007010~cytoskeleton organization,GO:0007165~signal transduction,GO:0007399~nervous system development,GO:0007411~axon guidance,GO:0007420~brain development,GO:0014049~positive regulation of glutamate secretion,GO:0021510~spinal cord development,GO:0021772~olfactory bulb develo…
Q01658, Q658N3	down-regulator of transcription 1(DR1)	DR1	GO:0000122~negative regulation of transcription from RNA polymerase II promoter,GO:0006351~transcription, DNA-templated,GO:0043966~histone H3 acetylation,
Q9Y295	developmentally regulated GTP binding protein 1(DRG1)	DRG1	GO:0006351~transcription, DNA-templated,GO:0007275~multicellular organism development,
J3QKW7, J3QL90, P55039, A8MZF9, J3QKV7, J3KRL5, J3QR71, J3QRI9	developmentally regulated GTP binding protein 2(DRG2)	DRG2	GO:0007165~signal transduction,
Q14126	desmoglein 2(DSG2)	DSG2	GO:0002934~desmosome organization,GO:0003165~Purkinje myocyte development,GO:0007155~cell adhesion,GO:0007156~homophilic cell adhesion via plasma membrane adhesion molecules,GO:0032570~response to progesterone,GO:0060135~maternal process involved in female pregnancy,GO:0086073~bundle of His cell-Purkinje myocyte adhesion involved in cell communication,GO:0086091~regulation of heart rate by cardia…
P15924, Q4LE79	desmoplakin(DSP)	DSP	GO:0002934~desmosome organization,GO:0003223~ventricular compact myocardium morphogenesis,GO:0008544~epidermis development,GO:0016337~single organismal cell-cell adhesion,GO:0018149~peptide cross-linking,GO:0030216~keratinocyte differentiation,GO:0034332~adherens junction organization,GO:0042060~wound healing,GO:0045109~intermediate filament organization,GO:0071896~protein localization to adheren…
F6RFD5, V9HWA6, P60981	destrin, actin depolymerizing factor(DSTN)	DSTN	GO:0008154~actin polymerization or depolymerization,GO:0030042~actin filament depolymerization,GO:0030043~actin filament fragmentation,GO:0030836~positive regulation of actin filament depolymerization,GO:0051014~actin filament severing,
Q8TEA8, Q496C9	D-tyrosyl-tRNA deacylase 1(DTD1)	DTD1	GO:0006260~DNA replication,GO:0006399~tRNA metabolic process,GO:0006450~regulation of translational fidelity,GO:0019478~D-amino acid catabolic process,
Q53F55, Q6FGU2, H7C312, P23919	deoxythymidylate kinase(DTYMK)	DTYMK	GO:0006227~dUDP biosynthetic process,GO:0006233~dTDP biosynthetic process,GO:0006235~dTTP biosynthetic process,GO:0007049~cell cycle,GO:0008283~cell proliferation,GO:0015949~nucleobase-containing small molecule interconversion,GO:0043627~response to estrogen,GO:0045445~myoblast differentiation,GO:0046686~response to cadmium ion,GO:0046939~nucleotide phosphorylation,GO:0046940~nucleoside monophosp…
A0A0C4DGL3, H0YKI0, H0YKC5, H0YMM5, P33316, H0YNW5, H0YNJ9	deoxyuridine triphosphatase(DUT)	DUT	GO:0006139~nucleobase-containing compound metabolic process,GO:0006226~dUMP biosynthetic process,GO:0006260~DNA replication,GO:0046080~dUTP metabolic process,GO:0046081~dUTP catabolic process,GO:0046134~pyrimidine nucleoside biosynthetic process,
Q14204	dynein cytoplasmic 1 heavy chain 1(DYNC1H1)	DYNC1H1	GO:0000086~G2/M transition of mitotic cell cycle,GO:0006888~ER to Golgi vesicle-mediated transport,GO:0007018~microtubule-based movement,GO:0007052~mitotic spindle organization,GO:0019886~antigen processing and presentation of exogenous peptide antigen via MHC class II,GO:0033962~cytoplasmic mRNA processing body assembly,GO:0034063~stress granule assembly,GO:0051293~establishment of spindle local…
B4DPZ3, E7ET01, A0A140VKE9, E7ERR6, Q13409, E7EQL5, E7EV09, E7ETL8, E9PGG1, E7ERH4, E7EUM4, E7ESD3, E7EQU2, E7EMU4	dynein cytoplasmic 1 intermediate chain 2(DYNC1I2)	DYNC1I2	GO:0000086~G2/M transition of mitotic cell cycle,GO:0006888~ER to Golgi vesicle-mediated transport,GO:0007018~microtubule-based movement,GO:0016032~viral process,GO:0019886~antigen processing and presentation of exogenous peptide antigen via MHC class II,
P63167, F8VRV5, F8VXL2, Q6FGH9	dynein light chain LC8-type 1(DYNLL1)	DYNLL1	GO:0000086~G2/M transition of mitotic cell cycle,GO:0006351~transcription, DNA-templated,GO:0006355~regulation of transcription, DNA-templated,GO:0006888~ER to Golgi vesicle-mediated transport,GO:0006915~apoptotic process,GO:0007017~microtubule-based process,GO:0007292~female gamete generation,GO:0009653~anatomical structure morphogenesis,GO:0016032~viral process,GO:0016236~macroautophagy,GO:0019…
B4DFR2, Q9NP97, B1AKR6	dynein light chain roadblock-type 1(DYNLRB1)	DYNLRB1	GO:0006810~transport,GO:0007018~microtubule-based movement,GO:0007632~visual behavior,
Q8TF09, A0A140VJH9	dynein light chain roadblock-type 2(DYNLRB2)	DYNLRB2	GO:0006810~transport,GO:0007018~microtubule-based movement,
H7C2Q8, Q6IB29, Q99848	EBNA1 binding protein 2(EBNA1BP2)	EBNA1BP2	GO:0006364~rRNA processing,GO:0042273~ribosomal large subunit biogenesis,
Q13011, M0R248	enoyl-CoA hydratase 1(ECH1)	ECH1	GO:0006635~fatty acid beta-oxidation,GO:0008152~metabolic process,GO:0009062~fatty acid catabolic process,
Q6P2E9	enhancer of mRNA decapping 4(EDC4)	EDC4	GO:0043928~exonucleolytic nuclear-transcribed mRNA catabolic process involved in deadenylation-dependent decay,
O60869	endothelial differentiation related factor 1(EDF1)	EDF1	GO:0006351~transcription, DNA-templated,GO:0006355~regulation of transcription, DNA-templated,GO:0007275~multicellular organism development,GO:0019216~regulation of lipid metabolic process,GO:0043388~positive regulation of DNA binding,GO:0045446~endothelial cell differentiation,GO:0045893~positive regulation of transcription, DNA-templated,
Q504Z0, Q6IPS9, Q6P4C9, A0A087WV01, A0A087WVQ9, Q6IPT9, Q6IPN6, P68104	eukaryotic translation elongation factor 1 alpha 1(EEF1A1)	EEF1A1	GO:0006351~transcription, DNA-templated,GO:0006355~regulation of transcription, DNA-templated,GO:0006414~translational elongation,GO:0071364~cellular response to epidermal growth factor stimulus,GO:1904714~regulation of chaperone-mediated autophagy,
Q5VTE0	eukaryotic translation elongation factor 1 alpha 1 pseudogene 5(EEF1A1P5)	EEF1A1P5	GO:0006414~translational elongation,
P24534, A0A024R3W7	eukaryotic translation elongation factor 1 beta 2(EEF1B2)	EEF1B2	GO:0006414~translational elongation,GO:0045471~response to ethanol,
E9PL12, E9PRY8, E9PI39, B2RAR6, A0A087X1X7, E9PQ49, E9PPR1, E9PMW7, E9PK01, E9PQZ1, D3DWK1, P29692	eukaryotic translation elongation factor 1 delta(EEF1D)	EEF1D	GO:0006351~transcription, DNA-templated,GO:0006355~regulation of transcription, DNA-templated,GO:0006414~translational elongation,GO:0007165~signal transduction,GO:0009299~mRNA transcription,GO:0010941~regulation of cell death,GO:0043123~positive regulation of I-kappaB kinase/NF-kappaB signaling,GO:0071479~cellular response to ionizing radiation,GO:0098609~cell-cell adhesion,
O43324, D6RBD7, H0YAL7	eukaryotic translation elongation factor 1 epsilon 1(EEF1E1)	EEF1E1	GO:0006414~translational elongation,GO:0006418~tRNA aminoacylation for protein translation,GO:0006749~glutathione metabolic process,GO:0008285~negative regulation of cell proliferation,GO:0043065~positive regulation of apoptotic process,GO:0043517~positive regulation of DNA damage response, signal transduction by p53 class mediator,GO:2000774~positive regulation of cellular senescence,
C9J1V9	EEF1E1-BLOC1S5 readthrough (NMD candidate)(EEF1E1-BLOC1S5)	EEF1E1-BLOC1S5	GO:0006749~glutathione metabolic process,
Q53YD7, P26641	eukaryotic translation elongation factor 1 gamma(EEF1G)	EEF1G	GO:0006414~translational elongation,GO:0006749~glutathione metabolic process,GO:0009615~response to virus,GO:0098609~cell-cell adhesion,
P13639, Q6PK56	eukaryotic translation elongation factor 2(EEF2)	EEF2	GO:0002244~hematopoietic progenitor cell differentiation,GO:0002931~response to ischemia,GO:0003009~skeletal muscle contraction,GO:0006414~translational elongation,GO:0007568~aging,GO:0014009~glial cell proliferation,GO:0017183~peptidyl-diphthamide biosynthetic process from peptidyl-histidine,GO:0032355~response to estradiol,GO:0034976~response to endoplasmic reticulum stress,GO:0035914~skeletal …
H0Y4Y4, Q96C19, A0A024QZ77	EF-hand domain family member D2(EFHD2)	EFHD2	GO:0098609~cell-cell adhesion,
Q15029, B3KX19	elongation factor Tu GTP binding domain containing 2(EFTUD2)	EFTUD2	GO:0000398~mRNA splicing, via spliceosome,GO:0006397~mRNA processing,GO:0006412~translation,GO:0008380~RNA splicing,GO:0035690~cellular response to drug,GO:0042220~response to cocaine,
Q9H4M9, C9JC03, C9J2Z4, B2R5U3, A0A024R571	EH domain containing 1(EHD1)	EHD1	GO:0006886~intracellular protein transport,GO:0006897~endocytosis,GO:0007596~blood coagulation,GO:0010886~positive regulation of cholesterol storage,GO:0031175~neuron projection development,GO:0032456~endocytic recycling,GO:0034383~low-density lipoprotein particle clearance,GO:0042384~cilium assembly,GO:0042632~cholesterol homeostasis,GO:0051260~protein homooligomerization,GO:0060271~cilium morph…
Q6IAV3, P41567, K7EM18	eukaryotic translation initiation factor 1(EIF1)	EIF1	GO:0006413~translational initiation,GO:0006446~regulation of translational initiation,GO:0006950~response to stress,GO:0009048~dosage compensation by inactivation of X chromosome,
P47813	eukaryotic translation initiation factor 1A, X-linked(EIF1AX)	EIF1AX	GO:0006413~translational initiation,
O14602, A6NJH9	eukaryotic translation initiation factor 1A, Y-linked(EIF1AY)	EIF1AY	GO:0006413~translational initiation,
Q6FG85, O60739	eukaryotic translation initiation factor 1B(EIF1B)	EIF1B	GO:0006413~translational initiation,GO:0006446~regulation of translational initiation,
F8WAE5, Q9BY44	eukaryotic translation initiation factor 2A(EIF2A)	EIF2A	GO:0006413~translational initiation,GO:0006417~regulation of translation,GO:0006468~protein phosphorylation,GO:0009967~positive regulation of signal transduction,GO:0032933~SREBP signaling pathway,GO:0042255~ribosome assembly,GO:0098609~cell-cell adhesion,GO:1990928~response to amino acid starvation,
Q05CP4, Q8IW76, P19525, B7ZKK7	eukaryotic translation initiation factor 2 alpha kinase 2(EIF2AK2)	EIF2AK2	GO:0000186~activation of MAPKK activity,GO:0001819~positive regulation of cytokine production,GO:0006351~transcription, DNA-templated,GO:0006412~translation,GO:0006468~protein phosphorylation,GO:0008285~negative regulation of cell proliferation,GO:0009615~response to virus,GO:0009636~response to toxic substance,GO:0010998~regulation of translational initiation by eIF2 alpha phosphorylation,GO:001…
Q13144	eukaryotic translation initiation factor 2B subunit epsilon(EIF2B5)	EIF2B5	GO:0001541~ovarian follicle development,GO:0006413~translational initiation,GO:0007568~aging,GO:0009408~response to heat,GO:0009749~response to glucose,GO:0010226~response to lithium ion,GO:0014002~astrocyte development,GO:0014003~oligodendrocyte development,GO:0021766~hippocampus development,GO:0032057~negative regulation of translational initiation in response to stress,GO:0034976~response to e…
H0YJS4, P05198, G3V4T5, Q53XC0	eukaryotic translation initiation factor 2 subunit alpha(EIF2S1)	EIF2S1	GO:0006413~translational initiation,GO:0007568~aging,GO:0032057~negative regulation of translational initiation in response to stress,GO:0034198~cellular response to amino acid starvation,GO:0034605~cellular response to heat,GO:0034644~cellular response to UV,GO:0034976~response to endoplasmic reticulum stress,GO:0036499~PERK-mediated unfolded protein response,GO:0046777~protein autophosphorylati…
Q6IBR8, B5BU01, P20042	eukaryotic translation initiation factor 2 subunit beta(EIF2S2)	EIF2S2	GO:0001701~in utero embryonic development,GO:0002176~male germ cell proliferation,GO:0006413~translational initiation,GO:0008584~male gonad development,GO:0055085~transmembrane transport,
P41091	eukaryotic translation initiation factor 2 subunit gamma(EIF2S3)	EIF2S3	GO:0001731~formation of translation preinitiation complex,GO:0006413~translational initiation,GO:0055085~transmembrane transport,GO:0098609~cell-cell adhesion,
Q24JU4, Q3B770, Q14152, Q7Z5T5, Q6P1R0, Q05BS0	eukaryotic translation initiation factor 3 subunit A(EIF3A)	EIF3A	GO:0001731~formation of translation preinitiation complex,GO:0001732~formation of cytoplasmic translation initiation complex,GO:0002188~translation reinitiation,GO:0006413~translational initiation,GO:0006446~regulation of translational initiation,GO:0070373~negative regulation of ERK1 and ERK2 cascade,GO:0075522~IRES-dependent viral translational initiation,GO:0075525~viral translational terminat…
B4DXN6, A0A024R821, A4D210, B4DV79, P55884, Q96G38	eukaryotic translation initiation factor 3 subunit B(EIF3B)	EIF3B	GO:0001731~formation of translation preinitiation complex,GO:0006413~translational initiation,GO:0006446~regulation of translational initiation,GO:0075522~IRES-dependent viral translational initiation,GO:0075525~viral translational termination-reinitiation,
A0A024QYU9, Q99613, A1KYQ7, B4DDN4, B3KNZ4, B4DRU0, B4DVQ5, B4E2Z6, B4DVU3	eukaryotic translation initiation factor 3 subunit C(EIF3C)	EIF3C	GO:0001731~formation of translation preinitiation complex,GO:0006413~translational initiation,GO:0006446~regulation of translational initiation,
B5ME19, A0A024QYX7	eukaryotic translation initiation factor 3 subunit C-like(EIF3CL)	EIF3CL	GO:0001731~formation of translation preinitiation complex,GO:0006413~translational initiation,GO:0006446~regulation of translational initiation,
B4E1K8, O15371	eukaryotic translation initiation factor 3 subunit D(EIF3D)	EIF3D	GO:0001731~formation of translation preinitiation complex,GO:0001732~formation of cytoplasmic translation initiation complex,GO:0002191~cap-dependent translational initiation,GO:0006413~translational initiation,GO:0006446~regulation of translational initiation,GO:0075522~IRES-dependent viral translational initiation,GO:0075525~viral translational termination-reinitiation,
P60228, B2R806, E5RGA2, Q6IAX5, A0A161SXE1	eukaryotic translation initiation factor 3 subunit E(EIF3E)	EIF3E	GO:0000184~nuclear-transcribed mRNA catabolic process, nonsense-mediated decay,GO:0001731~formation of translation preinitiation complex,GO:0006413~translational initiation,GO:0006446~regulation of translational initiation,GO:0045947~negative regulation of translational initiation,GO:0098609~cell-cell adhesion,
O00303, B3KSH1, B4DMT5	eukaryotic translation initiation factor 3 subunit F(EIF3F)	EIF3F	GO:0001731~formation of translation preinitiation complex,GO:0006413~translational initiation,GO:0006446~regulation of translational initiation,GO:0016579~protein deubiquitination,GO:0075522~IRES-dependent viral translational initiation,
K7ENA8, K7EL20, Q6IAM0, A8K5K5, O75821, K7ER90	eukaryotic translation initiation factor 3 subunit G(EIF3G)	EIF3G	GO:0001731~formation of translation preinitiation complex,GO:0006413~translational initiation,GO:0006446~regulation of translational initiation,GO:0075525~viral translational termination-reinitiation,
Q5BKY2, A0A087WZK9, E5RJT0, B3KS98, O15372, Q6IB98	eukaryotic translation initiation factor 3 subunit H(EIF3H)	EIF3H	GO:0001731~formation of translation preinitiation complex,GO:0006413~translational initiation,GO:0006446~regulation of translational initiation,
Q13347, Q5U0F4	eukaryotic translation initiation factor 3 subunit I(EIF3I)	EIF3I	GO:0001731~formation of translation preinitiation complex,GO:0006413~translational initiation,GO:0006446~regulation of translational initiation,
A0A024R5S5, O75822	eukaryotic translation initiation factor 3 subunit J(EIF3J)	EIF3J	GO:0001731~formation of translation preinitiation complex,GO:0002181~cytoplasmic translation,GO:0006413~translational initiation,GO:0006446~regulation of translational initiation,
B4DVD7, A0A087WVB9, K7ES31, K7ERF1, Q9UBQ5, U3LUI4, K7EK53	eukaryotic translation initiation factor 3 subunit K(EIF3K)	EIF3K	GO:0001731~formation of translation preinitiation complex,GO:0006413~translational initiation,GO:0006446~regulation of translational initiation,
B0QY90, B4DQF6, B3KPB9, Q9Y262, B0QY89	eukaryotic translation initiation factor 3 subunit L(EIF3L)	EIF3L	GO:0001731~formation of translation preinitiation complex,GO:0006413~translational initiation,GO:0006446~regulation of translational initiation,GO:0075525~viral translational termination-reinitiation,
J3KNJ2, H0YCQ8, Q7L2H7	eukaryotic translation initiation factor 3 subunit M(EIF3M)	EIF3M	GO:0001731~formation of translation preinitiation complex,GO:0002183~cytoplasmic translational initiation,GO:0006413~translational initiation,GO:0006446~regulation of translational initiation,
J3KTB5, J3QS69, J3KSZ0, J3KT12, P60842, J3QL43	eukaryotic translation initiation factor 4A1(EIF4A1)	EIF4A1	GO:0000289~nuclear-transcribed mRNA poly(A) tail shortening,GO:0006413~translational initiation,GO:0006446~regulation of translational initiation,GO:0010468~regulation of gene expression,GO:0010501~RNA secondary structure unwinding,GO:0016032~viral process,
P38919, A0A024R8W0, I3L3H2	eukaryotic translation initiation factor 4A3(EIF4A3)	EIF4A3	GO:0000184~nuclear-transcribed mRNA catabolic process, nonsense-mediated decay,GO:0000289~nuclear-transcribed mRNA poly(A) tail shortening,GO:0000398~mRNA splicing, via spliceosome,GO:0006364~rRNA processing,GO:0006369~termination of RNA polymerase II transcription,GO:0006405~RNA export from nucleus,GO:0006406~mRNA export from nucleus,GO:0008306~associative learning,GO:0008380~RNA splicing,GO:001…
F8VYE9, B4DRM3, E7EX17, F8VP89, F8VSC7, F8VX11, P23588	eukaryotic translation initiation factor 4B(EIF4B)	EIF4B	GO:0000289~nuclear-transcribed mRNA poly(A) tail shortening,GO:0001731~formation of translation preinitiation complex,GO:0002181~cytoplasmic translation,GO:0006413~translational initiation,GO:0006446~regulation of translational initiation,GO:0097010~eukaryotic translation initiation factor 4F complex assembly,
Q32Q75, X5D7E3, H0Y8J7, P06730, D6RFJ3, D6RBW1	eukaryotic translation initiation factor 4E(EIF4E)	EIF4E	GO:0000082~G1/S transition of mitotic cell cycle,GO:0000289~nuclear-transcribed mRNA poly(A) tail shortening,GO:0001662~behavioral fear response,GO:0006405~RNA export from nucleus,GO:0006406~mRNA export from nucleus,GO:0006413~translational initiation,GO:0006417~regulation of translation,GO:0010507~negative regulation of autophagy,GO:0016032~viral process,GO:0017148~negative regulation of transla…
Q13541	eukaryotic translation initiation factor 4E binding protein 1(EIF4EBP1)	EIF4EBP1	GO:0000082~G1/S transition of mitotic cell cycle,GO:0002192~IRES-dependent translational initiation,GO:0002931~response to ischemia,GO:0008286~insulin receptor signaling pathway,GO:0030324~lung development,GO:0031333~negative regulation of protein complex assembly,GO:0031929~TOR signaling,GO:0045471~response to ethanol,GO:0045931~positive regulation of mitotic cell cycle,GO:0045947~negative regul…
B2RU06, E7EUU4, Q04637, E7EX73, B2RU10, B4DSI9, C9JF13, E9PGM1	eukaryotic translation initiation factor 4 gamma 1(EIF4G1)	EIF4G1	GO:0000184~nuclear-transcribed mRNA catabolic process, nonsense-mediated decay,GO:0000289~nuclear-transcribed mRNA poly(A) tail shortening,GO:0001662~behavioral fear response,GO:0006412~translation,GO:0006413~translational initiation,GO:0006446~regulation of translational initiation,GO:0007005~mitochondrion organization,GO:0008284~positive regulation of cell proliferation,GO:0010507~negative regu…
D3DQV9, Q2TU89, H0Y3P2, P78344	eukaryotic translation initiation factor 4 gamma 2(EIF4G2)	EIF4G2	GO:0006413~translational initiation,GO:0006446~regulation of translational initiation,GO:0007050~cell cycle arrest,GO:0007507~heart development,GO:0008219~cell death,GO:0010507~negative regulation of autophagy,GO:0030307~positive regulation of cell growth,GO:0034645~cellular macromolecule biosynthetic process,GO:0045727~positive regulation of translation,GO:0045773~positive regulation of axon ext…
Q15056	eukaryotic translation initiation factor 4H(EIF4H)	EIF4H	GO:0001731~formation of translation preinitiation complex,GO:0002181~cytoplasmic translation,GO:0006413~translational initiation,GO:0006446~regulation of translational initiation,GO:0016032~viral process,GO:0019953~sexual reproduction,GO:0048589~developmental growth,GO:0097010~eukaryotic translation initiation factor 4F complex assembly,GO:0098609~cell-cell adhesion,
P55010, A0A024R6Q1, Q6IBU0	eukaryotic translation initiation factor 5(EIF5)	EIF5	GO:0001731~formation of translation preinitiation complex,GO:0006413~translational initiation,GO:0006446~regulation of translational initiation,GO:0090630~activation of GTPase activity,GO:0098609~cell-cell adhesion,
I3L504, I3L397, P63241	eukaryotic translation initiation factor 5A(EIF5A)	EIF5A	GO:0006406~mRNA export from nucleus,GO:0006452~translational frameshifting,GO:0006611~protein export from nucleus,GO:0006913~nucleocytoplasmic transport,GO:0006915~apoptotic process,GO:0008284~positive regulation of cell proliferation,GO:0008612~peptidyl-lysine modification to peptidyl-hypusine,GO:0045901~positive regulation of translational elongation,GO:0045905~positive regulation of translatio…
D3DVI5, O60841, Q8N5A0, A0A087WUT6	eukaryotic translation initiation factor 5B(EIF5B)	EIF5B	GO:0006413~translational initiation,GO:0006446~regulation of translational initiation,
P56537	eukaryotic translation initiation factor 6(EIF6)	EIF6	GO:0000054~ribosomal subunit export from nucleus,GO:0000460~maturation of 5.8S rRNA,GO:0000470~maturation of LSU-rRNA,GO:0006110~regulation of glycolytic process,GO:0006413~translational initiation,GO:0032868~response to insulin,GO:0035195~gene silencing by miRNA,GO:0035278~miRNA mediated inhibition of translation,GO:0042256~mature ribosome assembly,GO:0042304~regulation of fatty acid biosyntheti…
M0QZR9, Q15717	ELAV like RNA binding protein 1(ELAVL1)	ELAVL1	GO:0000398~mRNA splicing, via spliceosome,GO:0007275~multicellular organism development,GO:0043488~regulation of mRNA stability,GO:0045727~positive regulation of translation,GO:0048255~mRNA stabilization,GO:0060965~negative regulation of gene silencing by miRNA,GO:0070935~3'-UTR-mediated mRNA stabilization,GO:2000036~regulation of stem cell population maintenance,
Q8IZ81, D6RBS5	ELMO domain containing 2(ELMOD2)	ELMOD2	GO:0043547~positive regulation of GTPase activity,GO:0050688~regulation of defense response to virus,GO:0051607~defense response to virus,
K7EIK7, A0A0C4DGQ7, C9JRL6, O95834, K7EII6	echinoderm microtubule associated protein like 2(EML2)	EML2	GO:0007601~visual perception,GO:0007605~sensory perception of sound,GO:0010968~regulation of microtubule nucleation,GO:0031115~negative regulation of microtubule polymerization,
B5MBZ0, Q9HC35	echinoderm microtubule associated protein like 4(EML4)	EML4	GO:0000226~microtubule cytoskeleton organization,GO:0007017~microtubule-based process,GO:0007067~mitotic nuclear division,
A0A0U1RQP7, A0A097PID1, A0A075B6E5, A0A0U1RRM6, A0A097PIC4, Q8N8S7	enabled homolog (Drosophila)(ENAH)	ENAH	GO:0007411~axon guidance,
P06733, E2DRY6, A0A024R4F1	enolase 1(ENO1)	ENO1	GO:0006094~gluconeogenesis,GO:0006096~glycolytic process,GO:0006351~transcription, DNA-templated,GO:0009615~response to virus,GO:0030308~negative regulation of cell growth,GO:0045892~negative regulation of transcription, DNA-templated,GO:0061621~canonical glycolysis,GO:0098609~cell-cell adhesion,
Q9UHY7, D6RA00, A0A0C4DGY8	enolase-phosphatase 1(ENOPH1)	ENOPH1	GO:0016311~dephosphorylation,GO:0019509~L-methionine biosynthetic process from methylthioadenosine,
A6NMQ3, A0A1W2PRU0, Q5T5H1, O43768	endosulfine alpha(ENSA)	ENSA	GO:0000086~G2/M transition of mitotic cell cycle,GO:0006810~transport,GO:0007067~mitotic nuclear division,GO:0007584~response to nutrient,GO:0009749~response to glucose,GO:0035308~negative regulation of protein dephosphorylation,GO:0043086~negative regulation of catalytic activity,GO:0050796~regulation of insulin secretion,GO:0051301~cell division,
E5RHX8, Q9NPA8, A0A024R9D9	ENY2, transcription and export complex 2 subunit(ENY2)	ENY2	GO:0006357~regulation of transcription from RNA polymerase II promoter,GO:0006368~transcription elongation from RNA polymerase II promoter,GO:0006406~mRNA export from nucleus,GO:0015031~protein transport,GO:0016578~histone deubiquitination,GO:0016973~poly(A)+ mRNA export from nucleus,GO:0045893~positive regulation of transcription, DNA-templated,GO:0061179~negative regulation of insulin secretion…
E9PII3, I6L9B1, E9PK52, Q59FD8, E9PHY5, O43491	erythrocyte membrane protein band 4.1 like 2(EPB41L2)	EPB41L2	GO:0030866~cortical actin cytoskeleton organization,GO:0031032~actomyosin structure organization,
A0A075B730, P58107	epiplakin 1(EPPK1)	EPPK1	GO:0010839~negative regulation of keratinocyte proliferation,GO:0030336~negative regulation of cell migration,GO:0042060~wound healing,GO:0045109~intermediate filament organization,GO:0050680~negative regulation of epithelial cell proliferation,GO:0051548~negative regulation of keratinocyte migration,GO:0061045~negative regulation of wound healing,GO:1905041~regulation of epithelium regeneration,
V9GYZ6, Q3KQZ8, P07814	glutamyl-prolyl-tRNA synthetase(EPRS)	EPRS	GO:0006418~tRNA aminoacylation for protein translation,GO:0006424~glutamyl-tRNA aminoacylation,GO:0006433~prolyl-tRNA aminoacylation,GO:0006461~protein complex assembly,GO:0017148~negative regulation of translation,GO:0071346~cellular response to interferon-gamma,
Q9H6S3	EPS8 like 2(EPS8L2)	EPS8L2	GO:0007266~Rho protein signal transduction,GO:0035023~regulation of Rho protein signal transduction,GO:0043547~positive regulation of GTPase activity,GO:0098609~cell-cell adhesion,GO:1900029~positive regulation of ruffle assembly,
P84090, A0A024R6D4, G3V279	enhancer of rudimentary homolog (Drosophila)(ERH)	ERH	GO:0001649~osteoblast differentiation,GO:0006139~nucleobase-containing compound metabolic process,GO:0006213~pyrimidine nucleoside metabolic process,GO:0006221~pyrimidine nucleotide biosynthetic process,GO:0007049~cell cycle,GO:0045747~positive regulation of Notch signaling pathway,
Q96HE7	endoplasmic reticulum oxidoreductase 1 alpha(ERO1A)	ERO1A	GO:0000302~response to reactive oxygen species,GO:0006457~protein folding,GO:0006464~cellular protein modification process,GO:0009266~response to temperature stimulus,GO:0010260~organ senescence,GO:0019471~4-hydroxyproline metabolic process,GO:0022417~protein maturation by protein folding,GO:0030198~extracellular matrix organization,GO:0030968~endoplasmic reticulum unfolded protein response,GO:00…
V9HW71, F8VY02, P30040	endoplasmic reticulum protein 29(ERP29)	ERP29	GO:0000187~activation of MAPK activity,GO:0001934~positive regulation of protein phosphorylation,GO:0006457~protein folding,GO:0006886~intracellular protein transport,GO:0009306~protein secretion,GO:0010628~positive regulation of gene expression,GO:0010629~negative regulation of gene expression,GO:0043335~protein unfolding,GO:0050709~negative regulation of protein secretion,GO:1902235~regulation …
Q9BS26	endoplasmic reticulum protein 44(ERP44)	ERP44	GO:0006457~protein folding,GO:0006986~response to unfolded protein,GO:0009100~glycoprotein metabolic process,GO:0034976~response to endoplasmic reticulum stress,GO:0045454~cell redox homeostasis,
A0A140VJJ2, X6RA14, P10768, U3KQT1, H7BZT7	esterase D(ESD)	ESD	GO:0046294~formaldehyde catabolic process,GO:1901687~glutathione derivative biosynthetic process,
Q6NXG1, H0YBR2, H0YBB3	epithelial splicing regulatory protein 1(ESRP1)	ESRP1	GO:0006397~mRNA processing,GO:0008380~RNA splicing,GO:0008543~fibroblast growth factor receptor signaling pathway,GO:0043484~regulation of RNA splicing,
B7Z7P8, P62495	eukaryotic translation termination factor 1(ETF1)	ETF1	GO:0000184~nuclear-transcribed mRNA catabolic process, nonsense-mediated decay,GO:0006415~translational termination,GO:0006449~regulation of translational termination,GO:0006479~protein methylation,
H0YK49, H0YNX6, P13804, H0YKF0, H0YL12, A0A0S2Z3L0, A0A0S2Z3M4, H0YLU7	electron transfer flavoprotein alpha subunit(ETFA)	ETFA	GO:0022904~respiratory electron transport chain,GO:0033539~fatty acid beta-oxidation using acyl-CoA dehydrogenase,GO:0055088~lipid homeostasis,
C9JGE3, H7BY36, A0A0D9SFL3, B0QYK0, Q01844	EWS RNA binding protein 1(EWSR1)	EWSR1	GO:0006351~transcription, DNA-templated,GO:0006355~regulation of transcription, DNA-templated,
Q9NPD3, E9PPI9	exosome component 4(EXOSC4)	EXOSC4	GO:0000460~maturation of 5.8S rRNA,GO:0000956~nuclear-transcribed mRNA catabolic process,GO:0006364~rRNA processing,GO:0016075~rRNA catabolic process,GO:0030307~positive regulation of cell growth,GO:0031125~rRNA 3'-end processing,GO:0034427~nuclear-transcribed mRNA catabolic process, exonucleolytic, 3'-5',GO:0034475~U4 snRNA 3'-end processing,GO:0043488~regulation of mRNA stability,GO:0043928~exo…
B2RDZ9, Q15024, A0A024R2P7	exosome component 7(EXOSC7)	EXOSC7	GO:0000467~exonucleolytic trimming to generate mature 3'-end of 5.8S rRNA from tricistronic rRNA transcript (SSU-rRNA, 5.8S rRNA, LSU-rRNA),GO:0006364~rRNA processing,GO:0006401~RNA catabolic process,GO:0034427~nuclear-transcribed mRNA catabolic process, exonucleolytic, 3'-5',GO:0034473~U1 snRNA 3'-end processing,GO:0034475~U4 snRNA 3'-end processing,GO:0034476~U5 snRNA 3'-end processing,GO:00434…
P15311, E7EQR4, Q6NUR7	ezrin(EZR)	EZR	GO:0000122~negative regulation of transcription from RNA polymerase II promoter,GO:0001951~intestinal D-glucose absorption,GO:0003376~sphingosine-1-phosphate signaling pathway,GO:0007016~cytoskeletal anchoring at plasma membrane,GO:0007159~leukocyte cell-cell adhesion,GO:0007411~axon guidance,GO:0008360~regulation of cell shape,GO:0008361~regulation of cell size,GO:0010628~positive regulation of …
E7DVW5, Q01469	fatty acid binding protein 5(FABP5)	FABP5	GO:0006006~glucose metabolic process,GO:0006629~lipid metabolic process,GO:0006656~phosphatidylcholine biosynthetic process,GO:0008544~epidermis development,GO:0009611~response to wounding,GO:0015758~glucose transport,GO:0019433~triglyceride catabolic process,
Q96CS3	Fas associated factor family member 2(FAF2)	FAF2	GO:0006986~response to unfolded protein,GO:0030433~ER-associated ubiquitin-dependent protein catabolic process,GO:0030970~retrograde protein transport, ER to cytosol,GO:0034389~lipid particle organization,GO:0043086~negative regulation of catalytic activity,
A0A024R872, Q96TA1	family with sequence similarity 129 member B(FAM129B)	FAM129B	GO:0043066~negative regulation of apoptotic process,GO:0098609~cell-cell adhesion,
Q14320, B0S8I6	family with sequence similarity 50 member A(FAM50A)	FAM50A	GO:0007283~spermatogenesis,
J3KS95, Q9Y3D0, H3BNV7	family with sequence similarity 96 member B(FAM96B)	FAM96B	GO:0007059~chromosome segregation,GO:0016226~iron-sulfur cluster assembly,
Q8WVX9, E9PNW8	fatty acyl-CoA reductase 1(FAR1)	FAR1	GO:0006086~acetyl-CoA biosynthetic process from pyruvate,GO:0008611~ether lipid biosynthetic process,GO:0010025~wax biosynthetic process,GO:0035336~long-chain fatty-acyl-CoA metabolic process,GO:0046474~glycerophospholipid biosynthetic process,GO:0055114~oxidation-reduction process,
Q6IBR2, K7EK06, Q9Y285, K7ER16, K7ER00	phenylalanyl-tRNA synthetase alpha subunit(FARSA)	FARSA	GO:0006418~tRNA aminoacylation for protein translation,GO:0006432~phenylalanyl-tRNA aminoacylation,GO:0043039~tRNA aminoacylation,GO:0051290~protein heterotetramerization,
Q9BR63, Q9NSD9	phenylalanyl-tRNA synthetase beta subunit(FARSB)	FARSB	GO:0006412~translation,GO:0006418~tRNA aminoacylation for protein translation,GO:0006432~phenylalanyl-tRNA aminoacylation,GO:0051290~protein heterotetramerization,
A0A0U1RQF0, P49327	fatty acid synthase(FASN)	FASN	GO:0001649~osteoblast differentiation,GO:0006084~acetyl-CoA metabolic process,GO:0006631~fatty acid metabolic process,GO:0006633~fatty acid biosynthetic process,GO:0008152~metabolic process,GO:0009058~biosynthetic process,GO:0015939~pantothenate metabolic process,GO:0030879~mammary gland development,GO:0031325~positive regulation of cellular metabolic process,GO:0035338~long-chain fatty-acyl-CoA …
E9PR30, P62861	FAU, ubiquitin like and ribosomal protein S30 fusion(FAU)	FAU	GO:0000184~nuclear-transcribed mRNA catabolic process, nonsense-mediated decay,GO:0002227~innate immune response in mucosa,GO:0006364~rRNA processing,GO:0006412~translation,GO:0006413~translational initiation,GO:0006614~SRP-dependent cotranslational protein targeting to membrane,GO:0019083~viral transcription,GO:0019731~antibacterial humoral response,GO:0050830~defense response to Gram-positive b…
M0R0P1, M0R2Q4, P22087, M0QXL5, Q96BS4, M0R299	fibrillarin(FBL)	FBL	GO:0000494~box C/D snoRNA 3'-end processing,GO:0001649~osteoblast differentiation,GO:0006364~rRNA processing,GO:0008033~tRNA processing,GO:0031167~rRNA methylation,GO:0048254~snoRNA localization,GO:1990258~histone glutamine methylation,
Q8NEZ5, H3BTH6	F-box protein 22(FBXO22)	FBXO22	GO:0000209~protein polyubiquitination,GO:0006464~cellular protein modification process,GO:0006511~ubiquitin-dependent protein catabolic process,GO:0006913~nucleocytoplasmic transport,GO:0009267~cellular response to starvation,GO:0032436~positive regulation of proteasomal ubiquitin-dependent protein catabolic process,GO:0048742~regulation of skeletal muscle fiber development,GO:2000060~positive re…
E9PNM1, P37268, Q6IAX1, A0A1W2PQ47, B4DWP0, B7Z9R8, B4DND3	farnesyl-diphosphate farnesyltransferase 1(FDFT1)	FDFT1	GO:0006694~steroid biosynthetic process,GO:0006695~cholesterol biosynthetic process,GO:0006696~ergosterol biosynthetic process,GO:0008299~isoprenoid biosynthetic process,GO:0008610~lipid biosynthetic process,GO:0009058~biosynthetic process,GO:0045338~farnesyl diphosphate metabolic process,GO:0055114~oxidation-reduction process,
P14324, A0A087WVN4, A0A087X1D8	farnesyl diphosphate synthase(FDPS)	FDPS	GO:0006695~cholesterol biosynthetic process,GO:0008299~isoprenoid biosynthetic process,GO:0016032~viral process,GO:0033384~geranyl diphosphate biosynthetic process,GO:0045337~farnesyl diphosphate biosynthetic process,
I3L3E9, P39748, B4DWZ4, Q6FHX6	flap structure-specific endonuclease 1(FEN1)	FEN1	GO:0000722~telomere maintenance via recombination,GO:0000724~double-strand break repair via homologous recombination,GO:0006260~DNA replication,GO:0006281~DNA repair,GO:0006284~base-excision repair,GO:0006302~double-strand break repair,GO:0007613~memory,GO:0009650~UV protection,GO:0043137~DNA replication, removal of RNA primer,GO:0045876~positive regulation of sister chromatid cohesion,GO:0090305…
P07954, A0A0S2Z4C3	fumarate hydratase(FH)	FH	GO:0006099~tricarboxylic acid cycle,GO:0006106~fumarate metabolic process,GO:0006108~malate metabolic process,GO:0048873~homeostasis of number of cells within a tissue,GO:0051262~protein tetramerization,
A0A0A0MT60, Q5T1M5	FK506 binding protein 15(FKBP15)	FKBP15	GO:0006457~protein folding,GO:0006897~endocytosis,GO:0010923~negative regulation of phosphatase activity,
Q0VDC5, P62942, Q0VDC6, Q5W0X3	FK506 binding protein 1A(FKBP1A)	FKBP1A	GO:0000413~protein peptidyl-prolyl isomerization,GO:0001933~negative regulation of protein phosphorylation,GO:0003007~heart morphogenesis,GO:0006457~protein folding,GO:0006458~'de novo' protein folding,GO:0006936~muscle contraction,GO:0007179~transforming growth factor beta receptor signaling pathway,GO:0007183~SMAD protein complex assembly,GO:0010039~response to iron ion,GO:0019221~cytokine-medi…
Q5VVH2	FK506 binding protein 1C(FKBP1C)	FKBP1C	GO:0061077~chaperone-mediated protein folding,
Q00688	FK506 binding protein 3(FKBP3)	FKBP3	GO:0000413~protein peptidyl-prolyl isomerization,GO:0061077~chaperone-mediated protein folding,
Q02790	FK506 binding protein 4(FKBP4)	FKBP4	GO:0000413~protein peptidyl-prolyl isomerization,GO:0006457~protein folding,GO:0006463~steroid hormone receptor complex assembly,GO:0006825~copper ion transport,GO:0007566~embryo implantation,GO:0010977~negative regulation of neuron projection development,GO:0030521~androgen receptor signaling pathway,GO:0030850~prostate gland development,GO:0031111~negative regulation of microtubule polymerizati…
Q2TA84, Q13451	FK506 binding protein 5(FKBP5)	FKBP5	GO:0000413~protein peptidyl-prolyl isomerization,GO:0006457~protein folding,GO:0061077~chaperone-mediated protein folding,
Q13045	FLII, actin remodeling protein(FLII)	FLII	GO:0006351~transcription, DNA-templated,GO:0006355~regulation of transcription, DNA-templated,GO:0007275~multicellular organism development,GO:0030036~actin cytoskeleton organization,GO:0051014~actin filament severing,
E7EN95, A0A024R321, O75369	filamin B(FLNB)	FLNB	GO:0003334~keratinocyte development,GO:0003382~epithelial cell morphogenesis,GO:0007016~cytoskeletal anchoring at plasma membrane,GO:0007165~signal transduction,GO:0007519~skeletal muscle tissue development,GO:0030036~actin cytoskeleton organization,GO:0030154~cell differentiation,GO:0098609~cell-cell adhesion,
Q14331, E9PRR7	FSHD region gene 1(FRG1)	FRG1	GO:0000398~mRNA splicing, via spliceosome,GO:0006364~rRNA processing,GO:0007517~muscle organ development,
Q16658, B3KTA3	fascin actin-bundling protein 1(FSCN1)	FSCN1	GO:0007015~actin filament organization,GO:0007043~cell-cell junction assembly,GO:0008283~cell proliferation,GO:0009653~anatomical structure morphogenesis,GO:0010592~positive regulation of lamellipodium assembly,GO:0016477~cell migration,GO:0030035~microspike assembly,GO:0030036~actin cytoskeleton organization,GO:0032534~regulation of microvillus assembly,GO:0032956~regulation of actin cytoskeleto…
G3V192, A0A024R525, Q6NS36, Q6NZ44, G3V1D1, P02794	ferritin heavy chain 1(FTH1)	FTH1	GO:0006826~iron ion transport,GO:0006879~cellular iron ion homeostasis,GO:0006880~intracellular sequestering of iron ion,GO:0006955~immune response,GO:0008285~negative regulation of cell proliferation,GO:0048147~negative regulation of fibroblast proliferation,GO:0055114~oxidation-reduction process,GO:0097286~iron ion import,
Q8IY81	FtsJ homolog 3(FTSJ3)	FTSJ3	GO:0000453~enzyme-directed rRNA 2'-O-methylation,GO:0000463~maturation of LSU-rRNA from tricistronic rRNA transcript (SSU-rRNA, 5.8S rRNA, LSU-rRNA),GO:0000466~maturation of 5.8S rRNA from tricistronic rRNA transcript (SSU-rRNA, 5.8S rRNA, LSU-rRNA),GO:0031167~rRNA methylation,
B4DT31, Q96AE4, Q6PJY1, E9PEB5	far upstream element binding protein 1(FUBP1)	FUBP1	GO:0006355~regulation of transcription, DNA-templated,GO:0006366~transcription from RNA polymerase II promoter,GO:0010628~positive regulation of gene expression,
A0A024R8A7, Q96I24	far upstream element binding protein 3(FUBP3)	FUBP3	GO:0006351~transcription, DNA-templated,GO:0006366~transcription from RNA polymerase II promoter,GO:0010628~positive regulation of gene expression,GO:0045893~positive regulation of transcription, DNA-templated,GO:0045944~positive regulation of transcription from RNA polymerase II promoter,
Q6IBQ5, H3BPE7, Q8TBR3, P35637, Q13344	FUS RNA binding protein(FUS)	FUS	GO:0000398~mRNA splicing, via spliceosome,GO:0071277~cellular response to calcium ion,GO:1903506~regulation of nucleic acid-templated transcription,
E7EU85, A0A0F7KYT8, P51114, A0A0F7L1S3, A0A0F7L0Q8, E9PFF5, B4DXZ6	FMR1 autosomal homolog 1(FXR1)	FXR1	GO:0006915~apoptotic process,GO:0007517~muscle organ development,GO:0017148~negative regulation of translation,GO:0030154~cell differentiation,GO:2000637~positive regulation of gene silencing by miRNA,
Q6ZP53, Q5U0Q1, Q13283, Q32P45	G3BP stress granule assembly factor 1(G3BP1)	G3BP1	GO:0006810~transport,GO:0007265~Ras protein signal transduction,GO:0032508~DNA duplex unwinding,GO:0090090~negative regulation of canonical Wnt signaling pathway,GO:0090305~nucleic acid phosphodiester bond hydrolysis,
A0A024RDE5, Q9UN86, A0A024RDB2	G3BP stress granule assembly factor 2(G3BP2)	G3BP2	GO:0006810~transport,GO:0007253~cytoplasmic sequestering of NF-kappaB,GO:0007265~Ras protein signal transduction,GO:0051028~mRNA transport,
Q0PHS1, E7EM57, Q2Q9H2, E7EUI8, Q2VF42, Q2Q9B7, Q0PHS4, P11413, E9PD92	glucose-6-phosphate dehydrogenase(G6PD)	G6PD	GO:0006006~glucose metabolic process,GO:0006098~pentose-phosphate shunt,GO:0006629~lipid metabolic process,GO:0006695~cholesterol biosynthetic process,GO:0006739~NADP metabolic process,GO:0006740~NADPH regeneration,GO:0006749~glutathione metabolic process,GO:0009051~pentose-phosphate shunt, oxidative branch,GO:0010041~response to iron(III) ion,GO:0010734~negative regulation of protein glutathiony…
Q5QPP3, Q5QPP4, A0A024RAB7, Q14376, Q5QPP9	UDP-galactose-4-epimerase(GALE)	GALE	GO:0006012~galactose metabolic process,GO:0019388~galactose catabolic process,
B4DZ53, B4DIW2, F5H6X6, Q14697, V9HWJ0, B4DSM6, E9PKU7, A0A024R592	glucosidase II alpha subunit(GANAB)	GANAB	GO:0005975~carbohydrate metabolic process,GO:0006457~protein folding,
Q0QET7, V9HVZ4, P04406, E7EUT5	glyceraldehyde-3-phosphate dehydrogenase(GAPDH)	GAPDH	GO:0000226~microtubule cytoskeleton organization,GO:0006006~glucose metabolic process,GO:0006094~gluconeogenesis,GO:0006096~glycolytic process,GO:0016241~regulation of macroautophagy,GO:0017148~negative regulation of translation,GO:0035606~peptidyl-cysteine S-trans-nitrosylation,GO:0050821~protein stabilization,GO:0051402~neuron apoptotic process,GO:0061621~canonical glycolysis,GO:0071346~cellula…
P41250, A0A090N8G0	glycyl-tRNA synthetase(GARS)	GARS	GO:0006418~tRNA aminoacylation for protein translation,GO:0006426~glycyl-tRNA aminoacylation,GO:0015966~diadenosine tetraphosphate biosynthetic process,
P22102, Q3B7A7, Q59HH3	phosphoribosylglycinamide formyltransferase, phosphoribosylglycinamide synthetase, phosphoribosylaminoimidazole synthetase(GART)	GART	GO:0003360~brainstem development,GO:0006189~'de novo' IMP biosynthetic process,GO:0006544~glycine metabolic process,GO:0009113~purine nucleobase biosynthetic process,GO:0009168~purine ribonucleoside monophosphate biosynthetic process,GO:0010033~response to organic substance,GO:0010035~response to inorganic substance,GO:0021549~cerebellum development,GO:0021987~cerebral cortex development,GO:00466…
Q59ET0, Q04446, E9PGM4	1,4-alpha-glucan branching enzyme 1(GBE1)	GBE1	GO:0005977~glycogen metabolic process,GO:0005978~glycogen biosynthetic process,GO:0006091~generation of precursor metabolites and energy,
A0A0C4DGB2, Q14TF0, E1CEI4, P48506	glutamate-cysteine ligase catalytic subunit(GCLC)	GCLC	GO:0000096~sulfur amino acid metabolic process,GO:0006534~cysteine metabolic process,GO:0006536~glutamate metabolic process,GO:0006750~glutathione biosynthetic process,GO:0006979~response to oxidative stress,GO:0007568~aging,GO:0007584~response to nutrient,GO:0008637~apoptotic mitochondrial changes,GO:0009408~response to heat,GO:0009410~response to xenobiotic stimulus,GO:0009725~response to hormo…
Q92616	GCN1, eIF2 alpha kinase activator homolog(GCN1)	GCN1	GO:0006412~translation,GO:0006417~regulation of translation,GO:0033674~positive regulation of kinase activity,GO:0034198~cellular response to amino acid starvation,GO:0036003~positive regulation of transcription from RNA polymerase II promoter in response to stress,GO:0045859~regulation of protein kinase activity,GO:0098609~cell-cell adhesion,GO:1990253~cellular response to leucine starvation,
P31150, G5E9U5, A0A0S2Z3X8	GDP dissociation inhibitor 1(GDI1)	GDI1	GO:0007165~signal transduction,GO:0007264~small GTPase mediated signal transduction,GO:0015031~protein transport,GO:0032482~Rab protein signal transduction,GO:0043547~positive regulation of GTPase activity,GO:0050771~negative regulation of axonogenesis,GO:0051056~regulation of small GTPase mediated signal transduction,GO:0051592~response to calcium ion,GO:0055114~oxidation-reduction process,GO:00…
Q5SX87, P50395, Q6IAT1	GDP dissociation inhibitor 2(GDI2)	GDI2	GO:0007165~signal transduction,GO:0007264~small GTPase mediated signal transduction,GO:0015031~protein transport,GO:0016192~vesicle-mediated transport,GO:0043547~positive regulation of GTPase activity,GO:0051056~regulation of small GTPase mediated signal transduction,GO:0055114~oxidation-reduction process,
Q8TEQ6, B7ZLC9	gem nuclear organelle associated protein 5(GEMIN5)	GEMIN5	GO:0000387~spliceosomal snRNP assembly,GO:0000398~mRNA splicing, via spliceosome,GO:0006461~protein complex assembly,GO:0051170~nuclear import,
Q06210	glutamine--fructose-6-phosphate transaminase 1(GFPT1)	GFPT1	GO:0005975~carbohydrate metabolic process,GO:0006002~fructose 6-phosphate metabolic process,GO:0006047~UDP-N-acetylglucosamine metabolic process,GO:0006048~UDP-N-acetylglucosamine biosynthetic process,GO:0006112~energy reserve metabolic process,GO:0006541~glutamine metabolic process,GO:0032922~circadian regulation of gene expression,GO:0036498~IRE1-mediated unfolded protein response,
H7BZK5, B8ZZK2, O75223, A0A090N7V5	gamma-glutamylcyclotransferase(GGCT)	GGCT	GO:0001836~release of cytochrome c from mitochondria,GO:0006750~glutathione biosynthetic process,
I1E4Y6, Q6Y7W6, E7ESB6	GRB10 interacting GYF protein 2(GIGYF2)	GIGYF2	GO:0007631~feeding behavior,GO:0008344~adult locomotory behavior,GO:0009791~post-embryonic development,GO:0017148~negative regulation of translation,GO:0021522~spinal cord motor neuron differentiation,GO:0031571~mitotic G1 DNA damage checkpoint,GO:0035264~multicellular organism growth,GO:0044267~cellular protein metabolic process,GO:0048009~insulin-like growth factor receptor signaling pathway,GO…
O14908, A8K2I7, K7EM11, A0A024R7I1, A0A024R7I0	GIPC PDZ domain containing family member 1(GIPC1)	GIPC1	GO:0006605~protein targeting,GO:0007186~G-protein coupled receptor signaling pathway,GO:0007268~chemical synaptic transmission,GO:0014047~glutamate secretion,GO:0030511~positive regulation of transforming growth factor beta receptor signaling pathway,GO:0031647~regulation of protein stability,GO:0032435~negative regulation of proteasomal ubiquitin-dependent protein catabolic process,GO:0032467~po…
Q6ZS86	glycerol kinase 5 (putative)(GK5)	GK5	GO:0005975~carbohydrate metabolic process,GO:0016310~phosphorylation,GO:0019563~glycerol catabolic process,
Q53Y83, P06280	galactosidase alpha(GLA)	GLA	GO:0005975~carbohydrate metabolic process,GO:0006687~glycosphingolipid metabolic process,GO:0009311~oligosaccharide metabolic process,GO:0045019~negative regulation of nitric oxide biosynthetic process,GO:0046477~glycosylceramide catabolic process,GO:0046479~glycosphingolipid catabolic process,GO:0051001~negative regulation of nitric-oxide synthase activity,
P16278, B7Z6Q5, C9J4G9, E7EQ29	galactosidase beta 1(GLB1)	GLB1	GO:0005975~carbohydrate metabolic process,GO:0006027~glycosaminoglycan catabolic process,GO:0006687~glycosphingolipid metabolic process,GO:0008152~metabolic process,GO:0019388~galactose catabolic process,GO:0042340~keratan sulfate catabolic process,GO:0044262~cellular carbohydrate metabolic process,
X5DNM4, Q04760	glyoxalase I(GLO1)	GLO1	GO:0005975~carbohydrate metabolic process,GO:0006090~pyruvate metabolic process,GO:0006357~regulation of transcription from RNA polymerase II promoter,GO:0006749~glutathione metabolic process,GO:0009438~methylglyoxal metabolic process,GO:0030316~osteoclast differentiation,GO:0043066~negative regulation of apoptotic process,
Q9HC38, B7Z403, B3KV49, I3L3Q4, F6TLX2	glyoxalase domain containing 4(GLOD4)	GLOD4	GO:0098609~cell-cell adhesion,
A0A140VJK1, O76003	glutaredoxin 3(GLRX3)	GLRX3	GO:0002026~regulation of the force of heart contraction,GO:0010614~negative regulation of cardiac muscle hypertrophy,GO:0045454~cell redox homeostasis,GO:0055114~oxidation-reduction process,
P17900	GM2 ganglioside activator(GM2A)	GM2A	GO:0006687~glycosphingolipid metabolic process,GO:0006689~ganglioside catabolic process,GO:0006869~lipid transport,GO:0007611~learning or memory,GO:0009313~oligosaccharide catabolic process,GO:0019915~lipid storage,GO:0050885~neuromuscular process controlling balance,GO:0051345~positive regulation of hydrolase activity,
O60547	GDP-mannose 4,6-dehydratase(GMDS)	GMDS	GO:0007219~Notch signaling pathway,GO:0019673~GDP-mannose metabolic process,GO:0042351~'de novo' GDP-L-fucose biosynthetic process,
P60983, G3V4P8	glia maturation factor beta(GMFB)	GMFB	GO:0006468~protein phosphorylation,GO:0006469~negative regulation of protein kinase activity,GO:0007165~signal transduction,GO:0007399~nervous system development,GO:0007612~learning,GO:0007626~locomotory behavior,GO:0034316~negative regulation of Arp2/3 complex-mediated actin nucleation,GO:0043085~positive regulation of catalytic activity,
A0A087WUI8, A0A024R482, F8WD54, Q96IJ6	GDP-mannose pyrophosphorylase A(GMPPA)	GMPPA	GO:0009058~biosynthetic process,
A0A140VJK6, P49915	guanine monophosphate synthase(GMPS)	GMPS	GO:0006177~GMP biosynthetic process,GO:0006541~glutamine metabolic process,GO:0009113~purine nucleobase biosynthetic process,GO:0009168~purine ribonucleoside monophosphate biosynthetic process,
P63096	G protein subunit alpha i1(GNAI1)	GNAI1	GO:0006457~protein folding,GO:0007049~cell cycle,GO:0007186~G-protein coupled receptor signaling pathway,GO:0007188~adenylate cyclase-modulating G-protein coupled receptor signaling pathway,GO:0007193~adenylate cyclase-inhibiting G-protein coupled receptor signaling pathway,GO:0043434~response to peptide hormone,GO:0043949~regulation of cAMP-mediated signaling,GO:0050805~negative regulation of sy…
P04899	G protein subunit alpha i2(GNAI2)	GNAI2	GO:0000186~activation of MAPKK activity,GO:0001973~adenosine receptor signaling pathway,GO:0006457~protein folding,GO:0007049~cell cycle,GO:0007165~signal transduction,GO:0007186~G-protein coupled receptor signaling pathway,GO:0007188~adenylate cyclase-modulating G-protein coupled receptor signaling pathway,GO:0007193~adenylate cyclase-inhibiting G-protein coupled receptor signaling pathway,GO:00…
P08754	G protein subunit alpha i3(GNAI3)	GNAI3	GO:0006457~protein folding,GO:0006810~transport,GO:0006906~vesicle fusion,GO:0007049~cell cycle,GO:0007193~adenylate cyclase-inhibiting G-protein coupled receptor signaling pathway,GO:0007194~negative regulation of adenylate cyclase activity,GO:0007212~dopamine receptor signaling pathway,GO:0046039~GTP metabolic process,GO:0051301~cell division,
P09471, B3KP89	G protein subunit alpha o1(GNAO1)	GNAO1	GO:0006457~protein folding,GO:0006936~muscle contraction,GO:0007186~G-protein coupled receptor signaling pathway,GO:0007188~adenylate cyclase-modulating G-protein coupled receptor signaling pathway,GO:0007212~dopamine receptor signaling pathway,GO:0007223~Wnt signaling pathway, calcium modulating pathway,GO:0007568~aging,GO:0007626~locomotory behavior,GO:0008016~regulation of heart contraction,GO…
F6UT28, A0A024R056, F6X3N5, B1AKQ8, P62873	G protein subunit beta 1(GNB1)	GNB1	GO:0006457~protein folding,GO:0007165~signal transduction,GO:0007191~adenylate cyclase-activating dopamine receptor signaling pathway,GO:0007200~phospholipase C-activating G-protein coupled receptor signaling pathway,GO:0007204~positive regulation of cytosolic calcium ion concentration,GO:0007213~G-protein coupled acetylcholine receptor signaling pathway,GO:0007223~Wnt signaling pathway, calcium …
E7EP32	G protein subunit beta 2(GNB2)	GNB2	GO:0006457~protein folding,GO:0007165~signal transduction,GO:0007186~G-protein coupled receptor signaling pathway,GO:0071377~cellular response to glucagon stimulus,
Q6QNY6, Q6QNY7, Q6QNY5, Q9Y223	glucosamine (UDP-N-acetyl)-2-epimerase/N-acetylmannosamine kinase(GNE)	GNE	GO:0006045~N-acetylglucosamine biosynthetic process,GO:0006047~UDP-N-acetylglucosamine metabolic process,GO:0006054~N-acetylneuraminate metabolic process,GO:0007155~cell adhesion,GO:0046835~carbohydrate phosphorylation,
Q9UBI6	G protein subunit gamma 12(GNG12)	GNG12	GO:0007165~signal transduction,GO:0007186~G-protein coupled receptor signaling pathway,GO:0021987~cerebral cortex development,GO:0032496~response to lipopolysaccharide,GO:0071377~cellular response to glucagon stimulus,
Q9BVP2, A0A024R2Z6	G protein nucleolar 3(GNL3)	GNL3	GO:0008283~cell proliferation,GO:0032206~positive regulation of telomere maintenance,GO:0033235~positive regulation of protein sumoylation,GO:0042127~regulation of cell proliferation,GO:0042254~ribosome biogenesis,GO:1902895~positive regulation of pri-miRNA transcription from RNA polymerase II promoter,GO:1904816~positive regulation of protein localization to chromosome, telomeric region,
D6RB13, D6RFF8, D6R917, D6RAY7, P46926, D6R9P4	glucosamine-6-phosphate deaminase 1(GNPDA1)	GNPDA1	GO:0005975~carbohydrate metabolic process,GO:0006006~glucose metabolic process,GO:0006043~glucosamine catabolic process,GO:0006044~N-acetylglucosamine metabolic process,GO:0006046~N-acetylglucosamine catabolic process,GO:0006048~UDP-N-acetylglucosamine biosynthetic process,GO:0006091~generation of precursor metabolites and energy,GO:0007338~single fertilization,GO:0019262~N-acetylneuraminate cata…
A0A024RBC5, Q7Z3X3, F6S8M0, P15586, H0YFA9, F5H4C6, H7C3P4	glucosamine (N-acetyl)-6-sulfatase(GNS)	GNS	GO:0006027~glycosaminoglycan catabolic process,GO:0030203~glycosaminoglycan metabolic process,GO:0042340~keratan sulfate catabolic process,
Q08379	golgin A2(GOLGA2)	GOLGA2	GO:0006486~protein glycosylation,GO:0006888~ER to Golgi vesicle-mediated transport,GO:0007020~microtubule nucleation,GO:0008356~asymmetric cell division,GO:0010507~negative regulation of autophagy,GO:0032091~negative regulation of protein binding,GO:0048208~COPII vesicle coating,GO:0051225~spindle assembly,GO:0051289~protein homotetramerization,GO:0051297~centrosome organization,GO:0060050~positi…
F5H1Y4, T1WFC1, Q9HD26	golgi associated PDZ and coiled-coil motif containing(GOPC)	GOPC	GO:0006888~ER to Golgi vesicle-mediated transport,GO:0006893~Golgi to plasma membrane transport,GO:0007289~spermatid nucleus differentiation,GO:0015031~protein transport,GO:0043004~cytoplasmic sequestering of CFTR protein,GO:0045176~apical protein localization,GO:0051260~protein homooligomerization,
Q9H8Y8	golgi reassembly stacking protein 2(GORASP2)	GORASP2	GO:0006996~organelle organization,
P17174, A0A140VK69	glutamic-oxaloacetic transaminase 1(GOT1)	GOT1	GO:0006094~gluconeogenesis,GO:0006103~2-oxoglutarate metabolic process,GO:0006107~oxaloacetate metabolic process,GO:0006114~glycerol biosynthetic process,GO:0006531~aspartate metabolic process,GO:0006532~aspartate biosynthetic process,GO:0006533~aspartate catabolic process,GO:0006536~glutamate metabolic process,GO:0007219~Notch signaling pathway,GO:0008652~cellular amino acid biosynthetic process…
Q53EU6, A0A024RDG5	glycerol-3-phosphate acyltransferase 3(GPAT3)	GPAT3	GO:0006654~phosphatidic acid biosynthetic process,GO:0016024~CDP-diacylglycerol biosynthetic process,GO:0019432~triglyceride biosynthetic process,GO:0032006~regulation of TOR signaling,
E5RHA6, Q86UL3, E5RIA1	glycerol-3-phosphate acyltransferase 4(GPAT4)	GPAT4	GO:0002071~glandular epithelial cell maturation,GO:0006631~fatty acid metabolic process,GO:0006637~acyl-CoA metabolic process,GO:0006654~phosphatidic acid biosynthetic process,GO:0006656~phosphatidylcholine biosynthetic process,GO:0007595~lactation,GO:0008610~lipid biosynthetic process,GO:0016024~CDP-diacylglycerol biosynthetic process,GO:0019432~triglyceride biosynthetic process,GO:0040014~regul…
G3V582, Q9NQX3, F5H039	gephyrin(GPHN)	GPHN	GO:0006777~Mo-molybdopterin cofactor biosynthetic process,GO:0018315~molybdenum incorporation into molybdenum-molybdopterin complex,GO:0032324~molybdopterin cofactor biosynthetic process,GO:0072579~glycine receptor clustering,GO:0097112~gamma-aminobutyric acid receptor clustering,
Q13098, A0A096LPJ3, A0A096LP07, C9JFE4, A8K070	G protein pathway suppressor 1(GPS1)	GPS1	GO:0000188~inactivation of MAPK activity,GO:0000715~nucleotide-excision repair, DNA damage recognition,GO:0006283~transcription-coupled nucleotide-excision repair,GO:0007049~cell cycle,GO:0007254~JNK cascade,GO:0010387~COP9 signalosome assembly,GO:0010388~cullin deneddylation,GO:0034260~negative regulation of GTPase activity,
P07203, A0A087WUQ6, Q6NSD4, Q7L4Q3	glutathione peroxidase 1(GPX1)	GPX1	GO:0000302~response to reactive oxygen species,GO:0001659~temperature homeostasis,GO:0001885~endothelial cell development,GO:0002862~negative regulation of inflammatory response to antigenic stimulus,GO:0006195~purine nucleotide catabolic process,GO:0006641~triglyceride metabolic process,GO:0006749~glutathione metabolic process,GO:0006979~response to oxidative stress,GO:0007605~sensory perception…
A0A087X247, K7EJ20, A0A0A0MTT1, Q6PI42, P36969, R4GNE4, K7EKX7, A0A087X2I2, A0A087WT12, K7ERP4, K7ENB4	glutathione peroxidase 4(GPX4)	GPX4	GO:0006644~phospholipid metabolic process,GO:0006979~response to oxidative stress,GO:0007275~multicellular organism development,GO:0019372~lipoxygenase pathway,GO:0055114~oxidation-reduction process,GO:0098869~cellular oxidant detoxification,
P62993, Q6ICN0, B0LPF3	growth factor receptor bound protein 2(GRB2)	GRB2	GO:0000165~MAPK cascade,GO:0007173~epidermal growth factor receptor signaling pathway,GO:0007265~Ras protein signal transduction,GO:0007267~cell-cell signaling,GO:0007411~axon guidance,GO:0007568~aging,GO:0008286~insulin receptor signaling pathway,GO:0008543~fibroblast growth factor receptor signaling pathway,GO:0009967~positive regulation of signal transduction,GO:0014066~regulation of phosphati…
Q9UBQ7, U3KQ56, Q5M7Z5	glyoxylate and hydroxypyruvate reductase(GRHPR)	GRHPR	GO:0007588~excretion,GO:0008152~metabolic process,GO:0043648~dicarboxylic acid metabolic process,GO:0046487~glyoxylate metabolic process,GO:0051259~protein oligomerization,GO:0055114~oxidation-reduction process,
H3BR35, P15170, B2RCT6, Q7KZX8	G1 to S phase transition 1(GSPT1)	GSPT1	GO:0000082~G1/S transition of mitotic cell cycle,GO:0000184~nuclear-transcribed mRNA catabolic process, nonsense-mediated decay,GO:0002184~cytoplasmic translational termination,GO:0006479~protein methylation,
V9HW90, P00390	glutathione-disulfide reductase(GSR)	GSR	GO:0000302~response to reactive oxygen species,GO:0006749~glutathione metabolic process,GO:0015949~nucleobase-containing small molecule interconversion,GO:0045454~cell redox homeostasis,GO:0055114~oxidation-reduction process,GO:0098869~cellular oxidant detoxification,
P48637, V9HWJ1	glutathione synthetase(GSS)	GSS	GO:0006520~cellular amino acid metabolic process,GO:0006750~glutathione biosynthetic process,GO:0006979~response to oxidative stress,GO:0007399~nervous system development,GO:0007568~aging,GO:0009410~response to xenobiotic stimulus,GO:0031667~response to nutrient levels,GO:0034612~response to tumor necrosis factor,GO:0043200~response to amino acid,GO:0046686~response to cadmium ion,
Q5TA01, Q5TA02, V9HWG9, P78417	glutathione S-transferase omega 1(GSTO1)	GSTO1	GO:0006749~glutathione metabolic process,GO:0008152~metabolic process,GO:0010880~regulation of release of sequestered calcium ion into cytosol by sarcoplasmic reticulum,GO:0010881~regulation of cardiac muscle contraction by regulation of the release of sequestered calcium ion,GO:0014810~positive regulation of skeletal muscle contraction by regulation of release of sequestered calcium ion,GO:00198…
P09211, V9HWE9, C7DJS2, A8MX94	glutathione S-transferase pi 1(GSTP1)	GSTP1	GO:0000302~response to reactive oxygen species,GO:0002674~negative regulation of acute inflammatory response,GO:0006469~negative regulation of protein kinase activity,GO:0006749~glutathione metabolic process,GO:0006805~xenobiotic metabolic process,GO:0007417~central nervous system development,GO:0008152~metabolic process,GO:0009636~response to toxic substance,GO:0009890~negative regulation of bio…
Q6IBK5, M0QXD6, P35269	general transcription factor IIF subunit 1(GTF2F1)	GTF2F1	GO:0000398~mRNA splicing, via spliceosome,GO:0006366~transcription from RNA polymerase II promoter,GO:0006367~transcription initiation from RNA polymerase II promoter,GO:0006368~transcription elongation from RNA polymerase II promoter,GO:0006370~7-methylguanosine mRNA capping,GO:0008543~fibroblast growth factor receptor signaling pathway,GO:0009615~response to virus,GO:0010467~gene expression,GO:…
A0A024RDU9, P13984	general transcription factor IIF subunit 2(GTF2F2)	GTF2F2	GO:0000398~mRNA splicing, via spliceosome,GO:0006355~regulation of transcription, DNA-templated,GO:0006366~transcription from RNA polymerase II promoter,GO:0006367~transcription initiation from RNA polymerase II promoter,GO:0006368~transcription elongation from RNA polymerase II promoter,GO:0006370~7-methylguanosine mRNA capping,GO:0008543~fibroblast growth factor receptor signaling pathway,GO:00…
X5D939, X5DNP5, X5D2J9, A8K9W7, Q499G6, A0A1W6S962, P78347, X5DR09	general transcription factor IIi(GTF2I)	GTF2I	GO:0006357~regulation of transcription from RNA polymerase II promoter,GO:0006366~transcription from RNA polymerase II promoter,GO:0006367~transcription initiation from RNA polymerase II promoter,GO:0007165~signal transduction,GO:0014886~transition between slow and fast fiber,GO:0016525~negative regulation of angiogenesis,GO:0051481~negative regulation of cytosolic calcium ion concentration,
Q8N4P8, Q9BZE4, D2CFK9	GTP binding protein 4(GTPBP4)	GTPBP4	GO:0000079~regulation of cyclin-dependent protein serine/threonine kinase activity,GO:0000463~maturation of LSU-rRNA from tricistronic rRNA transcript (SSU-rRNA, 5.8S rRNA, LSU-rRNA),GO:0001649~osteoblast differentiation,GO:0008156~negative regulation of DNA replication,GO:0008285~negative regulation of cell proliferation,GO:0022408~negative regulation of cell-cell adhesion,GO:0030336~negative re…
P07305	H1 histone family member 0(H1F0)	H1F0	GO:0006309~apoptotic DNA fragmentation,GO:0006334~nucleosome assembly,
Q92522	H1 histone family member X(H1FX)	H1FX	GO:0006334~nucleosome assembly,GO:0098609~cell-cell adhesion,
C9J0D1, Q71UI9	H2A histone family member V(H2AFV)	H2AFV	GO:0006342~chromatin silencing,
P16104	H2A histone family member X(H2AFX)	H2AFX	GO:0000077~DNA damage checkpoint,GO:0000724~double-strand break repair via homologous recombination,GO:0006302~double-strand break repair,GO:0006303~double-strand break repair via nonhomologous end joining,GO:0006334~nucleosome assembly,GO:0006342~chromatin silencing,GO:0006974~cellular response to DNA damage stimulus,GO:0007283~spermatogenesis,GO:0010212~response to ionizing radiation,GO:0016032…
D6RCF2, O75367	H2A histone family member Y(H2AFY)	H2AFY	GO:0000122~negative regulation of transcription from RNA polymerase II promoter,GO:0001558~regulation of cell growth,GO:0006334~nucleosome assembly,GO:0006342~chromatin silencing,GO:0007549~dosage compensation,GO:0016569~covalent chromatin modification,GO:0019216~regulation of lipid metabolic process,GO:0033128~negative regulation of histone phosphorylation,GO:0034184~positive regulation of maint…
P0C0S5	H2A histone family member Z(H2AFZ)	H2AFZ	GO:0006342~chromatin silencing,GO:0045944~positive regulation of transcription from RNA polymerase II promoter,GO:0071392~cellular response to estradiol stimulus,
E7ETE2, B4DDD8, P12081, B3KWE1, B4E1C5	histidyl-tRNA synthetase(HARS)	HARS	GO:0006412~translation,GO:0006418~tRNA aminoacylation for protein translation,GO:0006427~histidyl-tRNA aminoacylation,GO:0032543~mitochondrial translation,
O14929	histone acetyltransferase 1(HAT1)	HAT1	GO:0006323~DNA packaging,GO:0006335~DNA replication-dependent nucleosome assembly,GO:0006336~DNA replication-independent nucleosome assembly,GO:0006348~chromatin silencing at telomere,GO:0006475~internal protein amino acid acetylation,GO:0007584~response to nutrient,GO:0043967~histone H4 acetylation,
Q92769	histone deacetylase 2(HDAC2)	HDAC2	GO:0000122~negative regulation of transcription from RNA polymerase II promoter,GO:0001975~response to amphetamine,GO:0003300~cardiac muscle hypertrophy,GO:0006338~chromatin remodeling,GO:0006344~maintenance of chromatin silencing,GO:0006351~transcription, DNA-templated,GO:0007596~blood coagulation,GO:0008284~positive regulation of cell proliferation,GO:0009913~epidermal cell differentiation,GO:0…
M0R0J3, Q7Z4V5	hepatoma-derived growth factor-related protein 2(HDGFRP2)	HDGFRP2	GO:0006351~transcription, DNA-templated,GO:0030307~positive regulation of cell growth,
A0A024R4E5, Q00341, B2R5V9, H0Y394, Q96CF6	high density lipoprotein binding protein(HDLBP)	HDLBP	GO:0006869~lipid transport,GO:0008203~cholesterol metabolic process,GO:0098609~cell-cell adhesion,
Q9Y5Z4, Q05DB4	heme binding protein 2(HEBP2)	HEBP2	GO:0010917~negative regulation of mitochondrial membrane potential,GO:0010940~positive regulation of necrotic cell death,GO:0035794~positive regulation of mitochondrial membrane permeability,GO:1901031~regulation of response to reactive oxygen species,
A0A0S2Z3W3, P06865, H3BP20, A0A0S2Z3L7, H3BS10, Q9BVJ8, B4DVA7	hexosaminidase subunit alpha(HEXA)	HEXA	GO:0005975~carbohydrate metabolic process,GO:0006024~glycosaminoglycan biosynthetic process,GO:0006687~glycosphingolipid metabolic process,GO:0030207~chondroitin sulfate catabolic process,GO:0030214~hyaluronan catabolic process,GO:0042340~keratan sulfate catabolic process,
H0Y9B6, Q5URX0, A0A024RAJ6, P07686, H0YA83	hexosaminidase subunit beta(HEXB)	HEXB	GO:0001501~skeletal system development,GO:0005975~carbohydrate metabolic process,GO:0006687~glycosphingolipid metabolic process,GO:0006689~ganglioside catabolic process,GO:0006874~cellular calcium ion homeostasis,GO:0007040~lysosome organization,GO:0007341~penetration of zona pellucida,GO:0007605~sensory perception of sound,GO:0007626~locomotory behavior,GO:0008049~male courtship behavior,GO:0008…
O94992	hexamethylene bisacetamide inducible 1(HEXIM1)	HEXIM1	GO:0000122~negative regulation of transcription from RNA polymerase II promoter,GO:0006351~transcription, DNA-templated,GO:0007507~heart development,GO:0045736~negative regulation of cyclin-dependent protein serine/threonine kinase activity,GO:0045892~negative regulation of transcription, DNA-templated,GO:1901798~positive regulation of signal transduction by p53 class mediator,
A0A0S2Z4R4, I3L1P5, O14964, A0A0S2Z4Q4	hepatocyte growth factor-regulated tyrosine kinase substrate(HGS)	HGS	GO:0006622~protein targeting to lysosome,GO:0006886~intracellular protein transport,GO:0006914~autophagy,GO:0007165~signal transduction,GO:0008285~negative regulation of cell proliferation,GO:0010324~membrane invagination,GO:0010628~positive regulation of gene expression,GO:0016197~endosomal transport,GO:0036258~multivesicular body assembly,GO:0042059~negative regulation of epidermal growth facto…
Q9Y5L2	hypoxia inducible lipid droplet associated(HILPDA)	HILPDA	GO:0001819~positive regulation of cytokine production,GO:0006950~response to stress,GO:0008284~positive regulation of cell proliferation,GO:0010884~positive regulation of lipid storage,GO:0035425~autocrine signaling,
D6RE99, P49773, D6RD60, D6REP8	histidine triad nucleotide binding protein 1(HINT1)	HINT1	GO:0006351~transcription, DNA-templated,GO:0006355~regulation of transcription, DNA-templated,GO:0007165~signal transduction,GO:0009154~purine ribonucleotide catabolic process,GO:0050850~positive regulation of calcium-mediated signaling,GO:0072332~intrinsic apoptotic signaling pathway by p53 class mediator,
P16403	histone cluster 1 H1 family member c(HIST1H1C)	HIST1H1C	GO:0000122~negative regulation of transcription from RNA polymerase II promoter,GO:0006334~nucleosome assembly,GO:0016584~nucleosome positioning,GO:0080182~histone H3-K4 trimethylation,GO:0098532~histone H3-K27 trimethylation,
Q96QV6	histone cluster 1 H2A family member a(HIST1H2AA)	HIST1H2AA	GO:0006342~chromatin silencing,
Q96A08	histone cluster 1 H2B family member a(HIST1H2BA)	HIST1H2BA	GO:0006334~nucleosome assembly,GO:0006337~nucleosome disassembly,GO:0006954~inflammatory response,GO:0031639~plasminogen activation,GO:0035093~spermatogenesis, exchange of chromosomal proteins,GO:0051099~positive regulation of binding,GO:0071674~mononuclear cell migration,
P33778	histone cluster 1 H2B family member b(HIST1H2BB)	HIST1H2BB	GO:0006334~nucleosome assembly,
Q0D2M2	histone cluster 1 H2B family member c(HIST1H2BC)	HIST1H2BC	GO:0002227~innate immune response in mucosa,GO:0006334~nucleosome assembly,GO:0019731~antibacterial humoral response,GO:0050830~defense response to Gram-positive bacterium,
P62807, P58876, A0A024QZZ7	histone cluster 1 H2B family member d(HIST1H2BD)	HIST1H2BD	GO:0002227~innate immune response in mucosa,GO:0006334~nucleosome assembly,GO:0019731~antibacterial humoral response,GO:0050830~defense response to Gram-positive bacterium,
B2R4S9	histone cluster 1 H2B family member g(HIST1H2BG)	HIST1H2BG	GO:0002227~innate immune response in mucosa,GO:0006334~nucleosome assembly,GO:0019731~antibacterial humoral response,GO:0050830~defense response to Gram-positive bacterium,
Q93079	histone cluster 1 H2B family member h(HIST1H2BH)	HIST1H2BH	GO:0006334~nucleosome assembly,
P06899, A0A024RCJ2	histone cluster 1 H2B family member j(HIST1H2BJ)	HIST1H2BJ	GO:0002227~innate immune response in mucosa,GO:0006334~nucleosome assembly,GO:0019731~antibacterial humoral response,GO:0050830~defense response to Gram-positive bacterium,
A0A024RCL8, O60814	histone cluster 1 H2B family member k(HIST1H2BK)	HIST1H2BK	GO:0002227~innate immune response in mucosa,GO:0006334~nucleosome assembly,GO:0019731~antibacterial humoral response,GO:0050830~defense response to Gram-positive bacterium,
Q99880	histone cluster 1 H2B family member l(HIST1H2BL)	HIST1H2BL	GO:0006334~nucleosome assembly,
I6L9F7, Q99879	histone cluster 1 H2B family member m(HIST1H2BM)	HIST1H2BM	GO:0006334~nucleosome assembly,
A0A024RCJ9, U3KQK0, Q99877	histone cluster 1 H2B family member n(HIST1H2BN)	HIST1H2BN	GO:0006334~nucleosome assembly,
P23527	histone cluster 1 H2B family member o(HIST1H2BO)	HIST1H2BO	GO:0006334~nucleosome assembly,
Q0VAS5	histone cluster 1 H4 family member h(HIST1H4H)	HIST1H4H	GO:0000183~chromatin silencing at rDNA,GO:0006303~double-strand break repair via nonhomologous end joining,GO:0006334~nucleosome assembly,GO:0006335~DNA replication-dependent nucleosome assembly,GO:0006336~DNA replication-independent nucleosome assembly,GO:0006352~DNA-templated transcription, initiation,GO:0016233~telomere capping,GO:0031047~gene silencing by RNA,GO:0032200~telomere organization,…
B2R4R0, P62805	histone cluster 1 H4 family member i(HIST1H4I)	HIST1H4I	GO:0000183~chromatin silencing at rDNA,GO:0006303~double-strand break repair via nonhomologous end joining,GO:0006334~nucleosome assembly,GO:0006335~DNA replication-dependent nucleosome assembly,GO:0006336~DNA replication-independent nucleosome assembly,GO:0006352~DNA-templated transcription, initiation,GO:0016233~telomere capping,GO:0031047~gene silencing by RNA,GO:0032200~telomere organization,…
Q16778	histone cluster 2 H2B family member e(HIST2H2BE)	HIST2H2BE	GO:0002227~innate immune response in mucosa,GO:0006334~nucleosome assembly,GO:0019731~antibacterial humoral response,GO:0050830~defense response to Gram-positive bacterium,
Q5QNW6	histone cluster 2 H2B family member f(HIST2H2BF)	HIST2H2BF	GO:0006334~nucleosome assembly,
Q5TEC6	histone cluster 2 H3 pseudogene 2(HIST2H3PS2)	HIST2H3PS2	GO:0006334~nucleosome assembly,
Q8N257	histone cluster 3 H2B family member b(HIST3H2BB)	HIST3H2BB	GO:0006334~nucleosome assembly,
B3KXY9, Q59FD4, P19367, A8K7J7, A0A024QZK7	hexokinase 1(HK1)	HK1	GO:0001678~cellular glucose homeostasis,GO:0006096~glycolytic process,GO:0015758~glucose transport,GO:0046835~carbohydrate phosphorylation,GO:0051156~glucose 6-phosphate metabolic process,GO:0061621~canonical glycolysis,GO:0072655~establishment of protein localization to mitochondrion,GO:0072656~maintenance of protein location in mitochondrion,
P52789, E9PB90	hexokinase 2(HK2)	HK2	GO:0001678~cellular glucose homeostasis,GO:0002931~response to ischemia,GO:0006096~glycolytic process,GO:0007595~lactation,GO:0008637~apoptotic mitochondrial changes,GO:0015758~glucose transport,GO:0035795~negative regulation of mitochondrial membrane permeability,GO:0046324~regulation of glucose import,GO:0046835~carbohydrate phosphorylation,GO:0051156~glucose 6-phosphate metabolic process,GO:00…
P08397, F5H345	hydroxymethylbilane synthase(HMBS)	HMBS	GO:0006782~protoporphyrinogen IX biosynthetic process,GO:0006783~heme biosynthetic process,GO:0018160~peptidyl-pyrromethane cofactor linkage,GO:0033014~tetrapyrrole biosynthetic process,
P17096, A0A024RCT9	high mobility group AT-hook 1(HMGA1)	HMGA1	GO:0006268~DNA unwinding involved in DNA replication,GO:0006284~base-excision repair,GO:0006337~nucleosome disassembly,GO:0006355~regulation of transcription, DNA-templated,GO:0006366~transcription from RNA polymerase II promoter,GO:0006461~protein complex assembly,GO:0008285~negative regulation of cell proliferation,GO:0009615~response to virus,GO:0031936~negative regulation of chromatin silenci…
P09429, A0A024RDR0, Q5T7C4	high mobility group box 1(HMGB1)	HMGB1	GO:0000122~negative regulation of transcription from RNA polymerase II promoter,GO:0001654~eye development,GO:0001773~myeloid dendritic cell activation,GO:0001935~endothelial cell proliferation,GO:0002218~activation of innate immune response,GO:0002270~plasmacytoid dendritic cell activation,GO:0002281~macrophage activation involved in immune response,GO:0002407~dendritic cell chemotaxis,GO:000243…
P26583, D6R9A6	high mobility group box 2(HMGB2)	HMGB2	GO:0001938~positive regulation of endothelial cell proliferation,GO:0002437~inflammatory response to antigenic stimulus,GO:0006265~DNA topological change,GO:0006309~apoptotic DNA fragmentation,GO:0006325~chromatin organization,GO:0006334~nucleosome assembly,GO:0006351~transcription, DNA-templated,GO:0006355~regulation of transcription, DNA-templated,GO:0006357~regulation of transcription from RNA…
Q01581, A0A024R059	3-hydroxy-3-methylglutaryl-CoA synthase 1(HMGCS1)	HMGCS1	GO:0001889~liver development,GO:0006629~lipid metabolic process,GO:0006695~cholesterol biosynthetic process,GO:0007420~brain development,GO:0008299~isoprenoid biosynthetic process,GO:0008584~male gonad development,GO:0009645~response to low light intensity stimulus,GO:0014074~response to purine-containing compound,GO:0033197~response to vitamin E,GO:0042493~response to drug,GO:0046690~response to…
Q13151	heterogeneous nuclear ribonucleoprotein A0(HNRNPA0)	HNRNPA0	GO:0000398~mRNA splicing, via spliceosome,GO:0006397~mRNA processing,GO:0006954~inflammatory response,GO:0010467~gene expression,GO:0032496~response to lipopolysaccharide,GO:0070935~3'-UTR-mediated mRNA stabilization,
A0A024RAZ7, F8VTQ5, A0A024RB53, P09651, F8VZ49, H0YH80, F8W6I7	heterogeneous nuclear ribonucleoprotein A1(HNRNPA1)	HNRNPA1	GO:0000398~mRNA splicing, via spliceosome,GO:0006397~mRNA processing,GO:0006405~RNA export from nucleus,GO:0008543~fibroblast growth factor receptor signaling pathway,GO:0010467~gene expression,GO:0016032~viral process,GO:0032211~negative regulation of telomere maintenance via telomerase,GO:0032212~positive regulation of telomere maintenance via telomerase,GO:0051028~mRNA transport,GO:0051168~nuc…
A0A024QZ98, Q32P51	heterogeneous nuclear ribonucleoprotein A1-like 2(HNRNPA1L2)	HNRNPA1L2	GO:0006397~mRNA processing,GO:0008380~RNA splicing,GO:0051028~mRNA transport,
I6L957, P22626, A0A087WUI2	heterogeneous nuclear ribonucleoprotein A2/B1(HNRNPA2B1)	HNRNPA2B1	GO:0000122~negative regulation of transcription from RNA polymerase II promoter,GO:0000398~mRNA splicing, via spliceosome,GO:0006397~mRNA processing,GO:0006406~mRNA export from nucleus,GO:0010467~gene expression,GO:0031053~primary miRNA processing,GO:0048025~negative regulation of mRNA splicing, via spliceosome,GO:0050658~RNA transport,GO:1990428~miRNA transport,
B4DDB6, P51991	heterogeneous nuclear ribonucleoprotein A3(HNRNPA3)	HNRNPA3	GO:0000398~mRNA splicing, via spliceosome,GO:0010467~gene expression,GO:0051028~mRNA transport,
D6RBZ0, Q99729, D6RD18, D6R9P3	heterogeneous nuclear ribonucleoprotein A/B(HNRNPAB)	HNRNPAB	GO:0001837~epithelial to mesenchymal transition,GO:0045893~positive regulation of transcription, DNA-templated,
G3V3K6, G3V4W0, P07910, G3V575, G3V5X6, B2R5W2, B4DSU6, G3V2Q1, B4DY08, G3V555, G3V576, G3V251, G3V4C1	heterogeneous nuclear ribonucleoprotein C (C1/C2)(HNRNPC)	HNRNPC	GO:0000398~mRNA splicing, via spliceosome,GO:0001649~osteoblast differentiation,GO:0008380~RNA splicing,GO:0010467~gene expression,GO:0016925~protein sumoylation,GO:0032211~negative regulation of telomere maintenance via telomerase,GO:0043044~ATP-dependent chromatin remodeling,GO:0070935~3'-UTR-mediated mRNA stabilization,
A0A024RDF4, D6RBQ9, D6RF44, D6RAF8, A0A024RDB4, H0Y8G5, A0A024RDF3, Q14103, H0YA96	heterogeneous nuclear ribonucleoprotein D(HNRNPD)	HNRNPD	GO:0000398~mRNA splicing, via spliceosome,GO:0001889~liver development,GO:0006351~transcription, DNA-templated,GO:0006355~regulation of transcription, DNA-templated,GO:0006396~RNA processing,GO:0006401~RNA catabolic process,GO:0010467~gene expression,GO:0010628~positive regulation of gene expression,GO:0021549~cerebellum development,GO:0042752~regulation of circadian rhythm,GO:0043488~regulation …
A0A087WUK2, A0A024RDF6, O14979	heterogeneous nuclear ribonucleoprotein D like(HNRNPDL)	HNRNPDL	GO:0006351~transcription, DNA-templated,GO:0006355~regulation of transcription, DNA-templated,GO:0006396~RNA processing,GO:0010468~regulation of gene expression,
A0A024R7T3, P52597	heterogeneous nuclear ribonucleoprotein F(HNRNPF)	HNRNPF	GO:0000398~mRNA splicing, via spliceosome,GO:0006396~RNA processing,GO:0008543~fibroblast growth factor receptor signaling pathway,GO:0010467~gene expression,GO:0043484~regulation of RNA splicing,
D6RIH9, E5RGV0, D6RIU0, E7EN40, D6RAM1, D6RDU3, D6RBM0, P31943, D6RFM3, G8JLB6, E9PCY7, D6RJ04, D6R9T0, E7EQJ0, D6RIT2	heterogeneous nuclear ribonucleoprotein H1 (H)(HNRNPH1)	HNRNPH1	GO:0000398~mRNA splicing, via spliceosome,GO:0006396~RNA processing,GO:0008543~fibroblast growth factor receptor signaling pathway,GO:0010467~gene expression,GO:0043484~regulation of RNA splicing,
P31942, Q53F48, B4DHY1, A0A024QZP1, A0A024QZK8	heterogeneous nuclear ribonucleoprotein H3(HNRNPH3)	HNRNPH3	GO:0000398~mRNA splicing, via spliceosome,GO:0006396~RNA processing,GO:0008380~RNA splicing,GO:0030855~epithelial cell differentiation,
B4DUQ1, P61978, Q5T6W2	heterogeneous nuclear ribonucleoprotein K(HNRNPK)	HNRNPK	GO:0000398~mRNA splicing, via spliceosome,GO:0006357~regulation of transcription from RNA polymerase II promoter,GO:0006366~transcription from RNA polymerase II promoter,GO:0006396~RNA processing,GO:0007165~signal transduction,GO:0010467~gene expression,GO:0010988~regulation of low-density lipoprotein particle clearance,GO:0016032~viral process,GO:0016925~protein sumoylation,GO:0043066~negative r…
Q59ES8, P52272, M0R019, A0A087X0X3	heterogeneous nuclear ribonucleoprotein M(HNRNPM)	HNRNPM	GO:0000380~alternative mRNA splicing, via spliceosome,GO:0000398~mRNA splicing, via spliceosome,GO:0008543~fibroblast growth factor receptor signaling pathway,GO:0010467~gene expression,
O43390, B4DT28, B4DMB1, Q6MZS5, Q0VGD6, B4DMD1	heterogeneous nuclear ribonucleoprotein R(HNRNPR)	HNRNPR	GO:0000398~mRNA splicing, via spliceosome,GO:0006397~mRNA processing,GO:0007623~circadian rhythm,GO:0010467~gene expression,GO:0043086~negative regulation of catalytic activity,GO:0061014~positive regulation of mRNA catabolic process,GO:0061157~mRNA destabilization,
A0A1W2PPS1, A0A1W2PRZ7, A0A1W2PP35, Q5RI18, A0A1W2PPH7, A0A1W2PPL4, A0A1W2PQ74, Q96BA7, A0A1X7SBS1, Q00839, A0A1W2PP34, A0A1W2PQL0	heterogeneous nuclear ribonucleoprotein U(HNRNPU)	HNRNPU	GO:0000398~mRNA splicing, via spliceosome,GO:0001649~osteoblast differentiation,GO:0006396~RNA processing,GO:0010467~gene expression,GO:0010628~positive regulation of gene expression,GO:0032211~negative regulation of telomere maintenance via telomerase,GO:0032922~circadian regulation of gene expression,GO:0055013~cardiac muscle cell development,GO:0070934~CRD-mediated mRNA stabilization,GO:007154…
M0R0K8, A0A024R0J9, Q9BUJ2, M0QYZ0, M0R3F1, B7Z4B8, A8K3W4, A0A0A0MRA5	heterogeneous nuclear ribonucleoprotein U like 1(HNRNPUL1)	HNRNPUL1	GO:0000398~mRNA splicing, via spliceosome,GO:0006351~transcription, DNA-templated,GO:0006355~regulation of transcription, DNA-templated,GO:0006396~RNA processing,GO:0009615~response to virus,
Q5SSJ5, B0QZK8, B0QZK9, Q5SWC8, X6RGJ2, B0QZK4	heterochromatin protein 1 binding protein 3(HP1BP3)	HP1BP3	GO:0006334~nucleosome assembly,GO:0006355~regulation of transcription, DNA-templated,GO:0042127~regulation of cell proliferation,GO:0070828~heterochromatin organization,GO:0071456~cellular response to hypoxia,GO:0097298~regulation of nucleus size,
P84074	hippocalcin(HPCA)	HPCA	GO:0007420~brain development,GO:0019722~calcium-mediated signaling,GO:0031283~negative regulation of guanylate cyclase activity,GO:0031584~activation of phospholipase D activity,GO:0045762~positive regulation of adenylate cyclase activity,GO:0048839~inner ear development,GO:0060041~retina development in camera-type eye,GO:0071257~cellular response to electrical stimulus,GO:0090314~positive regula…
A0A140VJL3, P00492, Q6LET3	hypoxanthine phosphoribosyltransferase 1(HPRT1)	HPRT1	GO:0001975~response to amphetamine,GO:0006164~purine nucleotide biosynthetic process,GO:0006166~purine ribonucleoside salvage,GO:0006168~adenine salvage,GO:0006178~guanine salvage,GO:0007625~grooming behavior,GO:0007626~locomotory behavior,GO:0019835~cytolysis,GO:0021756~striatum development,GO:0021895~cerebral cortex neuron differentiation,GO:0021954~central nervous system neuron development,GO:…
X5D945, P01112	HRas proto-oncogene, GTPase(HRAS)	HRAS	GO:0000165~MAPK cascade,GO:0001934~positive regulation of protein phosphorylation,GO:0002223~stimulatory C-type lectin receptor signaling pathway,GO:0006897~endocytosis,GO:0006935~chemotaxis,GO:0007050~cell cycle arrest,GO:0007093~mitotic cell cycle checkpoint,GO:0007165~signal transduction,GO:0007166~cell surface receptor signaling pathway,GO:0007173~epidermal growth factor receptor signaling pa…
O75506	heat shock factor binding protein 1(HSBP1)	HSBP1	GO:0000122~negative regulation of transcription from RNA polymerase II promoter,GO:0006936~muscle contraction,GO:0035987~endodermal cell differentiation,GO:1900034~regulation of cellular response to heat,
Q8NBQ5, D6RCD0	hydroxysteroid 17-beta dehydrogenase 11(HSD17B11)	HSD17B11	GO:0006694~steroid biosynthetic process,GO:0006703~estrogen biosynthetic process,GO:0006710~androgen catabolic process,GO:0055114~oxidation-reduction process,
P56937, A0A024R913	hydroxysteroid 17-beta dehydrogenase 7(HSD17B7)	HSD17B7	GO:0006695~cholesterol biosynthetic process,GO:0006703~estrogen biosynthetic process,GO:0055114~oxidation-reduction process,
Q9NZL4, K7EN20	HSPA (Hsp70) binding protein 1(HSPBP1)	Hsp70	GO:0006457~protein folding,GO:0031398~positive regulation of protein ubiquitination,GO:0032436~positive regulation of proteasomal ubiquitin-dependent protein catabolic process,GO:0043086~negative regulation of catalytic activity,
Q2VPJ6, P07900, Q8TBA7, Q96HX7, K9JA46	heat shock protein 90 alpha family class A member 1(HSP90AA1)	HSP90AA1	GO:0000086~G2/M transition of mitotic cell cycle,GO:0001764~neuron migration,GO:0003009~skeletal muscle contraction,GO:0006457~protein folding,GO:0006839~mitochondrial transport,GO:0006898~receptor-mediated endocytosis,GO:0006950~response to stress,GO:0006986~response to unfolded protein,GO:0007165~signal transduction,GO:0009408~response to heat,GO:0009409~response to cold,GO:0009651~response to …
P08238, B4DGL0, A0A024RD80	heat shock protein 90 alpha family class B member 1(HSP90AB1)	HSP90AB1	GO:0001890~placenta development,GO:0006457~protein folding,GO:0006950~response to stress,GO:0006986~response to unfolded protein,GO:0009651~response to salt stress,GO:0019062~virion attachment to host cell,GO:0030511~positive regulation of transforming growth factor beta receptor signaling pathway,GO:0031396~regulation of protein ubiquitination,GO:0032092~positive regulation of protein binding,GO…
Q58FF8	heat shock protein 90 alpha family class B member 2, pseudogene(HSP90AB2P)	HSP90AB2P	GO:0006457~protein folding,GO:0006950~response to stress,
V9HWP2, P14625	heat shock protein 90 beta family member 1(HSP90B1)	HSP90B1	GO:0001666~response to hypoxia,GO:0002224~toll-like receptor signaling pathway,GO:0006457~protein folding,GO:0006898~receptor-mediated endocytosis,GO:0006950~response to stress,GO:0015031~protein transport,GO:0030433~ER-associated ubiquitin-dependent protein catabolic process,GO:0030970~retrograde protein transport, ER to cytosol,GO:0031247~actin rod assembly,GO:0034975~protein folding in endopla…
Q0VDF9	heat shock protein family A (Hsp70) member 14(HSPA14)	HSPA14	GO:0051083~'de novo' cotranslational protein folding,
A8K5I0, P0DMV9, B3KTT5, V9GZ37, P0DMV8	heat shock protein family A (Hsp70) member 1A(HSPA1A)	HSPA1A	GO:0010628~positive regulation of gene expression,GO:0010941~regulation of cell death,GO:0030512~negative regulation of transforming growth factor beta receptor signaling pathway,GO:0031396~regulation of protein ubiquitination,GO:0031397~negative regulation of protein ubiquitination,GO:0032436~positive regulation of proteasomal ubiquitin-dependent protein catabolic process,GO:0032757~positive reg…
A0A0G2JIW1	heat shock protein family A (Hsp70) member 1B(HSPA1B)	HSPA1B	GO:0010628~positive regulation of gene expression,GO:0010941~regulation of cell death,GO:0031396~regulation of protein ubiquitination,GO:0031397~negative regulation of protein ubiquitination,GO:0032757~positive regulation of interleukin-8 production,GO:0034599~cellular response to oxidative stress,GO:0034605~cellular response to heat,GO:0042026~protein refolding,GO:0043488~regulation of mRNA stab…
A0A087WYC1, P34932	heat shock protein family A (Hsp70) member 4(HSPA4)	HSPA4	GO:0006986~response to unfolded protein,GO:0045040~protein import into mitochondrial outer membrane,GO:0051131~chaperone-mediated protein complex assembly,
D6RJ96, E9PDE8, B4DZR0, O95757, B4DXT2, A0A140VKE7	heat shock protein family A (Hsp70) member 4 like(HSPA4L)	HSPA4L	GO:0006457~protein folding,GO:0006986~response to unfolded protein,
V9HWB4, P11021	heat shock protein family A (Hsp70) member 5(HSPA5)	HSPA5	GO:0006983~ER overload response,GO:0006987~activation of signaling protein activity involved in unfolded protein response,GO:0021589~cerebellum structural organization,GO:0021680~cerebellar Purkinje cell layer development,GO:0021762~substantia nigra development,GO:0030335~positive regulation of cell migration,GO:0030433~ER-associated ubiquitin-dependent protein catabolic process,GO:0030512~negati…
V9HW22, E9PKE3, E9PNE6, E9PN89, Q53HF2, P11142, A8K7Q2, Q96IS6	heat shock protein family A (Hsp70) member 8(HSPA8)	HSPA8	GO:0000398~mRNA splicing, via spliceosome,GO:0006351~transcription, DNA-templated,GO:0006457~protein folding,GO:0006986~response to unfolded protein,GO:0007269~neurotransmitter secretion,GO:0009267~cellular response to starvation,GO:0016032~viral process,GO:0031647~regulation of protein stability,GO:0042026~protein refolding,GO:0043254~regulation of protein complex assembly,GO:0043488~regulation …
P38646, Q8N1C8	heat shock protein family A (Hsp70) member 9(HSPA9)	HSPA9	GO:0006457~protein folding,GO:0006611~protein export from nucleus,GO:0030218~erythrocyte differentiation,GO:0043066~negative regulation of apoptotic process,GO:0045647~negative regulation of erythrocyte differentiation,GO:1902037~negative regulation of hematopoietic stem cell differentiation,
F8WE04, P04792, V9HW43	heat shock protein family B (small) member 1(HSPB1)	HSPB1	GO:0001895~retina homeostasis,GO:0006446~regulation of translational initiation,GO:0006469~negative regulation of protein kinase activity,GO:0006928~movement of cell or subcellular component,GO:0006986~response to unfolded protein,GO:0009615~response to virus,GO:0010506~regulation of autophagy,GO:0032731~positive regulation of interleukin-1 beta production,GO:0035556~intracellular signal transduc…
X6R7Y7, Q9Y547, A6NIR2	heat shock protein family B (small) member 11(HSPB11)	HSPB11	GO:0001501~skeletal system development,GO:0007224~smoothened signaling pathway,GO:0007507~heart development,GO:0030324~lung development,GO:0042073~intraciliary transport,GO:0060271~cilium morphogenesis,GO:0070986~left/right axis specification,
A0A024R3X4, B3GQS7, P10809	heat shock protein family D (Hsp60) member 1(HSPD1)	HSPD1	GO:0001666~response to hypoxia,GO:0002236~detection of misfolded protein,GO:0002368~B cell cytokine production,GO:0002755~MyD88-dependent toll-like receptor signaling pathway,GO:0002842~positive regulation of T cell mediated immune response to tumor cell,GO:0002931~response to ischemia,GO:0006458~'de novo' protein folding,GO:0006919~activation of cysteine-type endopeptidase activity involved in a…
B8ZZ54, P61604, B8ZZL8, A0A024R3X7	heat shock protein family E (Hsp10) member 1(HSPE1)	HSPE1	GO:0001649~osteoblast differentiation,GO:0006457~protein folding,GO:0006919~activation of cysteine-type endopeptidase activity involved in apoptotic process,GO:0006986~response to unfolded protein,GO:0051085~chaperone mediated protein folding requiring cofactor,
A0A024RDQ0, A0A024RDS1, A0A0A0MSM0, Q92598, B4DY72	heat shock protein family H (Hsp110) member 1(HSPH1)	HSPH1	GO:0006898~receptor-mediated endocytosis,GO:0006986~response to unfolded protein,GO:0045345~positive regulation of MHC class I biosynthetic process,GO:0045944~positive regulation of transcription from RNA polymerase II promoter,GO:0051085~chaperone mediated protein folding requiring cofactor,GO:0051135~positive regulation of NK T cell activation,GO:0061098~positive regulation of protein tyrosine …
Q9BUP3, E9PI87	HIV-1 Tat interactive protein 2(HTATIP2)	HTATIP2	GO:0001525~angiogenesis,GO:0006357~regulation of transcription from RNA polymerase II promoter,GO:0006915~apoptotic process,GO:0016032~viral process,GO:0030154~cell differentiation,GO:0043066~negative regulation of apoptotic process,GO:0045765~regulation of angiogenesis,GO:0051170~nuclear import,GO:0055114~oxidation-reduction process,
A0A024R9Y3, Q5H924, A0A024R9W5, A0A024R9U8, Q7Z6Z7	HECT, UBA and WWE domain containing 1, E3 ubiquitin protein ligase(HUWE1)	HUWE1	GO:0000209~protein polyubiquitination,GO:0006284~base-excision repair,GO:0006513~protein monoubiquitination,GO:0016574~histone ubiquitination,GO:0030154~cell differentiation,GO:0042787~protein ubiquitination involved in ubiquitin-dependent protein catabolic process,GO:1903955~positive regulation of protein targeting to mitochondrion,
K7EQK2, Q05D91, Q9Y4L1, B3KXH0, A0A087WWI4, Q6IN67, B7Z766, E9PJ21, B7Z602, A0A087X054	hypoxia up-regulated 1(HYOU1)	HYOU1	GO:0002931~response to ischemia,GO:0006888~ER to Golgi vesicle-mediated transport,GO:0006898~receptor-mediated endocytosis,GO:0034976~response to endoplasmic reticulum stress,GO:0036498~IRE1-mediated unfolded protein response,GO:0071456~cellular response to hypoxia,GO:1903298~negative regulation of hypoxia-induced intrinsic apoptotic signaling pathway,GO:1903382~negative regulation of endoplasmic…
P41252, A0A0A0MSX9, J3KR24, Q6P0M4	isoleucyl-tRNA synthetase(IARS)	IARS	GO:0001649~osteoblast differentiation,GO:0006418~tRNA aminoacylation for protein translation,GO:0006428~isoleucyl-tRNA aminoacylation,GO:0006450~regulation of translational fidelity,
P14735	insulin degrading enzyme(IDE)	IDE	GO:0006508~proteolysis,GO:0008286~insulin receptor signaling pathway,GO:0008340~determination of adult lifespan,GO:0010815~bradykinin catabolic process,GO:0010992~ubiquitin homeostasis,GO:0016485~protein processing,GO:0032461~positive regulation of protein oligomerization,GO:0042447~hormone catabolic process,GO:0045861~negative regulation of proteolysis,GO:0046718~viral entry into host cell,GO:00…
V9HWJ2, Q0QER2, Q6FI37, Q6FIA4, O75874	isocitrate dehydrogenase (NADP(+)) 1, cytosolic(IDH1)	IDH1	GO:0006097~glyoxylate cycle,GO:0006099~tricarboxylic acid cycle,GO:0006102~isocitrate metabolic process,GO:0006103~2-oxoglutarate metabolic process,GO:0006740~NADPH regeneration,GO:0006749~glutathione metabolic process,GO:0006979~response to oxidative stress,GO:0008585~female gonad development,GO:0048545~response to steroid hormone,GO:0060696~regulation of phospholipid catabolic process,GO:007107…
Q13907	isopentenyl-diphosphate delta isomerase 1(IDI1)	IDI1	GO:0006695~cholesterol biosynthetic process,GO:0008299~isoprenoid biosynthetic process,GO:0009240~isopentenyl diphosphate biosynthetic process,GO:0050992~dimethylallyl diphosphate biosynthetic process,
B4DKT5, F8W930, Q9Y6M1	insulin like growth factor 2 mRNA binding protein 2(IGF2BP2)	IGF2BP2	GO:0009653~anatomical structure morphogenesis,GO:0010467~gene expression,GO:0017148~negative regulation of translation,GO:0042035~regulation of cytokine biosynthetic process,GO:0051028~mRNA transport,
Q9UK43, Q95HA6, E7EQZ7, Q13123	IK cytokine, down-regulator of HLA II(IK)	IK	GO:0006955~immune response,GO:0007267~cell-cell signaling,
A0A024R3E0, Q14116, B0YJ28	interleukin 18(IL18)	IL18	GO:0000165~MAPK cascade,GO:0001525~angiogenesis,GO:0006954~inflammatory response,GO:0006955~immune response,GO:0007267~cell-cell signaling,GO:0010744~positive regulation of macrophage derived foam cell differentiation,GO:0014068~positive regulation of phosphatidylinositol 3-kinase signaling,GO:0030101~natural killer cell activation,GO:0030155~regulation of cell adhesion,GO:0030431~sleep,GO:003166…
X6R6Z1, B4DY09, Q53FG3, F4ZW62, Q12905	interleukin enhancer binding factor 2(ILF2)	ILF2	GO:0006351~transcription, DNA-templated,GO:0006955~immune response,GO:0045893~positive regulation of transcription, DNA-templated,
Q12906, A0A024R7C7	interleukin enhancer binding factor 3(ILF3)	ILF3	GO:0006351~transcription, DNA-templated,GO:0006468~protein phosphorylation,GO:0017148~negative regulation of translation,GO:0045071~negative regulation of viral genome replication,GO:0045892~negative regulation of transcription, DNA-templated,GO:0045893~positive regulation of transcription, DNA-templated,GO:0051607~defense response to virus,
B3KRZ3, Q6ZNB1, P20839, C9K0R9, A0A024R725, C9J381	inosine monophosphate dehydrogenase 1(IMPDH1)	IMPDH1	GO:0006177~GMP biosynthetic process,GO:0006183~GTP biosynthetic process,GO:0009168~purine ribonucleoside monophosphate biosynthetic process,GO:0046651~lymphocyte proliferation,GO:0055114~oxidation-reduction process,
P12268, H0Y4R1	inosine monophosphate dehydrogenase 2(IMPDH2)	IMPDH2	GO:0006164~purine nucleotide biosynthetic process,GO:0006177~GMP biosynthetic process,GO:0006183~GTP biosynthetic process,GO:0009168~purine ribonucleoside monophosphate biosynthetic process,GO:0046651~lymphocyte proliferation,GO:0051289~protein homotetramerization,GO:0055114~oxidation-reduction process,GO:0060041~retina development in camera-type eye,GO:0071353~cellular response to interleukin-4,
A0A0A0MQU1, Q27J81	inverted formin, FH2 and WH2 domain containing(INF2)	INF2	GO:0030036~actin cytoskeleton organization,GO:0090140~regulation of mitochondrial fission,
H0YN14, D3DS63, Q6I9Y8, B3KT38, Q8TEX9	importin 4(IPO4)	IPO4	GO:0000059~protein import into nucleus, docking,GO:0000060~protein import into nucleus, translocation,GO:0006335~DNA replication-dependent nucleosome assembly,GO:0006336~DNA replication-independent nucleosome assembly,GO:0006607~NLS-bearing protein import into nucleus,GO:0006610~ribosomal protein import into nucleus,GO:0006886~intracellular protein transport,GO:0015031~protein transport,
O00410, B3KWG6, H0Y8C6	importin 5(IPO5)	IPO5	GO:0000059~protein import into nucleus, docking,GO:0000060~protein import into nucleus, translocation,GO:0006607~NLS-bearing protein import into nucleus,GO:0006610~ribosomal protein import into nucleus,GO:0006886~intracellular protein transport,GO:0016032~viral process,GO:0034260~negative regulation of GTPase activity,GO:0042307~positive regulation of protein import into nucleus,GO:0071230~cellul…
O95373	importin 7(IPO7)	IPO7	GO:0006606~protein import into nucleus,GO:0006886~intracellular protein transport,GO:0007165~signal transduction,GO:0016032~viral process,GO:0045087~innate immune response,GO:0050790~regulation of catalytic activity,
Q96P70	importin 9(IPO9)	IPO9	GO:0006606~protein import into nucleus,GO:0042991~transcription factor import into nucleus,
P46940, A4QPB0, A0A0J9YXZ5, A0A024RC65, H0YLE8, Q6P1N4	IQ motif containing GTPase activating protein 1(IQGAP1)	IQGAP1	GO:0001817~regulation of cytokine production,GO:0007165~signal transduction,GO:0007173~epidermal growth factor receptor signaling pathway,GO:0008543~fibroblast growth factor receptor signaling pathway,GO:0034260~negative regulation of GTPase activity,GO:0035305~negative regulation of dephosphorylation,GO:0036120~cellular response to platelet-derived growth factor stimulus,GO:0043087~regulation of…
Q7Z5L9	interferon regulatory factor 2 binding protein 2(IRF2BP2)	IRF2BP2	GO:0006351~transcription, DNA-templated,GO:0006355~regulation of transcription, DNA-templated,
D6RGE2, Q96CN7	isochorismatase domain containing 1(ISOC1)	ISOC1	GO:0008152~metabolic process,
A0A140VK73, Q9NPH2	inositol-3-phosphate synthase 1(ISYNA1)	ISYNA1	GO:0006021~inositol biosynthetic process,GO:0008654~phospholipid biosynthetic process,GO:0043647~inositol phosphate metabolic process,
P23229	integrin subunit alpha 6(ITGA6)	ITGA6	GO:0007044~cell-substrate junction assembly,GO:0007155~cell adhesion,GO:0007160~cell-matrix adhesion,GO:0007229~integrin-mediated signaling pathway,GO:0010668~ectodermal cell differentiation,GO:0010811~positive regulation of cell-substrate adhesion,GO:0016337~single organismal cell-cell adhesion,GO:0022409~positive regulation of cell-cell adhesion,GO:0030198~extracellular matrix organization,GO:0…
P05556	integrin subunit beta 1(ITGB1)	ITGB1	GO:0000082~G1/S transition of mitotic cell cycle,GO:0001701~in utero embryonic development,GO:0001708~cell fate specification,GO:0002042~cell migration involved in sprouting angiogenesis,GO:0006968~cellular defense response,GO:0007156~homophilic cell adhesion via plasma membrane adhesion molecules,GO:0007159~leukocyte cell-cell adhesion,GO:0007160~cell-matrix adhesion,GO:0007161~calcium-independe…
P16144, A0A024R8K7, A0A024R8T0, B7ZLD5, A0A024R8N2, B7ZLD8	integrin subunit beta 4(ITGB4)	ITGB4	GO:0006914~autophagy,GO:0007155~cell adhesion,GO:0007160~cell-matrix adhesion,GO:0007229~integrin-mediated signaling pathway,GO:0009611~response to wounding,GO:0030198~extracellular matrix organization,GO:0031581~hemidesmosome assembly,GO:0035878~nail development,GO:0043588~skin development,GO:0048333~mesodermal cell differentiation,GO:0048565~digestive tract development,GO:0048870~cell motility,…
A0A0S2Z3W7, Q9BY32, A0A0S2Z423	inosine triphosphatase(ITPA)	ITPA	GO:0006193~ITP catabolic process,GO:0009117~nucleotide metabolic process,GO:0009143~nucleoside triphosphate catabolic process,GO:0009204~deoxyribonucleoside triphosphate catabolic process,GO:0051276~chromosome organization,GO:0055086~nucleobase-containing small molecule metabolic process,
Q9Y6Y0	influenza virus NS1A binding protein(IVNS1ABP)	IVNS1ABP	GO:0006383~transcription from RNA polymerase III promoter,GO:0008380~RNA splicing,GO:0009615~response to virus,GO:2001243~negative regulation of intrinsic apoptotic signaling pathway,
A0A024R1X8, A0A0S2Z487, P14923	junction plakoglobin(JUP)	JUP	GO:0002159~desmosome assembly,GO:0007016~cytoskeletal anchoring at plasma membrane,GO:0007155~cell adhesion,GO:0007165~signal transduction,GO:0016337~single organismal cell-cell adhesion,GO:0016477~cell migration,GO:0034332~adherens junction organization,GO:0034333~adherens junction assembly,GO:0042127~regulation of cell proliferation,GO:0042307~positive regulation of protein import into nucleus,…
Q15046	lysyl-tRNA synthetase(KARS)	KARS	GO:0006418~tRNA aminoacylation for protein translation,GO:0006430~lysyl-tRNA aminoacylation,GO:0008033~tRNA processing,GO:0015966~diadenosine tetraphosphate biosynthetic process,GO:0016032~viral process,
Q7LBC6	lysine demethylase 3B(KDM3B)	KDM3B	GO:0006351~transcription, DNA-templated,GO:0006355~regulation of transcription, DNA-templated,GO:0033169~histone H3-K9 demethylation,GO:0055114~oxidation-reduction process,GO:0072718~response to cisplatin,GO:0098869~cellular oxidant detoxification,
B4E043, Q07666	KH RNA binding domain containing, signal transduction associated 1(KHDRBS1)	KHDRBS1	GO:0000086~G2/M transition of mitotic cell cycle,GO:0006351~transcription, DNA-templated,GO:0006397~mRNA processing,GO:0007050~cell cycle arrest,GO:0007165~signal transduction,GO:0007166~cell surface receptor signaling pathway,GO:0008283~cell proliferation,GO:0009967~positive regulation of signal transduction,GO:0031647~regulation of protein stability,GO:0045892~negative regulation of transcripti…
M0R0I5, Q92945, A0A087WTP3	KH-type splicing regulatory protein(KHSRP)	KHSRP	GO:0000375~RNA splicing, via transesterification reactions,GO:0006351~transcription, DNA-templated,GO:0006355~regulation of transcription, DNA-templated,GO:0006397~mRNA processing,GO:0006402~mRNA catabolic process,GO:0008380~RNA splicing,GO:0043488~regulation of mRNA stability,GO:0045019~negative regulation of nitric oxide biosynthetic process,GO:0051028~mRNA transport,GO:0061014~positive regulat…
J3KN16, Q5VYK3, R4GMY1	KIAA0368(KIAA0368)	KIAA0368	GO:0030433~ER-associated ubiquitin-dependent protein catabolic process,GO:0043248~proteasome assembly,
A0A1B0GUA3, Q96EK5, A0A1B0GUH6	KIF1 binding protein(KIF1BP)	KIF1BP	GO:0006839~mitochondrial transport,GO:0007399~nervous system development,GO:0030154~cell differentiation,
V9HW29, P33176, D3DRX6	kinesin family member 5B(KIF5B)	KIF5B	GO:0007018~microtubule-based movement,GO:0007028~cytoplasm organization,GO:0007411~axon guidance,GO:0030705~cytoskeleton-dependent intracellular transport,GO:0031340~positive regulation of vesicle fusion,GO:0032230~positive regulation of synaptic transmission, GABAergic,GO:0035617~stress granule disassembly,GO:0035774~positive regulation of insulin secretion involved in cellular response to gluco…
Q07866, G3V2E7, G3V5R9, Q7RTQ2, B5BU63, G3V3H3, G5E9S8, F8W6L3	kinesin light chain 1(KLC1)	KLC1	GO:0006886~intracellular protein transport,GO:0006890~retrograde vesicle-mediated transport, Golgi to ER,GO:0007018~microtubule-based movement,GO:0016032~viral process,GO:0019886~antigen processing and presentation of exogenous peptide antigen via MHC class II,GO:0035418~protein localization to synapse,GO:0035617~stress granule disassembly,
B3KXZ2, Q5BKZ2, C9J352, C9J4U1, P52294, C9JWD9, C9JYI4, F2Z3G4	karyopherin subunit alpha 1(KPNA1)	KPNA1	GO:0000018~regulation of DNA recombination,GO:0006309~apoptotic DNA fragmentation,GO:0006606~protein import into nucleus,GO:0006607~NLS-bearing protein import into nucleus,GO:0019054~modulation by virus of host process,GO:0075733~intracellular transport of virus,
P52292, Q7Z726	karyopherin subunit alpha 2(KPNA2)	KPNA2	GO:0000018~regulation of DNA recombination,GO:0006259~DNA metabolic process,GO:0006606~protein import into nucleus,GO:0006607~NLS-bearing protein import into nucleus,GO:0019054~modulation by virus of host process,GO:0075733~intracellular transport of virus,
O00505, A0A024RDV7	karyopherin subunit alpha 3(KPNA3)	KPNA3	GO:0006461~protein complex assembly,GO:0006606~protein import into nucleus,GO:0006607~NLS-bearing protein import into nucleus,GO:0019054~modulation by virus of host process,GO:0046718~viral entry into host cell,GO:0075732~viral penetration into host nucleus,GO:0075733~intracellular transport of virus,
O00629	karyopherin subunit alpha 4(KPNA4)	KPNA4	GO:0006607~NLS-bearing protein import into nucleus,GO:0019054~modulation by virus of host process,GO:0042542~response to hydrogen peroxide,GO:0075733~intracellular transport of virus,
O15131	karyopherin subunit alpha 5(KPNA5)	KPNA5	GO:0006606~protein import into nucleus,GO:0006607~NLS-bearing protein import into nucleus,GO:0019054~modulation by virus of host process,GO:0075733~intracellular transport of virus,
Q5TFJ7, O60684	karyopherin subunit alpha 6(KPNA6)	KPNA6	GO:0006606~protein import into nucleus,GO:0006607~NLS-bearing protein import into nucleus,GO:0045944~positive regulation of transcription from RNA polymerase II promoter,GO:0060135~maternal process involved in female pregnancy,
Q14974, J3KTM9, B7Z752	karyopherin subunit beta 1(KPNB1)	KPNB1	GO:0000059~protein import into nucleus, docking,GO:0000060~protein import into nucleus, translocation,GO:0006309~apoptotic DNA fragmentation,GO:0006606~protein import into nucleus,GO:0006607~NLS-bearing protein import into nucleus,GO:0006610~ribosomal protein import into nucleus,GO:0006886~intracellular protein transport,GO:0007079~mitotic chromosome movement towards spindle pole,GO:0007080~mitot…
[truncated: 895 more rows]
